# Supplementary material for: FlavonoidSearch: A system for comprehensive flavonoid annotation by mass spectrometry
Source: Sci Rep. 2017 Apr 28;7:1243. doi: 10.1038/s41598-017-01390-3 (PMC5430893; doi:10.1038/s41598-017-01390-3)
Supplement: Supplementary file 2 — Supplementary Table S1 [file 41598_2017_1390_MOESM2_ESM.xls]

## Sheet: Supplementary Table S1
Supplementary Table S1. Standard compounds used to obtain MSn spectra for construction of the probable mass fragment database (FsDatabase).
Compound name	Formula	CAS No.	Chemical vender	Class a	metabolomics.jp ID b	KNApSAcK ID c	MSMS Fragment Viewer ID d	Is MSMS-aglycone e	Substituent type f
Nordalbergin	C15H10O4	CAS:482-82-6	Funakoshi Co., Ltd.	4-Arylcoumarin	FLNA29NS0004	C00010195	FA0168	yes
Cyanidin chloride	C15H11O6Cl	CAS:528-58-5	Funakoshi Co., Ltd.	Anthocyanidin	FL7AACNS0001	C00006614	FA0025	yes
Pelargonidin chloride	C15H11O5Cl	CAS:134-04-3	Funakoshi Co., Ltd.	Anthocyanidin	FL7AAANS0001	C00007232	-	yes
Delphinidin chloride	C15H11O7Cl	CAS:528-53-0	Funakoshi Co., Ltd.	Anthocyanidin	FL7AAGNS0001	C00020091	FA0026	yes
Peonidin chloride	C16H13O6Cl	CAS:134-01-0	Funakoshi Co., Ltd.	Anthocyanidin	FL7AADNS0001	-	FA0020	yes
Petunidin chloride	C16H13O7Cl	CAS:1429-30-7	Funakoshi Co., Ltd.	Anthocyanidin	FL7AAHNS0001	-	-	yes
Malvidin chloride	C17H15O7Cl	CAS:643-84-5	Funakoshi Co., Ltd.	Anthocyanidin	FL7AAINS0001	C00020647	FA0028	yes
Kuromanin chloride	C21H21O11Cl	CAS:7084-24-4	Funakoshi Co., Ltd.	Anthocyanidin	FL7AACGL0001	C00002374	FA0079	no	O-Sugar
Oenin chloride	C23H25O12Cl	CAS:7228-78-6	Funakoshi Co., Ltd.	Anthocyanidin	FL7AAIGL0001	C00006735	FA0082	no	O-Sugar
Cyanin chloride	C27H31O16Cl	CAS:2611-67-8	Funakoshi Co., Ltd.	Anthocyanidin	FL7AACGL0004	C00002378	FA0076	no	O-Sugar
Sulfuretin	C15H10O5	CAS:120-05-8	Funakoshi Co., Ltd.	Aurone	FL1A1CNS0001	C00008026	FA0022	yes
Maritimein	C21H20O11	CAS:490-54-0	Funakoshi Co., Ltd.	Aurone	FL1A3CGS0001	C00008050	FA0086	no	O-Sugar
2-Hydroxychalcone	C15H12O2	CAS:644-78-0	Funakoshi Co., Ltd.	Chalcone	- g	-	FA0065	yes
4'-Hydroxychalcone	C15H12O2	CAS:2657-25-2	Funakoshi Co., Ltd.	Chalcone	-	-	FA0066	yes
3,4-Dimethoxychalcone	C17H16O3	CAS:5416-71-7	Funakoshi Co., Ltd.	Chalcone	-	-	FA0060	yes
Isoliquiritigenin	C15H12O4	CAS:961-29-5	Funakoshi Co., Ltd.	Chalcone	FL1C1ANS0001	C00006925	FA0055	yes
2',6'-Dihydroxy-4'-methoxychalcone	C16H14O4	CAS:18956-15-5	Funakoshi Co., Ltd.	Chalcone	FL1CA9NS0002	C00006934	FA0070	yes
2,3-Dimethoxy-2'-hydroxychalcone	C17H16O4	CAS:42220-80-4	Funakoshi Co., Ltd.	Chalcone	-	-	FA0064	yes
Butein	C15H12O5	CAS:487-52-5	Funakoshi Co., Ltd.	Chalcone	FL1C1CNS0001	C00006941	FA0015	yes
Homobutein	C16H14O5	CAS:24000-39-0	Funakoshi Co., Ltd.	Chalcone	FL1C1CNS0002	C00006942	FA0031	yes
Marein	C21H22O11	CAS:535-96-6	Funakoshi Co., Ltd.	Chalcone	FL1C3CGS0002	C00007893	FA0088	no	O-Sugar
2',6'-Dihydroxy-4-methoxychalcone-4'-O-neohesperidoside	C28H34O14	CAS:503852-10-6	Funakoshi Co., Ltd.	Chalcone	-	-	FA0105	no	O-Sugar
Coumestrol	C15H8O5	CAS:479-13-0	Plantech UK	Coumestan	FLIE1ANS0001	C00002514	FA0155	yes
3,9-Dimethoxycoumestan	C17H12O5	CAS:3172-99-4	Plantech UK	Coumestan	FLIE1ANS0003	C00009761	FA0156	yes
Phloretin	C15H14O5	CAS:60-82-2	Funakoshi Co., Ltd.	Dihydrochalcone	FL1DAANS0001	C00007936	FA0056	yes
2',6'-Dihydroxy-4,4'-dimethoxy-dihydrochalcone	C17H18O5	CAS:35241-54-4	Funakoshi Co., Ltd.	Dihydrochalcone	FL1DCBNS0001	C00007939	FA0057	yes
Neohesperidin dihydrochalcone	C28H36O15	CAS:20702-77-6	Funakoshi Co., Ltd.	Dihydrochalcone	-	-	FA0113	no	O-Sugar
Fustin	C15H12O6	CAS:20725-03-5	Funakoshi Co., Ltd.	Dihydroflavonol	FL4D1CNS0001	C00000963	FA0054	yes
Dihydrorobinetin	C15H12O7	CAS:4382-33-6	Funakoshi Co., Ltd.	Dihydroflavonol	FL4D1GNS0001	C00008586	FA0041	yes
(+/-)-Taxifolin	C15H12O7	CAS:480-18-2	Funakoshi Co., Ltd.	Dihydroflavonol	FL4DACNS0001 (2R3R) h	C00000677 (2R3R) h	FA0167	yes
(+)-Catechin	C15H14O6	CAS:154-23-4	Funakoshi Co., Ltd.	Flavan 3-ol	FL63ACNS0001	C00000947	FA0002	yes
(-)-Epicatechin	C15H14O6	CAS:490-46-0	Funakoshi Co., Ltd.	Flavan 3-ol	FL63ACNS0002	C00000956	FA0005	yes
(-)-Gallocatechin	C15H14O7	CAS:3371-27-5	Funakoshi Co., Ltd.	Flavan 3-ol	FL63AGNS0017	C00034981	FA0010	yes
(-)-Epigallocatechin	C15H14O7	CAS:970-74-1	Funakoshi Co., Ltd.	Flavan 3-ol	FL63AGNS0003	C00008818	FA0006	yes
(-)-Epicatechin gallate	C22H18O10	CAS:1257-08-5	Funakoshi Co., Ltd.	Flavan 3-ol	FL63ACNS0006	C00008866	FA0024	yes	O-Organic acid
(-)-Gallocatechin gallate	C22H18O11	CAS:4233-96-9	Funakoshi Co., Ltd.	Flavan 3-ol	FL63AGNS0018	-	FA0011	yes	O-Organic acid
(-)-Epigallocatechin gallate	C22H18O11	CAS:989-51-5	Funakoshi Co., Ltd.	Flavan 3-ol	FL63AGNS0001	C00000958	FA0007	yes	O-Organic acid
Flavanone	C15H12O2	CAS:487-26-3	Funakoshi Co., Ltd.	Flavanone	-	-	FA0074	yes
4'-Hydroxyflavanone	C15H12O3	CAS:6515-37-3	Funakoshi Co., Ltd.	Flavanone	-	-	FA0042	yes
7-Hydroxyflavanone	C15H12O3	CAS:6515-36-2	Nacalai Tesque, Inc.	Flavanone	FL2F19NS0001	C00008126	FA0164	yes
Liquiritigenin	C15H12O4	CAS:578-86-9	Funakoshi Co., Ltd.	Flavanone	FL2F1ANS0001	C00000977	FA0018	yes
Naringenin	C15H12O5	CAS:480-41-1	Funakoshi Co., Ltd.	Flavanone	FL2FAANS0001	C00000982	FA0029	yes
Eriodictyol	C15H12O6	CAS:552-58-9	Funakoshi Co., Ltd.	Flavanone	FL2FACNS0001	C00000960	FA0009	yes
Pinocembrin-7-methylether	C16H14O4	CAS:480-37-5	Funakoshi Co., Ltd.	Flavanone	FL2FA9NS0003	C00008144	FA0069	yes
Sakuranetin	C16H14O5	CAS:2957-21-3	Funakoshi Co., Ltd.	Flavanone	FL2FCANS0001	C00000999	FA0021	yes
Isosakuranetin	C16H14O5	CAS:480-43-3	Funakoshi Co., Ltd.	Flavanone	FL2FABNS0001	C00000973	FA0063	yes
(-)-Homoeriodictyol	C16H14O6	CAS:446-71-9	Funakoshi Co., Ltd.	Flavanone	FL2FADNS0001	C00000969	FA0012	yes
Hesperetin	C16H14O6	CAS:520-33-2	Funakoshi Co., Ltd.	Flavanone	FL2FAENS0001	C00000968	FA0030	yes
5,7-Dimethoxyflavanone	C17H16O4	CAS:36052-66-1	Funakoshi Co., Ltd.	Flavanone	FL2FA9NS0004	C00008145	FA0062	yes
5,7-Dihydroxy-3',4',5'-trimethoxyflavanone	C18H18O7	CAS:62252-10-2	Funakoshi Co., Ltd.	Flavanone	-	-	FA0051	yes
Bavachinin A	C21H22O4	CAS:19879-30-2	Funakoshi Co., Ltd.	Flavanone	FL2F1ANI0007	C00008248	FA0033	yes
Naringenin-7-O-glucoside	C21H22O10	CAS:529-55-5	Funakoshi Co., Ltd.	Flavanone	FL2FAAGS0003	C00000998	FA0108	no	O-Sugar
Eriodictyol-7-O-glucoside	C21H22O11	CAS:38965-51-4	Funakoshi Co., Ltd.	Flavanone	FL2FACGS0004	C00008291	FA0084	no	O-Sugar
Flavanomarein	C21H22O11	CAS:577-38-8	Funakoshi Co., Ltd.	Flavanone	FL2F3CGS0001	C00008282	FA0085	no	O-Sugar
Naringin	C27H32O14	CAS:10236-47-2	Funakoshi Co., Ltd.	Flavanone	FL2FAAGS0001	C00000983	FA0103	no	O-Sugar
Poncirin	C28H34O14	CAS:14941-08-3	Funakoshi Co., Ltd.	Flavanone	FL2FABGS0001	C00000995	FA0095	no	O-Sugar
Neoeriocitrin	C27H32O15	CAS:13241-32-2	Funakoshi Co., Ltd.	Flavanone	FL2FACGS0001	C00000986	FA0097	no	O-Sugar
Neohesperidin	C28H34O15	CAS:13241-33-3	Funakoshi Co., Ltd.	Flavanone	FL2FAEGS0002	C00000987	FA0087	no	O-Sugar
Narirutin	C27H32O14	CAS:14259-46-2	Funakoshi Co., Ltd.	Flavanone	FL2FAAGS0002	C00000984	FA0096	no	O-Sugar
Didymin	C28H34O14	CAS:14259-47-3	Funakoshi Co., Ltd.	Flavanone	FL2FABGS0005	C00008223	FA0100	no	O-Sugar
Eriocitrin	C27H32O15	CAS:13463-28-0	Funakoshi Co., Ltd.	Flavanone	FL2FACGS0008	C00008295	FA0077	no	O-Sugar
5-Hydroxyflavone	C15H10O3	CAS:491-78-1	Funakoshi Co., Ltd.	Flavone	FL3F99NS0003	C00003788	FA0039	yes
7,8-Dihydroxyflavone	C15H10O4	CAS:38183-03-8	Funakoshi Co., Ltd.	Flavone	-	-	FA0043	yes
6,7-Dihydroxyflavone	C15H10O4	CAS:38183-04-9	Funakoshi Co., Ltd.	Flavone	-	-	FA0004	yes
3',4'-Dihydroxyflavone	C15H10O4	CAS:4143-64-0	Funakoshi Co., Ltd.	Flavone	-	-	FA0071	yes
5,7,8-Trihydroxyflavone	C15H10O5	CAS:4443-09-8	Funakoshi Co., Ltd.	Flavone	FL3FF9NS0001	C00001077	FA0073	yes
5,6,7-Trihydroxyflavone	C15H10O5	CAS:491-67-8	Funakoshi Co., Ltd.	Flavone	FL3FE9NS0001	C00001022	FA0072	yes
3',4',7,8-Tetrahydroxyflavone	C15H10O6	CAS:3440-24-2	Funakoshi Co., Ltd.	Flavone	-	-	FA0059	yes
Luteolin	C15H10O6	CAS:491-70-3	Funakoshi Co., Ltd.	Flavone	FL3FACNS0001	C00000674	FA0019	yes
4'-Methoxyflavone	C16H12O3	CAS:4143-74-2	Funakoshi Co., Ltd.	Flavone	-	-	FA0036	yes
Diosmetin	C16H12O6	CAS:520-34-3	Funakoshi Co., Ltd.	Flavone	FL3FAENS0001	C00001036	FA0016	yes
6-Methoxyluteolin	C16H12O7	CAS:520-11-6	Funakoshi Co., Ltd.	Flavone	FL3FECNS0004	C00003885	FA0052	yes
7,8-Dimethoxyflavone	C17H14O4	CAS:65548-54-1	Funakoshi Co., Ltd.	Flavone	FL3F39NS0001	C00013292	FA0040	yes
Baicalein-5,6,7-trimethylether	C18H16O5	CAS:973-67-1	Funakoshi Co., Ltd.	Flavone	FL3FE9NS0006	C00003808	FA0001	yes
3',4',5',5,7-Pentamethoxyflavone	C20H20O7	CAS:53350-26-8	Funakoshi Co., Ltd.	Flavone	FL3FDKNS0001	C00003918	FA0058	yes
3',4',5,5',6,7-Hexamethoxyflavone	C21H22O8	CAS:29043-07-0	Funakoshi Co., Ltd.	Flavone	FL3FEGNS0012	C00004082	FA0050	yes
5,6-Benzoflavone	C19H12O2	CAS:6051-87-2	Funakoshi Co., Ltd.	Flavone	-	-	FA0037	yes
Isovitexin	C21H20O10	CAS:38953-85-4	Funakoshi Co., Ltd.	Flavone	FL3FAAGS0003	C00001059	FA0101	yes	C-Sugar
Homoorientin	C21H20O11	CAS:4261-42-1	Funakoshi Co., Ltd.	Flavone	FL3FACCS0001	C00001055	FA0080	yes	C-Sugar
Apigenin-7-glucoside	C21H20O10	CAS:578-74-5	Funakoshi Co., Ltd.	Flavone	FL3FAAGS0001	C00001017	FA0075	no	O-Sugar
Baicalin	C21H18O11	CAS:21967-41-9	Funakoshi Co., Ltd.	Flavone	FL3FE9GS0001	C00001024	FA0083	no	O-Sugar
Rhoifolin	C27H30O14	CAS:17306-46-6	Funakoshi Co., Ltd.	Flavone	FL3FAAGS0021	C00004157	FA0098	no	O-Sugar
Saponarin	C27H30O15	CAS:20310-89-8	Funakoshi Co., Ltd.	Flavone	FL3FAADS0007	C00006224	FA0090	no	C-Sugar, O-Sugar
Vitexin-2''-O-rhamnoside	C27H30O14	CAS:64820-99-1	Funakoshi Co., Ltd.	Flavone	FL3FAACS0020	C00006217	FA0115	no	C-Sugar, O-Sugar
5-Deoxykaempferol	C15H10O5	CAS:2034-65-3	Funakoshi Co., Ltd.	Flavonol	FL5F1ANS0001	C00004540	FA0038	yes
Galangin	C15H10O5	CAS:548-83-4	Funakoshi Co., Ltd.	Flavonol	FL5FA9NS0002	C00004533	FA0017	yes
Kaempferol	C15H10O6	CAS:520-18-3	Funakoshi Co., Ltd.	Flavonol	FL5FAANS0001	C00004565	FA0013	yes
Fisetin	C15H10O6	CAS:528-48-3	Funakoshi Co., Ltd.	Flavonol	FL5F1CNS0001	C00004579	FA0034	yes
Quercetin	C15H10O7	CAS:117-39-5	Funakoshi Co., Ltd.	Flavonol	FL5FACNS0001	C00004631	FA0163	yes
Morin	C15H10O7	CAS:480-16-0	Funakoshi Co., Ltd.	Flavonol	FL5FALNS0002	C00004624	FA0045	yes
Robinetin	C15H10O7	CAS:490-31-3	Funakoshi Co., Ltd.	Flavonol	FL5F1GNS0001	C00001092	FA0035	yes
Myricetin	C15H10O8	CAS:529-44-2	Funakoshi Co., Ltd.	Flavonol	FL5FAGNS0001	C00001071	FA0014	yes
Quercetagetin	C15H10O8	CAS:90-18-6	Funakoshi Co., Ltd.	Flavonol	FL5FECNS0002	C00004677	FA0044	yes
Kaempferide	C16H12O6	CAS:491-54-3	Funakoshi Co., Ltd.	Flavonol	FL5FABNS0001	C00001060	FA0032	yes
Tamarixetin	C16H12O7	CAS:603-61-2	Funakoshi Co., Ltd.	Flavonol	FL5FAENS0001	C00004636	FA0023	yes
Syringetin	C17H14O8	CAS:4423-37-4	Funakoshi Co., Ltd.	Flavonol	FL5FAINS0001	C00004767	FA0046	yes
3',5,7-Trihydroxy-3,4'-dimethoxyflavone	C17H14O7	CAS:33429-83-3	Funakoshi Co., Ltd.	Flavonol	FL5FDENS0001	C00004640	FA0061	yes
Hyperoside	C21H20O12	CAS:482-36-0	Funakoshi Co., Ltd.	Flavonol	FL5FACGA0001	C00005372	FA0093	no	O-Sugar
Syringetin-3-O-galactoside	C23H24O13	CAS:55025-56-4	Funakoshi Co., Ltd.	Flavonol	FL5FAIGA0001	C00005776	FA0099	no	O-Sugar
Isorhamnetin-3-glucoside	C22H22O12	CAS:5041-82-7	Funakoshi Co., Ltd.	Flavonol	FL5FADGL0001	C00005525	FA0106	no	O-Sugar
Kaempferol-3-Glucoside	C21H20O11	CAS:480-10-4	Funakoshi Co., Ltd.	Flavonol	FL5FAAGL0001	C00005138	FA0078	no	O-Sugar
Gossypin	C21H20O13	CAS:652-78-8	Funakoshi Co., Ltd.	Flavonol	FL5FFCGS0005	C00005690	FA0112	no	O-Sugar
Quercitrin	C21H20O11	CAS:522-12-3	Funakoshi Co., Ltd.	Flavonol	FL5FACGS0006	C00005374	FA0089	no	O-Sugar
Myricitrin	C21H20O12	CAS:17912-87-7	Funakoshi Co., Ltd.	Flavonol	FL5FAGGS0004	C00005730	FA0081	no	O-Sugar
Peltatoside	C26H28O16	CAS:23284-18-6	Funakoshi Co., Ltd.	Flavonol	FL5FACGL0004	C00005404	FA0109	no	O-Sugar
Datiscoside	C27H30O15	CAS:16310-92-2	Funakoshi Co., Ltd.	Flavonol	FL5FA8GL0002	C00005131	FA0111	no	O-Sugar
Kaempferol-3-O-rutinoside	C27H30O15	CAS:17650-84-9	Funakoshi Co., Ltd.	Flavonol	FL5FAAGL0011	C00005169	FA0092	no	O-Sugar
Narcissin	C28H32O16	CAS:604-80-8	Funakoshi Co., Ltd.	Flavonol	FL5FADGL0011	C00005548	FA0107	no	O-Sugar
Robinin	C33H40O19	CAS:301-19-9	Funakoshi Co., Ltd.	Flavonol	FL5FAAGA0024	C00005226	FA0114	no	O-Sugar
Quercetin-3-O-beta-D-glucopyranosyl-6''-acetate	C23H22O13	CAS:54542-51-7	Funakoshi Co., Ltd.	Flavonol	FL5FACGL0053	C00005955	FA0110	no	O-Organic acid, O-Sugar
Tiliroside	C30H26O13	CAS:20316-62-5	Funakoshi Co., Ltd.	Flavonol	FL5FAAGL0069	C00005851	FA0104	no	O-Organic acid, O-Sugar
(+/-)-Equol	C15H14O3	CAS:66036-38-2	Funakoshi Co., Ltd.	Isoflavan	FLIC1ANS0001	C00009707	FA0008	yes
(+/-)-Vestitol	C16H16O4	CAS:56701-24-7	Plantech UK	Isoflavan	FLIC1LNS0003 (+) h	C00018948	FA0157	yes
(+/-)-Sativan	C17H18O4	CAS:71831-00-0	Plantech UK	Isoflavan	FLIC1LNS0002 (-) h	C00002570 (-) h	FA0158	yes
Isosativan	C17H18O4	CAS:60102-29-6	Plantech UK	Isoflavan	FLIC1LNS0007	C00009711	FA0159	yes
Dihydrodaidzein	C15H12O4	CAS:17238-05-0	Funakoshi Co., Ltd.	Isoflavanone	FLIB1ANS0001	C00009533	FA0166	yes
Dalbergioidin	C15H12O6	CAS:30368-42-4	Plantech UK	Isoflavanone	FLIBALNS0002	C00002520	FA0160	yes
Dihydroprunetin	C16H14O5	CAS:491-75-8	Plantech UK	Isoflavanone	-	-	FA0161	yes
Dihydrobiochanin A	C16H14O5	CAS:66152-07-6	Plantech UK	Isoflavanone	FLIBABNS0001	C00009553	FA0162	yes
Daidzein	C15H10O4	CAS:486-66-8	Funakoshi Co., Ltd.	Isoflavone	FLIA1ANS0002	C00009380	FA0003	yes
Genistein	C15H10O5	CAS:446-72-0	Funakoshi Co., Ltd.	Isoflavone	FLIAAANS0001	C00002526	FA0068	yes
3',4',7-Trihydroxyisoflavone	C15H10O5	CAS:485-63-2	Funakoshi Co., Ltd.	Isoflavone	FLIA1CNS0003	C00009384	FA0067	yes
Demethyltexasin	C15H10O5	CAS:17817-31-1	Funakoshi Co., Ltd.	Isoflavone	FLIA2ANS0003	C00009385	FA0165	yes
Formononetin	C16H12O4	CAS:485-72-3	Funakoshi Co., Ltd.	Isoflavone	FLIA1ANS0001	C00002525	FA0027	yes
Prunetin	C16H12O5	CAS:552-59-0	Funakoshi Co., Ltd.	Isoflavone	FLIACANS0001	C00002564	-	yes
2'-Hydroxyformononetin	C16H12O5	CAS:1890-99-9	Plantech UK	Isoflavone	FLIA1LNS0001	C00000257	-	yes
Glycitein	C16H12O5	CAS:40957-83-3	Funakoshi Co., Ltd.	Isoflavone	FLIA2ANS0005	C00009392	-	yes
Biochanin A	C16H12O5	CAS:491-80-5	Funakoshi Co., Ltd.	Isoflavone	FLIAABNS0001	C00002510	FA0053	yes
3'-Hydroxybiochanin A	C16H12O6	CAS:2284-31-3	Plantech UK	Isoflavone	FLIAAENS0001	C00002563	-	yes
3'-Hydroxyprunetin	C16H12O6	CAS:529-60-2	Plantech UK	Isoflavone	FLIABCNS0001	C00009459	-	yes
4',7-Dimethoxyisoflavone	C17H14O4	CAS:1157-39-7	Funakoshi Co., Ltd.	Isoflavone	FLIA1ANS0004	C00009387	-	yes
2'-Methoxybiochanin A	C17H14O6	CAS:61243-75-2	Plantech UK	Isoflavone	FLIAALNS0004	C00009462	-	yes
3'-Methoxybiochanin A	C17H14O6	CAS:53084-11-0	Plantech UK	Isoflavone	FLIAAFNS0001	C00009816	-	yes
4',6,7-Trimethoxyisoflavone	C18H16O5	CAS:798-61-8	Funakoshi Co., Ltd.	Isoflavone	-	-	-	yes
Ononin	C22H22O9	CAS:486-62-4	Funakoshi Co., Ltd.	Isoflavone	FLIA1AGS0002	C00002553	FA0091	no	O-Sugar
Sissotrin	C22H22O10	CAS:5928-26-7	Funakoshi Co., Ltd.	Isoflavone	FLIAABGS0001	C00010112	FA0094	no	O-Sugar
rac-Medicarpin	C16H14O4	CAS:33983-40-3	Plantech UK	Pterocarpan	FLID1ANS0001 (-) h	C00002547 (-) h	FA0152	yes
3,9-Dihydroxy-2-isopentenylpterocarpan	C20H20O4	CAS:53802-77-0	Plantech UK	Pterocarpan	FLID1ANI0002	C00009642	FA0153	yes
Phaseollin	C20H18O4	CAS:13401-40-6	Plantech UK	Pterocarpan	FLID1ANP0001	C00002559	FA0154	yes
a The classification is based on the second class described in the flavonoid database in metabolomics.jp (http://metabolomics.jp/wiki/Category:FL)
b ID in the flavonoid database in metabolomics.jp (http://metabolomics.jp/wiki/Category:FL)
c ID in the KNApSAcK database (http://kanaya.naist.jp/KNApSAcK_Family/)
d ID in the MSMSFragmentViewer database (http://webs2.kazusa.or.jp/msmsfragmentviewer/)
e 'Yes' indicates that the compound is an MSMS-aglycone.
f Types of the substituents attached to the backbone structure (see Figure 1b). Only C-/O-sugars and O-organic acids are shown.
g '-' indicates that no entry was found in the database.
h ID for one optical isomer of the racemic compound is provided. The details in parentheses show the absolute configuration of the isomer.
