# Supplementary material for: FlavonoidSearch: A system for comprehensive flavonoid annotation by mass spectrometry
Source: Sci Rep. 2017 Apr 28;7:1243. doi: 10.1038/s41598-017-01390-3 (PMC5430893; doi:10.1038/s41598-017-01390-3)
Supplement: Supplementary file 3 — Supplementary Table S2 [file 41598_2017_1390_MOESM3_ESM.xls]

## Sheet: Supplementary Table S2
Supplementary Table S2. Assignment of formulae and structural information to the fragment ions observed in the measurements of standards.
The standard compounds listed in Supplementary Table S1 were analyzed by LC-FT-ICR-MS. The fragment ions from MS/MS analysis were detected by both FT-ICR and ion trap (IT) MS.
The table is separated into six sub-tables (Supplementary Tables S2-1a to S2-1c and S2-2a to S2-2c, in separate sheets) according to the type of MS detector and the substituents attached to the backbone structure (shown in the Supplementary Table S1) as follows:
Supplementary Tables S2-1a to S2-1c: Results from FT-ICR-MS detector
Supplementary Tables S2-2a to S2-2c: Results from IT-MS detector
Supplementary Tables S2-1a and S2-2a: Results of compounds without O-/C-sugar and/or O-organic acid substituents
Supplementary Tables S2-1b and S2-2b: Results of compounds with O-/C-sugar and without O-organic acid substituents
Supplementary Tables S2-1c and S2-2c: Results of compounds with O-organic acid substituents
Descriptions of the table column contents are given in the sheet titled 'Readme'.
References used for the assignments are listed in the sheet titled 'References'.

## Sheet: S2-1a
Supplementary Table S2-1a. Assignment of formulae and structural information to the fragment ions observed in the measurements of standards
(FT-ICR-MS results of compounds without O-/C-sugar and/or O-organic acid substituents).
Compound name	metabolomics.jp ID	MSMS-category	IHD	Substituent in the MSMS-aglycone	Precursor ion		Fragment ions
							Type:	Precursor ion	Type:	Neutral loss			Type:	Neutral loss			Type:	Neutral loss			Type:	Neutral loss			Type:	Neutral loss			Type:	Neutral loss			Type:	Neutral loss			Type:	Neutral loss			Type:	Neutral loss			Type:	Neutral loss			Type:
									Nominal mass:	15	Exact mass:	15.0235	Nominal mass:	16	Exact mass:	16.0313	Nominal mass:	18	Exact mass:	18.0106	Nominal mass:	28	Exact mass:	27.9949	Nominal mass:	28	Exact mass:	28.0313	Nominal mass:	29	Exact mass:	29.0027	Nominal mass:	30	Exact mass:	30.047	Nominal mass:	30	Exact mass:	30.0106	Nominal mass:	31	Exact mass:	31.0184	Nominal mass:	32	Exact mass:	32.0262	Nominal mass:
					Formula	Exact mass			Formula:	CH3•			Formula:	CH4			Formula:	H2O			Formula:	CO			Formula:	C2H4			Formula:	CHO•			Formula:	C2H6			Formula:	CH2O			Formula:	CH3O•			Formula:	CH4O			Formula:
							m/z	Relative intensity (%)	m/z	Formula	Relative intensity (%)	Dm/z	m/z	Formula	Relative intensity (%)	Dm/z	m/z	Formula	Relative intensity (%)	Dm/z	m/z	Formula	Relative intensity (%)	Dm/z	m/z	Formula	Relative intensity (%)	Dm/z	m/z	Formula	Relative intensity (%)	Dm/z	m/z	Formula	Relative intensity (%)	Dm/z	m/z	Formula	Relative intensity (%)	Dm/z	m/z	Formula	Relative intensity (%)	Dm/z	m/z	Formula	Relative intensity (%)	Dm/z	m/z
Coumestrol	FLIE1ANS0001	Coumestan	11.5	3-OH, 9-OH	C15H9O5	269.045															241.049	C14H9O4	100	27.9958
3,9-Dimethoxycoumestan	FLIE1ANS0003	Coumestan	11.5	3-OMe, 9-OMe	C17H13O5	297.076			282.052	C16H10O5	1.01	15.0236									269.08	C16H13O4	100	27.9962
Pelargonidin	FL7AAANS0001	Anthocyanidin	10.5	3-OH, 5-OH, 7-OH, 4'-OH	C15H11O5	271.06	271.06	100													243.065	C14H11O4	2.50667	27.9951
Cyanidin	FL7AACNS0001	Anthocyanidin	10.5	3-OH, 5-OH, 7-OH, 3'-OH, 4'-OH	C15H11O6	287.055	287.055	100									269.044	C15H9O5	1.60532	18.0107	259.06	C14H11O5	13.5031	27.9951
Delphinidin	FL7AAGNS0001	Anthocyanidin	10.5	3-OH, 5-OH, 7-OH, 3'-OH, 4'-OH, 5'-OH	C15H11O7	303.05	303.05	100									285.039	C15H9O6	3.99002	18.0105	275.055	C14H11O6	4.47696	27.995
Peonidin	FL7AADNS0001	Anthocyanidin	10.5	3-OH, 5-OH, 7-OH, 3'-OMe, 4'-OH	C16H13O6	301.071	301.071	100	286.048	C15H10O6	25.46	15.023
Petunidin	FL7AAHNS0001	Anthocyanidin	10.5	3-OH, 5-OH, 7-OH, 3'-OMe, 4'-OH, 5'-OH	C16H13O7	317.066	317.065	41.4245	302.042	C15H10O7	100	15.0239																																	285.04	C15H9O6	1.03355	32.026
Malvidin	FL7AAINS0001	Anthocyanidin	10.5	3-OH, 5-OH, 7-OH, 3'-OMe, 4'-OH, 5'-OMe	C17H15O7	331.081	331.081	100	316.058	C16H12O7	67.841	15.0233	315.05	C16H11O7	73.4309	16.0313																													299.055	C16H11O6	67.9538	32.0259	298.048
Daidzein	FLIA1ANS0002	Isoflavone	10.5	7-OH, 4'-OH	C15H11O4	255.065	255.065	100													227.071	C14H11O3	12.76	27.9946
Genistein	FLIAAANS0001	Isoflavone	10.5	5-OH, 7-OH, 4'-OH	C15H11O5	271.06	271.06	100									253.05	C15H9O4	16.21	18.0101	243.066	C14H11O4	23.15	27.9946
3',4',7-Trihydroxyisoflavone	FLIA1CNS0003	Isoflavone	10.5	7-OH, 3'-OH, 4'-OH	C15H11O5	271.06	271.06	100									253.05	C15H9O4	23.43	18.0099	243.066	C14H11O4	10.51	27.9944
Demethyltexasin	FLIA2ANS0003	Isoflavone	10.5	6-OH, 7-OH, 4'-OH	C15H11O5	271.06											253.049	C15H9O4	97.28	18.0107	243.065	C14H11O4	65.61	27.9951
Formononetin	FLIA1ANS0001	Isoflavone	10.5	7-OH, 4'-OMe	C16H13O4	269.081	269.081	100	254.058	C15H10O4	28.98	15.0232	253.05	C15H9O4	2.63	16.031					241.086	C15H13O3	2.61	27.9945													239.071	C15H11O3	0.94	30.0102					237.055	C15H9O3	18.78	32.0259
Biochanin A	FLIAABNS0001	Isoflavone	10.5	5-OH, 7-OH, 4'-OMe	C16H13O5	285.076	285.076	100					269.045	C15H9O5	9.13	16.0308					257.081	C15H13O4	9.91	27.9947													255.065	C15H11O4	2.68	30.0104					253.05	C15H9O4	33.51	32.026	252.042
Prunetin	FLIACANS0001	Isoflavone	10.5	5-OH, 7-OMe, 4'-OH	C16H13O5	285.076	285.075	100	270.052	C15H10O5	2.10483	15.0237					267.065	C16H11O4	2.97393	18.0106	257.081	C15H13O4	51.7835	27.9951
2'-Hydroxyformononetin	FLIA1LNS0001	Isoflavone	10.5	7-OH, 2'-OH, 4'-OMe	C16H13O5	285.076	285.075	100	270.052	C15H10O5	10.825	15.0236					267.065	C16H11O4	2.9954	18.0106	257.081	C15H13O4	33.7897	27.9951																					253.049	C15H9O4	7.02387	32.0263
Glycitein	FLIA2ANS0005	Isoflavone	10.5	6-OMe, 7-OH, 4'-OH	C16H13O5	285.076	285.075	34.79	270.052	C15H10O5	100	15.0237									257.081	C15H13O4	12.355	27.9952																	254.057	C15H10O4	1.945	31.0186	253.05	C15H9O4	1.145	32.0261	252.042
3'-Hydroxybiochanin A	-	Isoflavone	10.5	5-OH, 7-OH, 3'-OH, 4'-OMe	C16H13O6	301.071	301.07	100	286.047	C15H10O6	61.5867	15.0236					283.06	C16H11O5	1	18.0107	273.076	C15H13O5	3.89	27.995																					269.044	C15H9O5	44.0267	32.0263
3'-Hydroxyprunetin	-	Isoflavone	10.5	5-OH, 7-OMe, 3'-OH, 4'-OH	C16H13O6	301.071	301.071	68.8841									283.06	C16H11O5	68.181	18.0108	273.076	C15H13O5	30.3274	27.9951
4',7-Dimethoxyisoflavone	-	Isoflavone	10.5	7-OMe, 4'-OMe	C17H15O4	283.096	283.096	100	268.073	C16H12O4	60.9772	15.0236									255.102	C16H15O3	2.95442	27.995													253.086	C16H13O3	2.69043	30.0106					251.07	C16H11O3	39.0403	32.0263
2'-Methoxybiochanin A	FLIAALNS0004	Isoflavone	10.5	5-OH, 7-OH, 2'-OMe, 4'-OMe	C17H15O6	315.086	315.086	21.81	300.062	C16H12O6	100	15.0238	299.055	C16H11O6	2.715	16.0312					287.091	C16H15O5	26.445	27.995													285.076	C16H13O5	1.4575	30.0106					283.06	C16H11O5	11.935	32.0263	282.052
3'-Methoxybiochanin A	-	Isoflavone	10.5	5-OH, 7-OH, 3'-OMe, 4'-OMe	C17H15O6	315.086	315.086	46.6169	300.063	C16H12O6	100	15.0237	299.055	C16H11O6	6.26881	16.0314					287.091	C16H15O5	3.73424	27.9949													285.076	C16H13O5	1.26074	30.0106	284.068	C16H12O5	0.955372	31.0186	283.06	C16H11O5	4.5282	32.0262	282.052
4',6,7-Trimethoxyisoflavone	-	Isoflavone	10.5	6-OMe, 7-OMe, 4'-OMe	C18H17O5	313.107	313.107	84.3125	298.084	C17H14O5	100	15.0234	297.076	C17H13O5	31.2956	16.0312					285.112	C17H17O4	5.55732	27.995									283.06	C16H11O5	1.1591	30.0467									281.081	C17H13O4	13.02	32.0264
Sulfuretin	FL1A1CNS0001	Aurone	10.5	6-OH, 3'-OH, 4'-OH	C15H11O5	271.06															243.065	C14H11O4	100	27.9952
5-Deoxykaempferol	FL5F1ANS0001	Flavonol	10.5	3-OH, 7-OH, 4'-OH	C15H11O5	271.06	271.06	18.62													243.065	C14H11O4	40.62	27.994					242.057	C14H10O4	42.88	29.0015
Galangin	FL5FA9NS0002	Flavonol	10.5	3-OH, 5-OH, 7-OH	C15H11O5	271.06																							242.057	C14H10O4	30.11	29.0028
Kaempferol	FL5FAANS0001	Flavonol	10.5	3-OH, 5-OH, 7-OH, 4'-OH	C15H11O6	287.055	287.055	100													259.06	C14H11O5	6.18	27.9948					258.052	C14H10O5	12.43	29.0027
Fisetin	FL5F1CNS0001	Flavonol	10.5	3-OH, 7-OH, 3'-OH, 4'-OH	C15H11O6	287.055	287.055	49.87									269.045	C15H9O5	66.03	18.0105	259.06	C14H11O5	27.67	27.995					258.052	C14H10O5	11.69	29.0027
Quercetin	FL5FACNS0001	Flavonol	10.5	3-OH, 5-OH, 7-OH, 3'-OH, 4'-OH	C15H11O7	303.05											285.039	C15H9O6	49.03	18.0109	275.055	C14H11O6	16.43	27.9947
Morin	FL5FALNS0002	Flavonol	10.5	3-OH, 5-OH, 7-OH, 2'-OH, 4'-OH	C15H11O7	303.05											285.04	C15H9O6	82.13	18.0103	275.055	C14H11O6	3.7	27.9946					274.047	C14H10O6	13.45	29.0026
Robinetin	FL5F1GNS0001	Flavonol	10.5	3-OH, 7-OH, 3'-OH, 4'-OH, 5'-OH	C15H11O7	303.05	303.051	6.65		0							285.04	C15H9O6	37.42	18.0103	275.055	C14H11O6	6.42	27.9948					274.047	C14H10O6	13.6	29.0025
Myricetin	FL5FAGNS0001	Flavonol	10.5	3-OH, 5-OH, 7-OH, 3'-OH, 4'-OH, 5'-OH	C15H11O8	319.045	319.044	0.78									301.035	C15H9O7	30.75	18.0103	291.05	C14H11O7	5.39	27.9946					290.042	C14H10O7	17.33	29.0026
Quercetagetin	FL5FECNS0002	Flavonol	10.5	3-OH, 5-OH, 6-OH, 7-OH, 3'-OH, 4'-OH	C15H11O8	319.045	319.046	100									301.035	C15H9O7	26.6	18.0101	291.05	C14H11O7	10.08	27.9945					290.043	C14H10O7	8.82	29.0021
Kaempferide	FL5FABNS0001	Flavonol	10.5	3-OH, 5-OH, 7-OH, 4'-OMe	C16H13O6	301.071	301.071	100	286.047	C15H10O6	31.41	15.0232									273.076	C15H13O5	1.12	27.9951																					269.045	C15H9O5	9.26	32.0259
Tamarixetin	FL5FAENS0001	Flavonol	10.5	3-OH, 5-OH, 7-OH, 3'-OH, 4'-OMe	C16H13O7	317.066	317.066	20.7	302.042	C15H10O7	100	15.0233					299.055	C16H11O6	4.14	18.0102									288.063	C15H12O6	2.61	29.0024													285.04	C15H9O6	34.19	32.0259	284.031
Syringetin	FL5FAINS0001	Flavonol	10.5	3-OH, 5-OH, 7-OH, 3'-OMe, 4'-OH, 5'-OMe	C17H15O8	347.076			332.053	C16H12O8	53.22	15.0234	331.045	C16H11O8	1.69	16.0312					319.081	C16H15O7	5.15	27.9951					318.074	C16H14O7	9.6	29.0026													315.05	C16H11O7	42.57	32.0262	314.042
3',5,7-Trihydroxy-3,4'-dimethoxyflavone	FL5FDENS0001	Flavonol	10.5	3-OMe, 5-OH, 7-OH, 3'-OH, 4'-OMe	C17H15O7	331.081			316.057	C16H12O7	100	15.024																					301.035	C15H9O7	0.3	30.0458									299.056	C16H11O6	1.01	32.0255	298.048
5-Hydroxyflavone	FL3F99NS0003	Flavone	10.5	5-OH	C15H11O3	239.07	239.07	100
7,8-Dihydroxyflavone	-	Flavone	10.5	7-OH, 8-OH	C15H11O4	255.065	255.065	100									237.055	C15H9O3	3.94	18.0102	227.07	C14H11O3	13.94	27.9948
6,7-Dihydroxyflavone	-	Flavone	10.5	6-OH, 7-OH	C15H11O4	255.065	255.065	100													227.071	C14H11O3	1.88	27.9944
3',4'-Dihydroxyflavone	-	Flavone	10.5	3'-OH, 4'-OH	C15H11O4	255.065	255.065	100
5,7,8-Trihydroxyflavone	FL3FF9NS0001	Flavone	10.5	5-OH, 7-OH, 8-OH	C15H11O5	271.06	271.06	100									253.05	C15H9O4	1.64	18.0102
5,6,7-Trihydroxyflavone	FL3FE9NS0001	Flavone	10.5	5-OH, 6-OH, 7-OH	C15H11O5	271.06	271.06	100									253.05	C15H9O4	13.17	18.0102
3',4',7,8-Tetrahydroxyflavone	-	Flavone	10.5	7-OH, 8-OH, 3'-OH, 4'-OH	C15H11O6	287.055	287.055	100									269.045	C15H9O5	6.08	18.0104	259.06	C14H11O5	36.89	27.9949
Luteolin	FL3FACNS0001	Flavone	10.5	5-OH, 7-OH, 3'-OH, 4'-OH	C15H11O6	287.055
4'-Methoxyflavone	-	Flavone	10.5	4'-OMe	C16H13O3	253.086	253.085	100	238.063	C15H10O3	12.09	15.0228
Diosmetin	FL3FAENS0001	Flavone	10.5	5-OH, 7-OH, 3'-OH, 4'-OMe	C16H13O6	301.071	301.071	25.79	286.047	C15H10O6	100	15.0236
6-Methoxyluteolin	FL3FECNS0004	Flavone	10.5	5-OH, 6-OMe, 7-OH, 3'-OH, 4'-OH	C16H13O7	317.066	317.066	1.72	302.041	C15H10O7	100	15.0243					299.056	C16H11O6	1.38	18.01
7,8-Dimethoxyflavone	FL3F39NS0001	Flavone	10.5	7-OMe, 8-OMe	C17H15O4	283.096	283.069	100	268.074	C16H12O4	27.47	15.0224	267.066	C16H11O4	2.34	16.03
Baicalein-5,6,7-trimethylether	FL3FE9NS0006	Flavone	10.5	5-OMe, 6-OMe, 7-OMe	C18H17O5	313.107	313.108	100	298.085	C17H14O5	18.71	15.0222	297.078	C17H13O5	2.33	16.0294																	283.062	C16H11O5	3.87	30.0453					282.09	C17H14O4	0.72	31.0169	281.083	C17H13O4	0.58	32.0245	280.074
3',4',5',5,7-Pentamethoxyflavone	FL3FDKNS0001	Flavone	10.5	5-OMe, 7-OMe, 3'-OMe, 4'-OMe, 5'-OMe	C20H21O7	373.128	373.129	49.18	358.107	C19H18O7	17.92	15.0211	357.099	C19H17O7	10.86	16.0288																	343.084	C18H15O7	23.2	30.0446													340.096
3',4',5,5',6,7-Hexamethoxyflavone	FL3FEGNS0012	Flavone	10.5	5-OMe, 6-OMe, 7-OMe, 3'-OMe, 4'-OMe, 5'-OMe	C21H23O8	403.139	403.139	100	388.117	C20H20O8	36.81	15.0218	387.109	C20H19O8	12.04	16.0294																	373.094	C19H17O8	16.39	30.0448													370.107
5,6-Benzoflavone	-	Flavone	10.5	[5,6]-Benzo	C19H13O2	273.091	273.091	100
Nordalbergin	FLNA29NS0004	4-Phenylcoumarin	10.5	6-OH, 7-OH	C15H11O4	255.065	255.065	100									237.055	C15H9O3	6.75	18.0105	227.07	C14H11O3	12.69	27.9949
2-Hydroxychalcone	-	Chalcone	9.5	2-OH	C15H13O2	225.091
4'-Hydroxychalcone	-	Chalcone	9.5	4'-OH	C15H13O2	225.091	225.091	100	210.068	C14H10O2	2.14	15.0233					207.081	C15H11O	30.89	18.0102	197.096	C14H13O	3.53	27.9945
3,4-Dimethoxychalcone	-	Chalcone	9.5	3-OMe, 4-OMe	C17H17O3	269.117			254.094	C16H14O3	8.49	15.0235					251.107	C17H15O2	51.73	18.0106	241.122	C16H17O2	37.25	27.9949																	238.099	C16H14O2	17.63	31.0185
Isoliquiritigenin	FL1C1ANS0001	2'-Hydroxychalcone	9.5	4-OH, 2'-OH, 4'-OH	C15H13O4	257.081	257.081	15.32	242.058	C14H10O4	45.36	15.0232					239.071	C15H11O3	100	18.0102
Butein	FL1C1CNS0001	2'-Hydroxychalcone	9.5	3-OH, 4-OH, 2'-OH, 4'-OH	C15H13O5	273.076	273.076	22.95	258.052	C14H10O5	13.13	15.0233					255.065	C15H11O4	88.01	18.0106	245.081	C14H13O4	0.64
2',6'-Dihydroxy-4'-methoxychalcone	FL1CA9NS0002	2'-Hydroxychalcone	9.5	2'-OH, 4'-OMe, 6'-OH	C16H15O4	271.096	271.097	17.35									253.086	C16H13O3	8.13	18.0105	243.102	C15H15O3	2.68	27.9949
2,3-Dimethoxy-2'-hydroxychalcone	-	2'-Hydroxychalcone	9.5	2-OMe, 3-OMe, 2'-OH	C17H17O4	285.112	285.112	40.56
Homobutein	FL1C1CNS0002	2'-Hydroxychalcone	9.5	3-OMe, 4-OH, 2'-OH, 4'-OH	C16H15O5	287.091	287.092	7.12									269.081	C16H13O4	17.8	18.0104	259.097	C15H15O4	0.63	27.9945																					255.065	C15H11O4	1	32.0266
Flavanone	-	Flavanone	9.5		C15H13O2	225.091	225.091	48.39	210.067	C14H10O2	100	15.0236					207.081	C15H11O	18.78	18.0102	197.096	C14H13O	5.37	27.9947
4'-Hydroxyflavanone	-	Flavanone	9.5	4'-OH	C15H13O3	241.086	241.086	100	226.069	C14H10O3	61.47	15.0167					223.076	C15H11O2	46.64	18.0101	213.091	C14H13O2	5.61	27.9946
7-Hydroxyflavanone	FL2F19NS0001	Flavanone	9.5	7-OH	C15H13O3	241.086	241.086	34.29	226.063	C14H10O3	100	15.0234									213.091	C14H13O2	12.57	27.9949
Liquiritigenin	FL2F1ANS0001	Flavanone	9.5	7-OH, 4'-OH	C15H13O4	257.081	257.081	100	242.058	C14H10O4	21.7	15.0233					239.07	C15H11O3	47.28	18.0104	229.086	C14H13O3	3.01	27.9946
Naringenin	FL2FAANS0001	Flavanone	9.5	5-OH, 7-OH, 4'-OH	C15H13O5	273.076	273.076	35.31									255.065	C15H11O4	2.9	18.0105
Eriodictyol	FL2FACNS0001	Flavanone	9.5	5-OH, 7-OH, 3'-OH, 4'-OH	C15H13O6	289.071
Pinocembrin-7-methylether	FL2FA9NS0003	Flavanone	9.5	5-OH, 7-OMe	C16H15O4	271.096											253.086	C16H13O3	7.65	18.0104	243.102	C15H15O3	3.5	27.9949
Sakuranetin	FL2FCANS0001	Flavanone	9.5	5-OH, 7-OMe, 4'-OH	C16H15O5	287.091	287.092	10.67
Isosakuranetin	FL2FABNS0001	Flavanone	9.5	5-OH, 7-OH, 4'-OMe	C16H15O5	287.091	287.092	40.92									269.081	C16H13O4	2.43	18.0105
(-)-Homoeriodictyol	FL2FADNS0001	Flavanone	9.5	5-OH, 7-OH, 3'-OMe, 4'-OH	C16H15O6	303.086											285.076	C16H13O5	5.71	18.0104
Hesperetin	FL2FAENS0001	Flavanone	9.5	5-OH, 7-OH, 3'-OH, 4'-OMe	C16H15O6	303.086											285.076	C16H13O5	17.5	18.0104
5,7-Dimethoxyflavanone	FL2FA9NS0004	Flavanone	9.5	5-OMe, 7-OMe	C17H17O4	285.112	285.112	0.75																																					253.086	C16H13O3	3.24	32.026
5,7-Dihydroxy-3',4',5'-trimethoxyflavanone	-	Flavanone	9.5	5-OH, 7-OH, 3'-OMe, 4'-OMe, 5'-OMe	C18H19O7	347.113											329.102	C18H17O6	32.86	18.0103
Bavachinin A	FL2F1ANI0007	Flavanone	9.5	7-OMe, 4'-OH, 6-Prenyl	C21H23O4	339.159											321.149	C21H21O3	5.76	18.0099	311.165	C20H23O3	1	27.9945
Fustin	FL4D1CNS0001	Dihydroflavonol	9.5	3-OH, 7-OH, 3'-OH, 4'-OH	C15H13O6	289.071											271.06	C15H11O5	100	18.011
Dihydrorobinetin	FL4D1GNS0001	Dihydroflavonol	9.5	3-OH, 7-OH, 3'-OH, 4'-OH, 5'-OH	C15H13O7	305.066											287.055	C15H11O6	95.82	18.0105
(+/-)-Taxifolin	FL4DACNS0001	Dihydroflavonol	9.5	3-OH, 5-OH, 7-OH, 3'-OH, 4'-OH	C15H13O7	305.066											287.054	C15H11O6	100	18.0115
Dihydrodaidzein	FLIB1ANS0001	Isoflavanone	9.5	7-OH, 4'-OH	C15H13O4	257.081	257.081	1.36									239.07	C15H11O3	0.64	18.0109
Dalbergioidin	FLIBALNS0002	Isoflavanone	9.5	5-OH, 7-OH, 2'-OH, 4'-OH	C15H13O6	289.071											271.059	C15H11O5	100	18.0113	261.076	C14H13O5	10.03	27.9947
Dihydroprunetin	-	Isoflavanone	9.5	5-OH, 7-OMe, 4'-OH	C16H15O5	287.091											269.081	C16H13O4	100	18.0107	259.096	C15H15O4	18.82	27.9952
Dihydrobiochanin A	FLIBABNS0001	Isoflavanone	9.5	5-OH, 7-OH, 4'-OMe	C16H15O5	287.091											269.081	C16H13O4	100	18.0106	259.097	C15H15O4	9.55	27.9948
Medicarpin	FLID1ANS0001 (-)	Pterocarpan	9.5	3-OH, 9-OMe	C16H15O4	271.096			256.073	C15H12O4	2.67	15.0234					253.086	C16H13O3	2.98	18.0107	243.101	C15H15O3	12	27.9951
3,9-Dihydroxy-2-isopentenylpterocarpan	FLID1ANI0002	Pterocarpan	9.5	2-Prenyl, 3-OH, 9-OH	C20H21O4	325.144															297.147	C19H21O3	2.75	27.9967
Phaseollin	FLID1ANP0001	Pterocarpan	9.5	3-OH, [2,3:9,10]-(6,6-Dimethylpyrano)	C20H19O4	323.128			308.105	C19H16O4	2.8	15.0232					305.117	C20H17O3	10.88	18.0109	295.133	C19H19O3	25.16	27.9956	295.096	C18H15O4	3.22	28.0319
(+/-)-Equol	FLIC1ANS0001	Isoflavan	8.5	7-OH, 4'-OH	C15H15O3	243.102	243.102	38.4
Vestitol	FLIC1LNS0003 (+)	Isoflavan	8.5	7-OH, 2'-OH, 4'-OMe	C16H17O4	273.113
Sativan	FLIC1LNS0002	Isoflavan	8.5	7-OH, 2'-OMe, 4'-OMe	C17H19O4	287.128
Isosativan	FLIC1LNS0007	Isoflavan	8.5	7-OMe, 2'-OH, 4'-OMe	C17H19O4	287.128
(+)-Catechin	FL63ACNS0001	Flavan 3-ol	8.5	3-OH, 5-OH, 7-OH, 3'-OH, 4'-OH	C15H15O6	291.086
(-)-Epicatechin	FL63ACNS0002	Flavan 3-ol	8.5	3-OH, 5-OH, 7-OH, 3'-OH, 4'-OH	C15H15O6	291.086											273.076	C15H13O5	100	18.0104
(-)-Gallocatechin	FL63AGNS0017	Flavan 3-ol	8.5	3-OH, 5-OH, 7-OH, 3'-OH, 4'-OH, 5'-OH	C15H15O7	307.081											289.071	C15H13O6	100	18.0106
(-)-Epigallocatechin	FL63AGNS0003	Flavan 3-ol	8.5	3-OH, 5-OH, 7-OH, 3'-OH, 4'-OH, 5'-OH	C15H15O7	307.081											289.071	C15H13O6	100	18.0104
Phloretin	FL1DAANS0001	Dihydrochalcone	8.5	4-OH, 2'-OH, 4'-OH, 6'-OH	C15H15O5	275.091											257.081	C15H13O4	5.55	18.0107
2',6'-Dihydroxy-4,4'-dimethoxy-dihydrochalcone	FL1DCBNS0001	Dihydrochalcone	8.5	4-OMe, 2'-OH, 4'-OMe, 6'-OH	C17H19O5	303.123											285.112	C17H17O4	2.88	18.0103
[truncated: 203 more columns]

## Sheet: S2-1a continued
Supplementary Table S2-1a. Assignment of formulae and structural information to the fragment ions observed in the measurements of standards
(FT-ICR-MS results of compounds without O-/C-sugar and/or O-organic acid substituents). Continued.
Compound name	metabolomics.jp ID	MSMS-category	IHD	Substituent in the MSMS-aglycone	Precursor ion
							Type:	Neutral loss			Type:	Neutral loss			Type:	Neutral loss			Type:	Neutral loss			Type:	Neutral loss			Type:	Neutral loss			Type:	Neutral loss			Type:	Neutral loss			Type:	Neutral loss			Type:	Neutral loss			Type:	C-ring Cleavage
							Nominal mass:	102	Exact mass:	101.995	Nominal mass:	102	Exact mass:	102.032	Nominal mass:	104	Exact mass:	104.011	Nominal mass:	110	Exact mass:	110	Nominal mass:	112	Exact mass:	112.016	Nominal mass:	116	Exact mass:	116.011	Nominal mass:	118	Exact mass:	117.99	Nominal mass:	120	Exact mass:	120.006	Nominal mass:	126	Exact mass:	125.995	Nominal mass:	128	Exact mass:	128.011
					Formula	Exact mass	Formula:	C3H2O4			Formula:	C4H6O3			Formula:	C3H4O4			Formula:	C5H2O3			Formula:	C5H4O3			Formula:	C4H4O4			Formula:	C3H2O5			Formula:	C3H4O5			Formula:	C5H2O4			Formula:	C5H4O4
							m/z	Formula	Relative intensity (%)	Dm/z	m/z	Formula	Relative intensity (%)	Dm/z	m/z	Formula	Relative intensity (%)	Dm/z	m/z	Formula	Relative intensity (%)	Dm/z	m/z	Formula	Relative intensity (%)	Dm/z	m/z	Formula	Relative intensity (%)	Dm/z	m/z	Formula	Relative intensity (%)	Dm/z	m/z	Formula	Relative intensity (%)	Dm/z	m/z	Formula	Relative intensity (%)	Dm/z	m/z	Formula	Relative intensity (%)	Dm/z	m/z	Formula	Fragment ion
Coumestrol	FLIE1ANS0001	Coumestan	11.5	3-OH, 9-OH	C15H9O5	269.045
3,9-Dimethoxycoumestan	FLIE1ANS0003	Coumestan	11.5	3-OMe, 9-OMe	C17H13O5	297.076
Pelargonidin	FL7AAANS0001	Anthocyanidin	10.5	3-OH, 5-OH, 7-OH, 4'-OH	C15H11O5	271.06	169.065	C12H9O	1.37333	101.996																													145.065	C10H9O	0.82	125.995					149.023	C8H5O3	0,2A+
Cyanidin	FL7AACNS0001	Anthocyanidin	10.5	3-OH, 5-OH, 7-OH, 3'-OH, 4'-OH	C15H11O6	287.055	185.059	C12H9O2	3.16151	101.996													175.039	C10H7O3	7.7108	112.016	171.044	C11H7O2	1.68427	116.011									161.059	C10H9O2	1.30005	125.996					165.018	C8H5O4	C8H5O-A+
Delphinidin	FL7AAGNS0001	Anthocyanidin	10.5	3-OH, 5-OH, 7-OH, 3'-OH, 4'-OH, 5'-OH	C15H11O7	303.05	201.055	C12H9O3	4.30253	101.995													191.034	C10H7O4	1.84965	112.016	187.039	C11H7O3	2.3911	116.011																	165.018	C8H5O4	C8H5O-A+
Peonidin	FL7AADNS0001	Anthocyanidin	10.5	3-OH, 5-OH, 7-OH, 3'-OMe, 4'-OH	C16H13O6	301.071
Petunidin	FL7AAHNS0001	Anthocyanidin	10.5	3-OH, 5-OH, 7-OH, 3'-OMe, 4'-OH, 5'-OH	C16H13O7	317.066
Malvidin	FL7AAINS0001	Anthocyanidin	10.5	3-OH, 5-OH, 7-OH, 3'-OMe, 4'-OH, 5'-OMe	C17H15O7	331.081																					215.07	C13H11O3	2.03025	116.011																	179.034	C9H7O4	2AC++2H
Daidzein	FLIA1ANS0002	Isoflavone	10.5	7-OH, 4'-OH	C15H11O4	255.065																																									145.029	C9H5O2	1,4B+-2H
Genistein	FLIAAANS0001	Isoflavone	10.5	5-OH, 7-OH, 4'-OH	C15H11O5	271.06																	159.044	C10H7O2	3.69	112.016																					153.018	C7H5O4	1,3A+
3',4',7-Trihydroxyisoflavone	FLIA1CNS0003	Isoflavone	10.5	7-OH, 3'-OH, 4'-OH	C15H11O5	271.06																																									161.024	C9H5O3	1,4B+-2H
Demethyltexasin	FLIA2ANS0003	Isoflavone	10.5	6-OH, 7-OH, 4'-OH	C15H11O5	271.06	169.064	C12H9O	3.66	101.996																																					153.018	C7H5O4	1,3A+
Formononetin	FLIA1ANS0001	Isoflavone	10.5	7-OH, 4'-OMe	C16H13O4	269.081																																									163.039	C9H7O3	3AC++2H / C8H5O2-B+
Biochanin A	FLIAABNS0001	Isoflavone	10.5	5-OH, 7-OH, 4'-OMe	C16H13O5	285.076																																									179.034	C9H7O4	3AC++2H
Prunetin	FLIACANS0001	Isoflavone	10.5	5-OH, 7-OMe, 4'-OH	C16H13O5	285.076	183.08	C13H11O	2.07768	101.996																																					167.034	C8H7O4	1,3A+
2'-Hydroxyformononetin	FLIA1LNS0001	Isoflavone	10.5	7-OH, 2'-OH, 4'-OMe	C16H13O5	285.076																																									137.023	C7H5O3	1,3A+
Glycitein	FLIA2ANS0005	Isoflavone	10.5	6-OMe, 7-OH, 4'-OH	C16H13O5	285.076									181.064	C13H9O	1.105	104.011									169.065	C12H9O	0.85	116.011																	167.034	C8H7O4	1,3A+
3'-Hydroxybiochanin A	-	Isoflavone	10.5	5-OH, 7-OH, 3'-OH, 4'-OMe	C16H13O6	301.071									197.059	C13H9O2	1.45	104.011					189.054	C11H9O3	0.74	112.016																					153.018	C7H5O4	1,3A+
3'-Hydroxyprunetin	-	Isoflavone	10.5	5-OH, 7-OMe, 3'-OH, 4'-OH	C16H13O6	301.071	199.075	C13H11O2	2.74382	101.996																																					167.034	C8H7O4	1,3A+
4',7-Dimethoxyisoflavone	-	Isoflavone	10.5	7-OMe, 4'-OMe	C17H15O4	283.096																																									151.039	C8H7O3	1,3A+
2'-Methoxybiochanin A	FLIAALNS0004	Isoflavone	10.5	5-OH, 7-OH, 2'-OMe, 4'-OMe	C17H15O6	315.086																																									179.034	C9H7O4	3AC++2H
3'-Methoxybiochanin A	-	Isoflavone	10.5	5-OH, 7-OH, 3'-OMe, 4'-OMe	C17H15O6	315.086																																									153.018	C7H5O4	1,3A+
4',6,7-Trimethoxyisoflavone	-	Isoflavone	10.5	6-OMe, 7-OMe, 4'-OMe	C18H17O5	313.107																																									180.041	C9H8O4	C7H4O2-A+•
Sulfuretin	FL1A1CNS0001	Aurone	10.5	6-OH, 3'-OH, 4'-OH	C15H11O5	271.06																																									161.032	C9H5O3	1',αA+
5-Deoxykaempferol	FL5F1ANS0001	Flavonol	10.5	3-OH, 7-OH, 4'-OH	C15H11O5	271.06	169.064	C12H9O	6.66	101.996																																					149.023	C8H5O3	0,2A+ / 0,3B+
Galangin	FL5FA9NS0002	Flavonol	10.5	3-OH, 5-OH, 7-OH	C15H11O5	271.06																																									165.018	C8H5O4	0,2A+
Kaempferol	FL5FAANS0001	Flavonol	10.5	3-OH, 5-OH, 7-OH, 4'-OH	C15H11O6	287.055	185.06	C12H9O2	2.01	101.996																					169.065	C12H9O	0.97	117.99													165.018	C8H5O4	0,2A+
Fisetin	FL5F1CNS0001	Flavonol	10.5	3-OH, 7-OH, 3'-OH, 4'-OH	C15H11O6	287.055	185.059	C12H9O2	7.77	101.996																																					179.034	C9H7O4	C9H7O2-A+
Quercetin	FL5FACNS0001	Flavonol	10.5	3-OH, 5-OH, 7-OH, 3'-OH, 4'-OH	C15H11O7	303.05	201.055	C12H9O3	4.17	101.995																																					165.018	C8H5O4	0,2A+
Morin	FL5FALNS0002	Flavonol	10.5	3-OH, 5-OH, 7-OH, 2'-OH, 4'-OH	C15H11O7	303.05																																									165.018	C8H5O4	0,2A+
Robinetin	FL5F1GNS0001	Flavonol	10.5	3-OH, 7-OH, 3'-OH, 4'-OH, 5'-OH	C15H11O7	303.05	201.054	C12H9O3	5.45	101.995																																					193.013	C9H5O5	C9H5O2-B+
Myricetin	FL5FAGNS0001	Flavonol	10.5	3-OH, 5-OH, 7-OH, 3'-OH, 4'-OH, 5'-OH	C15H11O8	319.045	217.049	C12H9O4	3.25	101.995																																					195.029	C9H7O5	C9H7O2-A+
Quercetagetin	FL5FECNS0002	Flavonol	10.5	3-OH, 5-OH, 6-OH, 7-OH, 3'-OH, 4'-OH	C15H11O8	319.045	217.049	C12H9O4	5.54	101.995																	203.034	C11H7O4	3.2	116.011					199.039	C12H7O3	7.18	120.006									181.013	C8H5O5	0,2A+
Kaempferide	FL5FABNS0001	Flavonol	10.5	3-OH, 5-OH, 7-OH, 4'-OMe	C16H13O6	301.071																																									165.018	C8H5O4	0,2A+
Tamarixetin	FL5FAENS0001	Flavonol	10.5	3-OH, 5-OH, 7-OH, 3'-OH, 4'-OMe	C16H13O7	317.066																					201.055	C12H9O3	1.76	116.011																	177.055	C10H9O3	C9H7O-B+
Syringetin	FL5FAINS0001	Flavonol	10.5	3-OH, 5-OH, 7-OH, 3'-OMe, 4'-OH, 5'-OMe	C17H15O8	347.076																																									207.065	C11H11O4	C9H7O-B+
3',5,7-Trihydroxy-3,4'-dimethoxyflavone	FL5FDENS0001	Flavonol	10.5	3-OMe, 5-OH, 7-OH, 3'-OH, 4'-OMe	C17H15O7	331.081																																									151.039	C8H7O3	?
5-Hydroxyflavone	FL3F99NS0003	Flavone	10.5	5-OH	C15H11O3	239.07																																									137.023	C7H5O3	1,3A+
7,8-Dihydroxyflavone	-	Flavone	10.5	7-OH, 8-OH	C15H11O4	255.065																																									153.018	C7H5O4	1,3A+
6,7-Dihydroxyflavone	-	Flavone	10.5	6-OH, 7-OH	C15H11O4	255.065																																									135.008	C7H3O3	?
3',4'-Dihydroxyflavone	-	Flavone	10.5	3'-OH, 4'-OH	C15H11O4	255.065
5,7,8-Trihydroxyflavone	FL3FF9NS0001	Flavone	10.5	5-OH, 7-OH, 8-OH	C15H11O5	271.06																																									169.013	C7H5O5	1,3A+
5,6,7-Trihydroxyflavone	FL3FE9NS0001	Flavone	10.5	5-OH, 6-OH, 7-OH	C15H11O5	271.06																																									169.013	C7H5O5	1,3A+
3',4',7,8-Tetrahydroxyflavone	-	Flavone	10.5	7-OH, 8-OH, 3'-OH, 4'-OH	C15H11O6	287.055	185.059	C12H9O2	2.56	101.996																																					161.023	C9H5O3	?
Luteolin	FL3FACNS0001	Flavone	10.5	5-OH, 7-OH, 3'-OH, 4'-OH	C15H11O6	287.055																																									153.018	C7H5O4	1,3A+
4'-Methoxyflavone	-	Flavone	10.5	4'-OMe	C16H13O3	253.086
Diosmetin	FL3FAENS0001	Flavone	10.5	5-OH, 7-OH, 3'-OH, 4'-OMe	C16H13O6	301.071																																									183.029	C8H7O5	?
6-Methoxyluteolin	FL3FECNS0004	Flavone	10.5	5-OH, 6-OMe, 7-OH, 3'-OH, 4'-OH	C16H13O7	317.066
7,8-Dimethoxyflavone	FL3F39NS0001	Flavone	10.5	7-OMe, 8-OMe	C17H15O4	283.096
Baicalein-5,6,7-trimethylether	FL3FE9NS0006	Flavone	10.5	5-OMe, 6-OMe, 7-OMe	C18H17O5	313.107
3',4',5',5,7-Pentamethoxyflavone	FL3FDKNS0001	Flavone	10.5	5-OMe, 7-OMe, 3'-OMe, 4'-OMe, 5'-OMe	C20H21O7	373.128
3',4',5,5',6,7-Hexamethoxyflavone	FL3FEGNS0012	Flavone	10.5	5-OMe, 6-OMe, 7-OMe, 3'-OMe, 4'-OMe, 5'-OMe	C21H23O8	403.139
5,6-Benzoflavone	-	Flavone	10.5	[5,6]-Benzo	C19H13O2	273.091																																									171.044	C11H7O2	1,3A+
Nordalbergin	FLNA29NS0004	4-Phenylcoumarin	10.5	6-OH, 7-OH	C15H11O4	255.065	153.07	C12H9	0.93	101.995																																					153.018	C7H5O4	2,4A+
2-Hydroxychalcone	-	Chalcone	9.5	2-OH	C15H13O2	225.091																																									105.034	C7H5O	0,αA+
4'-Hydroxychalcone	-	Chalcone	9.5	4'-OH	C15H13O2	225.091																																									147.044	C9H7O2	1,βA+
3,4-Dimethoxychalcone	-	Chalcone	9.5	3-OMe, 4-OMe	C17H17O3	269.117					167.085	C13H11	26.71	102.032																																	191.07	C11H11O3	0,1'B+
Isoliquiritigenin	FL1C1ANS0001	2'-Hydroxychalcone	9.5	4-OH, 2'-OH, 4'-OH	C15H13O4	257.081																																									163.039	C9H7O3	1,βA+
Butein	FL1C1CNS0001	2'-Hydroxychalcone	9.5	3-OH, 4-OH, 2'-OH, 4'-OH	C15H13O5	273.076																																									163.039	C9H7O3	0,1'B+ / 1,βA+
2',6'-Dihydroxy-4'-methoxychalcone	FL1CA9NS0002	2'-Hydroxychalcone	9.5	2'-OH, 4'-OMe, 6'-OH	C16H15O4	271.096																																									193.049	C10H9O4	1,βA+
2,3-Dimethoxy-2'-hydroxychalcone	-	2'-Hydroxychalcone	9.5	2-OMe, 3-OMe, 2'-OH	C17H17O4	285.112																																									191.07	C11H11O3	0,1'B+
Homobutein	FL1C1CNS0002	2'-Hydroxychalcone	9.5	3-OMe, 4-OH, 2'-OH, 4'-OH	C16H15O5	287.091																																									177.054	C10H9O3	0,1'B+
Flavanone	-	Flavanone	9.5		C15H13O2	225.091																																									147.044	C9H7O2	2AC+
4'-Hydroxyflavanone	-	Flavanone	9.5	4'-OH	C15H13O3	241.086																																									147.044	C9H7O2	2AC+ / 1,4B+-2H
7-Hydroxyflavanone	FL2F19NS0001	Flavanone	9.5	7-OH	C15H13O3	241.086																																									163.039	C9H7O3	2AC+
Liquiritigenin	FL2F1ANS0001	Flavanone	9.5	7-OH, 4'-OH	C15H13O4	257.081																																									163.039	C9H7O3	2AC+
Naringenin	FL2FAANS0001	Flavanone	9.5	5-OH, 7-OH, 4'-OH	C15H13O5	273.076													163.075	C10H11O2	0.99	110.001																									179.034	C9H7O4	2AC+
Eriodictyol	FL2FACNS0001	Flavanone	9.5	5-OH, 7-OH, 3'-OH, 4'-OH	C15H13O6	289.071					187.039	C11H7O3	5.99	102.032																																	179.034	C9H7O4	2AC+
Pinocembrin-7-methylether	FL2FA9NS0003	Flavanone	9.5	5-OH, 7-OMe	C16H15O4	271.096																																									193.05	C10H9O4	2AC+
Sakuranetin	FL2FCANS0001	Flavanone	9.5	5-OH, 7-OMe, 4'-OH	C16H15O5	287.091																																									193.049	C10H9O4	2AC+
Isosakuranetin	FL2FABNS0001	Flavanone	9.5	5-OH, 7-OH, 4'-OMe	C16H15O5	287.091																																									179.034	C9H7O4	2AC+
(-)-Homoeriodictyol	FL2FADNS0001	Flavanone	9.5	5-OH, 7-OH, 3'-OMe, 4'-OH	C16H15O6	303.086																																									179.034	C9H7O4	2AC+
Hesperetin	FL2FAENS0001	Flavanone	9.5	5-OH, 7-OH, 3'-OH, 4'-OMe	C16H15O6	303.086					201.054	C12H9O3	2.28	102.032																													175.075	C11H11O2	0.59	128.011	179.034	C9H7O4	2AC+
5,7-Dimethoxyflavanone	FL2FA9NS0004	Flavanone	9.5	5-OMe, 7-OMe	C17H17O4	285.112																																									181.049	C9H9O4	1,3A+
5,7-Dihydroxy-3',4',5'-trimethoxyflavanone	-	Flavanone	9.5	5-OH, 7-OH, 3'-OMe, 4'-OMe, 5'-OMe	C18H19O7	347.113																																									221.08	C12H13O4	1,4B+-2H
Bavachinin A	FL2F1ANI0007	Flavanone	9.5	7-OMe, 4'-OH, 6-Prenyl	C21H23O4	339.159																																									245.118	C15H17O3	2AC+
Fustin	FL4D1CNS0001	Dihydroflavonol	9.5	3-OH, 7-OH, 3'-OH, 4'-OH	C15H13O6	289.071																																									179.034	C9H7O4	2AC+
Dihydrorobinetin	FL4D1GNS0001	Dihydroflavonol	9.5	3-OH, 7-OH, 3'-OH, 4'-OH, 5'-OH	C15H13O7	305.066																																									179.034	C9H7O4	2AC+
(+/-)-Taxifolin	FL4DACNS0001	Dihydroflavonol	9.5	3-OH, 5-OH, 7-OH, 3'-OH, 4'-OH	C15H13O7	305.066																																									195.029	C9H7O5	2AC+
Dihydrodaidzein	FLIB1ANS0001	Isoflavanone	9.5	7-OH, 4'-OH	C15H13O4	257.081																																									163.039	C9H7O3	3AC+
Dalbergioidin	FLIBALNS0002	Isoflavanone	9.5	5-OH, 7-OH, 2'-OH, 4'-OH	C15H13O6	289.071																																									179.034	C9H7O4	3AC+
Dihydroprunetin	-	Isoflavanone	9.5	5-OH, 7-OMe, 4'-OH	C16H15O5	287.091																																									193.049	C10H9O4	3AC+
Dihydrobiochanin A	FLIBABNS0001	Isoflavanone	9.5	5-OH, 7-OH, 4'-OMe	C16H15O5	287.091																																									179.034	C9H7O4	3AC+
Medicarpin	FLID1ANS0001 (-)	Pterocarpan	9.5	3-OH, 9-OMe	C16H15O4	271.096																																									177.054	C10H9O3	?
3,9-Dihydroxy-2-isopentenylpterocarpan	FLID1ANI0002	Pterocarpan	9.5	2-Prenyl, 3-OH, 9-OH	C20H21O4	325.144																																									215.106	C14H15O2	6a,11A+-2H
Phaseollin	FLID1ANP0001	Pterocarpan	9.5	3-OH, [2,3:9,10]-(6,6-Dimethylpyrano)	C20H19O4	323.128																																									213.091	C14H13O2	5,11aB+
(+/-)-Equol	FLIC1ANS0001	Isoflavan	8.5	7-OH, 4'-OH	C15H15O3	243.102																																									149.06	C9H9O2	3AC+
Vestitol	FLIC1LNS0003 (+)	Isoflavan	8.5	7-OH, 2'-OH, 4'-OMe	C16H17O4	273.113																																									163.075	C10H11O2	1,4B+
Sativan	FLIC1LNS0002	Isoflavan	8.5	7-OH, 2'-OMe, 4'-OMe	C17H19O4	287.128																																									177.091	C11H13O2	1,4B+
Isosativan	FLIC1LNS0007	Isoflavan	8.5	7-OMe, 2'-OH, 4'-OMe	C17H19O4	287.128																																									163.075	C10H11O2	1,4B+
(+)-Catechin	FL63ACNS0001	Flavan 3-ol	8.5	3-OH, 5-OH, 7-OH, 3'-OH, 4'-OH	C15H15O6	291.086																																									165.055	C9H9O3	1,4B+
(-)-Epicatechin	FL63ACNS0002	Flavan 3-ol	8.5	3-OH, 5-OH, 7-OH, 3'-OH, 4'-OH	C15H15O6	291.086																																									165.055	C9H9O3	1,4B+
(-)-Gallocatechin	FL63AGNS0017	Flavan 3-ol	8.5	3-OH, 5-OH, 7-OH, 3'-OH, 4'-OH, 5'-OH	C15H15O7	307.081																																									181.049	C9H9O4	1,4B+
(-)-Epigallocatechin	FL63AGNS0003	Flavan 3-ol	8.5	3-OH, 5-OH, 7-OH, 3'-OH, 4'-OH, 5'-OH	C15H15O7	307.081																																									181.05	C9H9O4	1,4B+
Phloretin	FL1DAANS0001	Dihydrochalcone	8.5	4-OH, 2'-OH, 4'-OH, 6'-OH	C15H15O5	275.091																																									169.049	C8H9O4	α,βA+
2',6'-Dihydroxy-4,4'-dimethoxy-dihydrochalcone	FL1DCBNS0001	Dihydrochalcone	8.5	4-OMe, 2'-OH, 4'-OMe, 6'-OH	C17H19O5	303.123																																									163.075	C10H11O2	0,1'B+
[truncated: 45 more columns]

## Sheet: S2-1b
Supplementary Table S2-1b. Assignment of formulae and structural information to the fragment ions observed in the measurements of standards
(FT-ICR-MS results of compounds with O-/C-sugar and without O-organic acid substituents).
Compound name	metabolomics.jp ID	MSMS-aglycone	MSMS-category	Substituent in the MSMS-aglycone	Substituent not in the MSMS-aglycone	Precursor ion		Base of Dm/z	Fragment ions
									Type:	Neutral loss			Type:	Neutral loss			Type:	Neutral loss			Type:	Neutral loss			Type:	Neutral loss			Type:	Neutral loss			Type:	Neutral loss			Type:	Neutral loss			Type:	Neutral loss			Type:	Neutral loss			Type:
									Nominal mass:	162.053	Exact mass	162.053	Nominal mass:	146.058	Exact mass	146.058	Nominal mass:	176.032	Exact mass	176.032	Nominal mass:	132.042	Exact mass	132.042	Nominal mass:	66.0317	Exact mass	66.0317	Nominal mass:	96.0423	Exact mass	96.0423	Nominal mass:	120.042	Exact mass	120.042	Nominal mass:	162.053	Exact mass	162.053	Nominal mass:	164.069	Exact mass	164.069	Nominal mass:	308.111	Exact mass	308.111	Nominal mass:
						Formula	Exact mass		Formula	C6H10O5			Formula	C6H10O4			Formula	C6H8O6			Formula	C5H8O4			Formula	CH6O3			Formula	C2H8O4			Formula	C4H8O4			Formula	C6H10O5			Formula	C6H12O5			Formula	C12H20O9			Formula
									Structural info.:	Hexose - H2O			Structural info.:	Deoxyhexose - H2O			Structural info.:	Glucuronic acid - H2O			Structural info.:	Pentose - H2O			Structural info.:	(Glucose)*			Structural info.:	(Glucose)*			Structural info.:	(Glucose)*			Structural info.:	internalHexose - H2O			Structural info.:	Deoxyhexose			Structural info.:	Deoxyhexose-O-Hexose - H2O			Structural info.:
									m/z	Formula	Relative intensity (%)	Dm/z	m/z	Formula	Relative intensity (%)	Dm/z	m/z	Formula	Relative intensity (%)	Dm/z	m/z	Formula	Relative intensity (%)	Dm/z	m/z	Formula	Relative intensity (%)	Dm/z	m/z	Formula	Relative intensity (%)	Dm/z	m/z	Formula	Relative intensity (%)	Dm/z	m/z	Formula	Relative intensity (%)	Dm/z	m/z	Formula	Relative intensity (%)	Dm/z	m/z	Formula	Relative intensity (%)	Dm/z	m/z
Hyperoside	FL5FACGA0001	Quercetin	Flavonol	3-OH, 5-OH, 7-OH, 3'-OH, 4'-OH	3-O-Galactosyl	C21H21O12	465.103		303.05	C15H11O7	24.64	162.053													399.071	C20H15O9	100	66.0315	369.061	C19H13O8	76.87	96.0422	345.06	C17H13O8	48.33	120.042
Kaempferol-3-glucoside	FL5FAAGL0001	Kaempferol	Flavonol	3-OH, 5-OH, 7-OH, 4'-OH	3-O-Glucosyl	C21H21O11	449.108		287.055	C15H11O6	100	162.053													383.076	C20H15O8	35.94	66.0318	353.066	C19H13O7	11.7	96.0423	329.065	C17H13O7	329.065	120.043
Kuromanin	FL7AACGL0001	Cyanidin	Anthocyanidin	3-OH, 5-OH, 7-OH, 3'-OH, 4'-OH	3-O-Glucosyl	C21H21O11	449.108		287.055	C15H11O6	100	162.053
Oenin	FL7AAIGL0001	Malvidin	Anthocyanidin	3-OH, 5-OH, 7-OH, 3'-OMe, 4'-OH, 5'-OMe	3-O-Glucosyl	C23H25O12	493.134		331.082	C17H15O7	100	162.052
Marein	FL1C3CGS0002	Okanin	Chalcone	3-OH, 4-OH, 2'-OH, 3'-OH, 4'-OH	4'-O-Glucosyl	C21H23O11	451.123		289.07	C15H13O6	100	162.053
Maritimein	FL1A3CGS0001	Maritimetin	Aurone	6-OH, 7-OH, 3'-OH, 4'-OH	6-O-Glucosyl	C21H21O11	449.108		287.055	C15H11O6	100	162.053
Ononin	FLIA1AGS0002	Formononetin	Isoflavone	7-OH, 4'-OMe	7-O-Glucosyl	C22H23O9	431.134		269.081	C16H13O4	100	162.053
Apigenin-7-glucoside	FL3FAAGS0001	Apigenin	Flavone	5-OH, 7-OH, 4'-OH	7-O-Glucosyl	C21H21O10	433.113		271.066	C15H11O5	100	162.047
Naringenin-7-O-glucoside	FL2FAAGS0003	Naringenin	Flavanone	5-OH, 7-OH, 4'-OH	7-O-Glucosyl	C21H23O10	435.129		273.075	C15H13O5	100	162.053
Sissotrin	FLIAABGS0001	Biochanin A	Isoflavone	5-OH, 7-OH, 4'-OMe	7-O-Glucosyl	C22H23O10	447.129		285.075	C16H13O5	100	162.053
Eriodictyol-7-O-glucoside	FL2FACGS0004	Eriodictyol	Flavanone	5-OH, 7-OH, 3'-OH, 4'-OH	7-O-Glucosyl	C21H23O11	451.123		289.071	C15H13O6	100	162.053													385.092	C20H17O8	31.27	66.0312	355.081	C19H15O7	20.88	96.0422	331.081	C17H15O7	24.31	120.043
Flavanomarein	FL2F3CGS0001	Isookanin	Flavanone	7-OH, 8-OH, 3'-OH, 4'-OH	7-O-Glucosyl	C21H23O11	451.123		289.071	C15H13O6	100	162.053
Gossypin	FL5FFCGS0005	Gossypetin	Flavonol	3-OH, 5-OH, 7-OH, 8-OH, 3'-OH, 4'-OH	8-O-Glucosyl	C21H21O13	481.098		319.044	C15H11O8	100	162.053
Quercitrin	FL5FACGS0006	Quercetin	Flavonol	3-OH, 5-OH, 7-OH, 3'-OH, 4'-OH	3-O-Rhamnosyl	C21H21O11	449.108						303.05	C15H11O7	58.69	146.058
Myricitrin	FL5FAGGS0004	Myricetin	Flavonol	3-OH, 5-OH, 7-OH, 3'-OH, 4'-OH, 5'-OH	3-O-Rhamnosyl	C21H21O12	465.103						319.045	C15H11O8	21.34	146.058
Baicalin	FL3FE9GS0001	Baicalein	Flavone	5-OH, 6-OH, 7-OH	7-O-Glucuronosyl	C21H19O11	447.092										271.06	C15H11O5	100	176.032
Isovitexin	FL3FAAGS0003	Isovitexin	Flavone	5-OH, 7-OH, 4'-OH, 6-Glucosyl		C21H21O10	433.113																		367.082	C20H15O7	79.05	66.0312	337.071	C19H13O6	33	96.0422	313.07	C17H13O6	21.65	120.042
Homoorientin	FL3FACCS0001	Homoorientin	Flavone	5-OH, 7-OH, 3'-OH, 4'-OH, 6-Glucosyl		C21H21O11	449.108																		383.087	C20H15O8	70.8	66.0211	353.066	C19H13O7	34.69	96.0416	329.066	C17H13O7	33.96	120.042
Saponarin	FL3FAADS0007	Isovitexin	Flavone	5-OH, 7-OH, 4'-OH, 6-Glucosyl	7-O-Glucosyl	C27H31O15	595.166																		529.136	C26H25O12	17.67	66.0301	499.124	C25H23O11	9.95	96.0414
								D[Glucose - H2O]	433.119	C21H21O10	76.2	162.046													367.081	C20H15O7	15.96	66.032	337.071	C19H13O6	4.41	96.0421	313.071	C17H13O6	11.87	120.043
Vitexin-2''-O-rhamnoside	FL3FAACS0020	Vitexin	Flavone	5-OH, 7-OH, 4'-OH, 8-Glucosyl	2''-O-Rhamnosyl	C27H31O14	579.171						433.111	C21H21O10	100	146.059																	313.071	C17H13O6	3.91	120.043
Cyanin	FL7AACGL0004	Cyanidin	Anthocyanidin	3-OH, 5-OH, 7-OH, 3'-OH, 4'-OH	3-O-Glucosyl, 5-O-Glucosyl	C27H31O16	611.161		449.108	C21H21O11	100	162.052
Peltatoside	FL5FACGL0004	Quercetin	Flavonol	3-OH, 5-OH, 7-OH, 3'-OH, 4'-OH	3-O-(6''-O-Arabinosyl)-Glucosyl	C26H29O16	597.145														465.102	C21H21O12	100	132.043
Rhoifolin	FL3FAAGS0021	Apigenin	Flavone	5-OH, 7-OH, 4'-OH	7-O-(2''-O-Rhamnosyl)-Glucosyl	C27H31O14	579.171						433.113	C21H21O10	100	146.058
Kaempferol-3-O-rutinoside	FL5FAAGL0011	Kaempferol	Flavonol	3-OH, 5-OH, 7-OH, 4'-OH	3-O-(6''-O-Rhamnosyl)-Glucosyl	C27H31O15	595.166						449.108	C21H21O11	65.75	146.058																													287.055	C15H11O6	100	308.111
[truncated: 43 more columns]

## Sheet: S2-1c
Supplementary Table S2-1c. Assignment of formulae and structural information to the fragment ions observed in the measurements of standards
(FT-ICR-MS results of compounds with O-organic acid substituents).
Compound name	metabolomics.jp ID	MSMS-aglycone	MSMS-category	Substituent in the MSMS-aglycone	Substituent not in the MSMS-aglycone	Precursor ion		Fragment ions
								Type:	Neutral loss			Type:	Neutral loss			Type:	C-ring Cleavage					Type:	C-ring Cleavage					Type:	C-ring Cleavage
								Nominal mass:	170.022	Exact mass	170.022	Nominal mass:	152.011	Exact mass	152.011
								Formula	C7H6O5			Formula	C7H4O4
						Formula	Exact mass	Structural info.:	Gallic acid			Structural info.:	Gallic acid - H2O
								m/z	Formula	Relative intensity (%)	Dm/z	m/z	Formula	Relative intensity (%)	Dm/z	m/z	Formula	Fragment ion	Relative intensity (%)	Dm/z	DFormula	m/z	Formula	Fragment ion	Relative intensity (%)	Dm/z	DFormula	m/z	Formula	Fragment ion	Relative intensity (%)	Dm/z	DFormula
(-)-Epicatechin gallate	FL63ACNS0006	(-)-Epicatechin gallate	Flavan 3-ol	3-O-Gallate, 5-OH, 7-OH, 3'-OH, 4'-OH	-	C22H19O10	443.097					291.086	C15H15O6	100	152.011	317.066	C16H13O7	1,4B+	90.81	126.032	C6H6O3	151.039	C8H7O3	0,2A+	66.33	292.059	C14H12O7	139.039	C7H7O3	1,3A+	31.63	304.058	C15H12O7
(-)-Gallocatechin gallate	FL63AGNS0018	(-)-Gallocatechin gallate	Flavan 3-ol	3-O-Gallate, 5-OH, 7-OH, 3'-OH, 4'-OH, 5'-OH	-	C22H19O11	459.092	289.071	C15H13O6	100	170.022					333.06	C16H13O8	1,4B+	7.11	126.032	C6H6O3	151.039	C8H7O3	0,2A+	11.03	308.053	C14H12O8	139.039	C7H7O3	1,3A+	8.8	320.053	C15H12O8
(-)-Epigallocatechin gallate	FL63AGNS0001	(-)-Epigallocatechin gallate	Flavan 3-ol	3-O-Gallate, 5-OH, 7-OH, 3'-OH, 4'-OH, 5'-OH	-	C22H19O11	459.092	289.071	C15H13O6	100	170.022					151.039	C8H7O3	0,2A+	22.19	308.053	C14H12O8	139.039	C7H7O3	1,3A+	11.76	320.054	C15H12O8
Compound name	metabolomics.jp ID	MSMS-aglycone	MSMS-category	Substituent in the MSMS-aglycone	Substituent not in the MSMS-aglycone	Precursor ion		Fragment ions
								Type:	Neutral loss			Type:	Neutral loss			Type:	Neutral loss			Type:	?
								Nominal mass:	204.063	Exact mass	204.063	Nominal mass:	18.0106	Exact mass	18.0106	Nominal mass:	96.0423	Exact mass	96.0423	Nominal mass:	162.053	Exact mass	162.053
								Formula	C8H12O6			Formula	H2O			Formula	C2H8O4			Formula	C6H10O5
						Formula	Exact mass	Structural info.:	Acetylglucose - H2O			Structural info.:	H2O			Structural info.:	(Glucose)*			Structural info.:	?
								m/z	Formula	Relative intensity (%)	Dm/z	m/z	Formula	Relative intensity (%)	Dm/z	m/z	Formula	Relative intensity (%)	Dm/z	m/z	Formula	Relative intensity (%)	Dm/z
Quercetin-3-O-beta-D-glucopyranosyl-6''-acetate	FL5FACGL0053	Quercetin	Flavonol	3-OH, 5-OH, 7-OH, 3'-OH, 4'-OH	3-O-(6''-O-Acetyl)-Glucosyl	C23H23O13	507.113	303.049	C15H11O7	100	204.064	489.103	C23H21O12	10.38	18.0101	411.08	C21H15O9	5.98	96.033	345.059	C17H13O8	3.74	162.054

## Sheet: S2-2a
Supplementary Table S2-2a. Assignment of formulae and structural information to the fragment ions observed in the measurements of standards
(IT-MS results of compounds without O-/C-sugar and/or O-organic acid substituents).
Compound name	metabolomics.jp ID	MSMS-category	IHD	Substituent in the MSMS-aglycone	Precursor ion		Fragment ions
							Type:	Precursor ion	Type:	Neutral loss			Type:	Neutral loss			Type:	Neutral loss			Type:	Neutral loss			Type:	Neutral loss			Type:	Neutral loss				Type:	Neutral loss			Type:	Neutral loss			Type:	Neutral loss			Type:	Neutral loss
									Nominal mass:	15	Exact mass:	15.0235	Nominal mass:	16	Exact mass:	16.0313	Nominal mass:	18	Exact mass:	18.0106	Nominal mass:	28	Exact mass:	27.9949	Nominal mass:	29	Exact mass:	29.0027	Nominal mass:	30		Exact mass:	30.0470 / 30.0106	Nominal mass:	31	Exact mass:	31.0184	Nominal mass:	32	Exact mass:	32.0262	Nominal mass:	33	Exact mass:	33.034	Nominal mass:	36	Exact mass:	36.0211
					Formula	Exact mass			Formula:	CH3•			Formula:	CH4			Formula:	H2O			Formula:	CO			Formula:	CHO•			Formula:	C2H6	CH2O			Formula:	CH3O•			Formula:	CH4O			Formula:	CH5O•			Formula:	H4O2
							m/z	Relative intensity (%)	m/z	Formula	Relative intensity (%)	Dm/z	m/z	Formula	Relative intensity (%)	Dm/z	m/z	Formula	Relative intensity (%)	Dm/z	m/z	Formula	Relative intensity (%)	Dm/z	m/z	Formula	Relative intensity (%)	Dm/z	m/z	Formula	Formula	Relative intensity (%)	Dm/z	m/z	Formula	Relative intensity (%)	Dm/z	m/z	Formula	%	Dm/z	m/z	Formula	Relative intensity (%)	Dm/z	m/z	Formula	Relative intensity (%)	Dm/z
Coumestrol	FLIE1ANS0001	Coumestan	11.5	3-OH, 9-OH	C15H9O5	269.045															241.054	C14H9O4	100	27.9907
3,9-Dimethoxycoumestan	FLIE1ANS0003	Coumestan	11.5	3-OMe, 9-OMe	C17H13O5	297.076															269.122	C16H13O4	100	27.9541
Pelargonidin	FL7AAANS0001	Anthocyanidin	10.5	3-OH, 5-OH, 7-OH, 4'-OH	C15H11O5	271.06	271.111	100									253.136	C15H9O4	10.13	17.9239	243.148	C14H11O4	18.27	27.9118
Cyanidin	FL7AACNS0001	Anthocyanidin	10.5	3-OH, 5-OH, 7-OH, 3'-OH, 4'-OH	C15H11O6	287.055	287.136	100									269.036	C15H9O5	19.8374	18.0186	259.118	C14H11O5	39.9502	27.9373
Delphinidin	FL7AAGNS0001	Anthocyanidin	10.5	3-OH, 5-OH, 7-OH, 3'-OH, 4'-OH, 5'-OH	C15H11O7	303.05	303.079	45.2046									285.08	C15H9O6	8.20509	17.9701	275.112	C14H11O6	6.94491	27.9379
Peonidin	FL7AADNS0001	Anthocyanidin	10.5	3-OH, 5-OH, 7-OH, 3'-OMe, 4'-OH	C16H13O6	301.071	301.127	11.3	286.048	C15H10O6	100	15.0224									273.114	C15H13O5	0.36	27.957														269.149	C15H9O5	0.32	31.9219	268.077	C15H8O5	0.39	32.9939
Petunidin	FL7AAHNS0001	Anthocyanidin	10.5	3-OH, 5-OH, 7-OH, 3'-OMe, 4'-OH, 5'-OH	C16H13O7	317.066	317.182	1.63333	302.07	C15H10O7	100	14.9956																										285.144	C15H9O6	1.4	31.9212	284.299	C15H8O6	0.37	32.7663
Malvidin	FL7AAINS0001	Anthocyanidin	10.5	3-OH, 5-OH, 7-OH, 3'-OMe, 4'-OH, 5'-OMe	C17H15O7	331.081	331.133	21.5453	316.073	C16H12O7	100	15.0082	315.104	C16H11O7	92.2323	15.9777																						299.096	C16H11O6	90.1588	31.9851	298.093	C16H10O6	36.7318	32.988
Daidzein	FLIA1ANS0002	Isoflavone	10.5	7-OH, 4'-OH	C15H11O4	255.065	255.087	100									237.176	C15H9O3	10.7	17.8892	227.085	C14H11O3	31.21	27.9805
Genistein	FLIAAANS0001	Isoflavone	10.5	5-OH, 7-OH, 4'-OH	C15H11O5	271.06	271.068	36.6									253.162	C15H9O4	28.04	17.8983	243.069	C14H11O4	66.38	27.9914
3',4',7-Trihydroxyisoflavone	FLIA1CNS0003	Isoflavone	10.5	7-OH, 3'-OH, 4'-OH	C15H11O5	271.06	271.046	31.08									253.079	C15H9O4	74.15	17.9811	243.056	C14H11O4	37.83	28.0038
Demethyltexasin	FLIA2ANS0003	Isoflavone	10.5	6-OH, 7-OH, 4'-OH	C15H11O5	271.06											253.19	C15H9O4	65.56	17.8701	243.205	C14H11O4	41.36	27.855
Formononetin	FLIA1ANS0001	Isoflavone	10.5	7-OH, 4'-OMe	C16H13O4	269.081	269.103	26.69	254.115	C15H10O4	100	14.9657	253.087	C15H9O4	9.51	15.9936					241.179	C15H13O3	6.96	27.9022					239.183		C15H11O3	1.64	29.8977					237.081	C15H9O3	43.67	31.9996
Biochanin A	FLIAABNS0001	Isoflavone	10.5	5-OH, 7-OH, 4'-OMe	C16H13O5	285.076	285.171	48.34	270.089	C15H10O5	100	14.987	269.058	C15H9O5	20.24	16.0179					257.163	C15H13O4	12.17	27.9132					255.205		C15H11O4	5.37	29.871					253.132	C15H9O4	49.95	31.9436	252.214	C15H8O4	14.45	32.8615
Prunetin	FLIACANS0001	Isoflavone	10.5	5-OH, 7-OMe, 4'-OH	C16H13O5	285.076	285.119	25.0833	270.127	C15H10O5	5.015	14.9485					267.114	C16H11O4	30.6067	17.9621	257.082	C15H13O4	63.1967	27.9941
2'-Hydroxyformononetin	FLIA1LNS0001	Isoflavone	10.5	7-OH, 2'-OH, 4'-OMe	C16H13O5	285.076	285.081	21	270.035	C15H10O5	20.7967	15.0412					267.055	C16H11O4	17.23	18.021	257.059	C15H13O4	47.2733	28.0172														253.133	C15H9O4	9.71	31.9428
Glycitein	FLIA2ANS0005	Isoflavone	10.5	6-OMe, 7-OH, 4'-OH	C16H13O5	285.076	285.17	5.595	270.065	C15H10O5	100	15.0112					267.125	C16H11O4	2.75	17.9508	257.092	C15H13O4	13.565	27.984										254.171	C15H10O4	1.99	30.9051	253.16	C15H9O4	0.96	31.9161
3'-Hydroxybiochanin A	-	Isoflavone	10.5	5-OH, 7-OH, 3'-OH, 4'-OMe	C16H13O6	301.071	301.128	0.82	286.057	C15H10O6	100	15.0133					283.162	C16H11O5	1.03667	17.9089	273.097	C15H13O5	5.63667	27.9736														269.049	C15H9O5	80.17	32.0214
3'-Hydroxyprunetin	-	Isoflavone	10.5	5-OH, 7-OMe, 3'-OH, 4'-OH	C16H13O6	301.071	301.146	3.715									283.076	C16H11O5	55.46	17.9947	273.134	C15H13O5	21.6267	27.937
4',7-Dimethoxyisoflavone	-	Isoflavone	10.5	7-OMe, 4'-OMe	C17H15O4	283.096	283.155	24.0533	268.071	C16H12O4	100	15.0255	267.15	C16H11O4	21.31	15.9468					255.093	C16H15O3	5.11	28.0035					253.123		C16H13O3	1.87	29.9736					251.091	C16H11O3	44.85	32.0056
2'-Methoxybiochanin A	FLIAALNS0004	Isoflavone	10.5	5-OH, 7-OH, 2'-OMe, 4'-OMe	C17H15O6	315.086			300.046	C16H12O6	100	15.0403									287.119	C16H15O5	31.605	27.9676					285.161		C16H13O5	2.745	29.9254					283.119		15.06	31.9672	282.102	C16H10O5	2.5775	32.9847
3'-Methoxybiochanin A	-	Isoflavone	10.5	5-OH, 7-OH, 3'-OMe, 4'-OMe	C17H15O6	315.086			300.102	C16H12O6	90.55	14.9846	299.247	C16H11O6	9.42	15.8396					287.034	C16H15O5	3.63333	28.0524					285.149		C16H13O5	2.88333	29.9371	284.113	C16H12O5	3.18333	30.9728	283.057	C16H11O5	23.7967	32.0294	282.086	C16H10O5	100	32.9999
4',6,7-Trimethoxyisoflavone	-	Isoflavone	10.5	6-OMe, 7-OMe, 4'-OMe	C18H17O5	313.107	313.141	5.43	298.125	C17H14O5	100	14.982	297.184	C17H13O5	31.8	15.9233					285.248	C17H17O4	3.45	27.8595					283.067	C16H11O5		2.46	30.0396					281.135	C17H13O4	10.59	31.9722	280.044	C17H12O4	4.75	33.0634
Sulfuretin	FL1A1CNS0001	Aurone	10.5	6-OH, 3'-OH, 4'-OH	C15H11O5	271.06											253.092	C15H9O4	52.91	17.9683	243.128	C14H11O4	43.81	27.9324
5-Deoxykaempferol	FL5F1ANS0001	Flavonol	10.5	3-OH, 7-OH, 4'-OH	C15H11O5	271.06											253.192	C15H9O4	28.6	17.868	243.128	C14H11O4	15.68	27.9325	242.128	C14H10O4	21.09
Galangin	FL5FA9NS0002	Flavonol	10.5	3-OH, 5-OH, 7-OH	C15H11O5	271.06	271.107	18.52									253.477	C15H9O4	2.6						241.966	C14H10O4	25.24
Kaempferol	FL5FAANS0001	Flavonol	10.5	3-OH, 5-OH, 7-OH, 4'-OH	C15H11O6	287.055	287.066	100									269.18	C15H9O5	13.21	17.8755	259.088	C14H11O5	10.29	27.9668	258.088	C14H10O5	23.08	28.9668
Fisetin	FL5F1CNS0001	Flavonol	10.5	3-OH, 7-OH, 3'-OH, 4'-OH	C15H11O6	287.055	287.114	74.58									269.102	C15H9O5	46.79	17.9529	259.079	C14H11O5	16.23	27.976	258.084	C14H10O5	12.84	28.9714
Quercetin	FL5FACNS0001	Flavonol	10.5	3-OH, 5-OH, 7-OH, 3'-OH, 4'-OH	C15H11O7	303.05											285.065	C15H9O6	47.57	17.9846	275.111	C14H11O6	13.98	27.9387	274.034	C14H10O6	16.17	29.0157
Morin	FL5FALNS0002	Flavonol	10.5	3-OH, 5-OH, 7-OH, 2'-OH, 4'-OH	C15H11O7	303.05											285.04	C15H9O6	84.85	18.0103					274.047	C14H10O6	20.63	29.0026
Robinetin	FL5F1GNS0001	Flavonol	10.5	3-OH, 7-OH, 3'-OH, 4'-OH, 5'-OH	C15H11O7	303.05	303.095	5.85									285.129	C15H9O6	27.74	17.9208					274.198	C14H10O6	12.08	28.8517
Myricetin	FL5FAGNS0001	Flavonol	10.5	3-OH, 5-OH, 7-OH, 3'-OH, 4'-OH, 5'-OH	C15H11O8	319.045	319.138	6.97									301.157	C15H9O7	34.3	17.888					290.109	C14H10O7	17.46	28.9359																		283.074	C15H7O6	5.65	35.9707
Quercetagetin	FL5FECNS0002	Flavonol	10.5	3-OH, 5-OH, 6-OH, 7-OH, 3'-OH, 4'-OH	C15H11O8	319.045	319.134	44.36									301.052	C15H9O7	47.11	17.9925	291.177	C14H11O7	14.47	27.868	290.114	C14H10O7	17.91	28.9306
Kaempferide	FL5FABNS0001	Flavonol	10.5	3-OH, 5-OH, 7-OH, 4'-OMe	C16H13O6	301.071	301.069	39.14	286.161	C15H10O6	56.48	14.9092													272.244	C15H12O5	22.54	28.8271										269.169	C15H9O5	12.85	31.9014
Tamarixetin	FL5FAENS0001	Flavonol	10.5	3-OH, 5-OH, 7-OH, 3'-OH, 4'-OMe	C16H13O7	317.066		3.7	302.019	C15H10O7	100	15.0464																										285.061	C15H9O6	36.95	32.0042
Syringetin	FL5FAINS0001	Flavonol	10.5	3-OH, 5-OH, 7-OH, 3'-OMe, 4'-OH, 5'-OMe	C17H15O8	347.076			332.04	C16H12O8	41.46	15.036													318.089	C16H14O7	15.26	28.9875										315.024	C16H11O7	52.07	32.0524	314.1	C16H10O7	11.26	32.9758
3',5,7-Trihydroxy-3,4'-dimethoxyflavone	FL5FDENS0001	Flavonol	10.5	3-OMe, 5-OH, 7-OH, 3'-OH, 4'-OMe	C17H15O7	331.081			316.077	C16H12O7	100	15.004
5-Hydroxyflavone	FL3F99NS0003	Flavone	10.5	5-OH	C15H11O3	239.07	239.088	100
7,8-Dihydroxyflavone	-	Flavone	10.5	7-OH, 8-OH	C15H11O4	255.065	255.081	100									237.087	C15H9O3	9.04	17.9782	227.045	C14H11O3	35.13	28.0205
6,7-Dihydroxyflavone	-	Flavone	10.5	6-OH, 7-OH	C15H11O4	255.065	255.077	100									237.022	C15H9O3	22.14	18.0431	227.182	C14H11O3	8.47	27.8834
3',4'-Dihydroxyflavone	-	Flavone	10.5	3'-OH, 4'-OH	C15H11O4	255.065	255.111	100
5,7,8-Trihydroxyflavone	FL3FF9NS0001	Flavone	10.5	5-OH, 7-OH, 8-OH	C15H11O5	271.06	271.068	100									253.19	C15H9O4	6.04	17.8703					242.167	C14H10O4	10.6	28.8933
5,6,7-Trihydroxyflavone	FL3FE9NS0001	Flavone	10.5	5-OH, 6-OH, 7-OH	C15H11O5	271.06	271.16	100									253.103	C15H9O4	59.68	17.9569					242.125	C14H10O4	11.22	28.9351
3',4',7,8-Tetrahydroxyflavone	-	Flavone	10.5	7-OH, 8-OH, 3'-OH, 4'-OH	C15H11O6	287.055	287.017	100													259.116	C14H11O5	21.15	27.9391
Luteolin	FL3FACNS0001	Flavone	10.5	5-OH, 7-OH, 3'-OH, 4'-OH	C15H11O6	287.055	287.36	6.08									269.209	C15H9O5	14.4
4'-Methoxyflavone	-	Flavone	10.5	4'-OMe	C16H13O3	253.086	253.122	100	238.065	C15H10O3	39.88	15.0205
Diosmetin	FL3FAENS0001	Flavone	10.5	5-OH, 7-OH, 3'-OH, 4'-OMe	C16H13O6	301.071	301.094	8.81	286.045	C15H10O6	100	15.0254
6-Methoxyluteolin	FL3FECNS0004	Flavone	10.5	5-OH, 6-OMe, 7-OH, 3'-OH, 4'-OH	C16H13O7	317.066			302.041	C15H10O7	100	15.0249
7,8-Dimethoxyflavone	FL3F39NS0001	Flavone	10.5	7-OMe, 8-OMe	C17H15O4	283.096	283.097	7.74	268.089	C16H12O4	100	15.0073	267.263	C16H11O4	14.74	15.8337
Baicalein-5,6,7-trimethylether	FL3FE9NS0006	Flavone	10.5	5-OMe, 6-OMe, 7-OMe	C18H17O5	313.107		0.8	298.091	C17H14O5	100	15.0158	297.274	C17H13O5	16.03	15.8328													283.123	C16H11O5		14.24	29.9838									280.134	C17H12O4	21.69	32.9735
3',4',5',5,7-Pentamethoxyflavone	FL3FDKNS0001	Flavone	10.5	5-OMe, 7-OMe, 3'-OMe, 4'-OMe, 5'-OMe	C20H21O7	373.128			358.083	C19H18O7	23	15.0452	357.057	C19H17O7	13.59	16.0714													343.048	C18H15O7		26.05	30.0805									340.089	C19H16O6	12.54	33.0396
3',4',5,5',6,7-Hexamethoxyflavone	FL3FEGNS0012	Flavone	10.5	5-OMe, 6-OMe, 7-OMe, 3'-OMe, 4'-OMe, 5'-OMe	C21H23O8	403.139			388.037	C20H20O8	59.57	15.1018	387.121	C20H19O8	16.8	16.0173													373.143	C19H17O8		27.72	29.9959									370.184	C20H18O7	22.71	32.9552
5,6-Benzoflavone	-	Flavone	10.5	[5,6]-Benzo	C19H13O2	273.091	273.126	100
Nordalbergin	FLNA29NS0004	4-Phenylcoumarin	10.5	6-OH, 7-OH	C15H11O4	255.065	255.092	2.74									237.18	C15H9O3	9.68	17.8853	227.102	C14H11O3	13.41	27.9632
2-Hydroxychalcone	-	Chalcone	9.5	2-OH	C15H13O2	225.091
4'-Hydroxychalcone	-	Chalcone	9.5	4'-OH	C15H13O2	225.091											207.039	C15H11O	24.06	18.0523	197.077	C14H13O	3.09	28.0141
3,4-Dimethoxychalcone	-	Chalcone	9.5	3-OMe, 4-OMe	C17H17O3	269.117			254.081	C16H14O3	5.82	15.0362					251.077	C17H15O2	36.28	18.0404	241.218	C16H17O2	17.98	27.8995										238.085	C16H14O2	11.77	31.0321	237.035	C16H13O2	9.8	32.0827
Isoliquiritigenin	FL1C1ANS0001	2'-Hydroxychalcone	9.5	4-OH, 2'-OH, 4'-OH	C15H13O4	257.081			242.024	C14H10O4	32.88	15.0566					239	C15H11O3	99.76	18.0803	229.12	C14H13O3	3.68
2',6'-Dihydroxy-4'-methoxychalcone	FL1CA9NS0002	2'-Hydroxychalcone	9.5	2'-OH, 4'-OMe, 6'-OH	C16H15O4	271.096											253.073	C16H13O3	5.69	18.0239
2,3-Dimethoxy-2'-hydroxychalcone	-	2'-Hydroxychalcone	9.5	2-OMe, 3-OMe, 2'-OH	C17H17O4	285.112			270.186	C16H14O4	3.54	14.926
Butein	FL1C1CNS0001	2'-Hydroxychalcone	9.5	3-OH, 4-OH, 2'-OH, 4'-OH	C15H13O5	273.076			258.065	C14H10O5	11.8	15.0111					255.11	C15H11O4	85.84	17.9655
Homobutein	FL1C1CNS0002	2'-Hydroxychalcone	9.5	3-OMe, 4-OH, 2'-OH, 4'-OH	C16H15O5	287.091			272.003	C15H12O5	15.25	15.0879					269.071	C16H13O4	14.37	18.0201
Flavanone	-	Flavanone	9.5		C15H13O2	225.091			210.078	C14H10O2	100	15.0132					207.082	C15H11O	32.76	18.0088	197.139	C14H13O	7.23	27.9516
4'-Hydroxyflavanone	-	Flavanone	9.5	4'-OH	C15H13O3	241.086			226.084	C14H10O3	100	15.0015					223.03	C15H11O2	69.32	18.0563	213.19	C14H13O2	6.38	27.8956
7-Hydroxyflavanone	FL2F19NS0001	Flavanone	9.5	7-OH	C15H13O3	241.086			226.108	C14H10O3	100	14.9775					223.105	C15H11O2	67.5	17.9807	213.134	C14H13O2	10.97	27.9515
Liquiritigenin	FL2F1ANS0001	Flavanone	9.5	7-OH, 4'-OH	C15H13O4	257.081			242.09	C14H10O4	35.48	14.9904					239.033	C15H11O3	93.57	18.0478	228.994	C14H13O3	3.7	28.0866
Naringenin	FL2FAANS0001	Flavanone	9.5	5-OH, 7-OH, 4'-OH	C15H13O5	273.076											255.187	C15H11O4	2.39	17.8885
Eriodictyol	FL2FACNS0001	Flavanone	9.5	5-OH, 7-OH, 3'-OH, 4'-OH	C15H13O6	289.071											271.083	C15H11O5	19.97	17.9879																										253.141	C15H9O4	5.97	35.9292
Pinocembrin-7-methylether	FL2FA9NS0003	Flavanone	9.5	5-OH, 7-OMe	C16H15O4	271.096											253.054	C16H13O3	2.83	18.0421
Sakuranetin	FL2FCANS0001	Flavanone	9.5	5-OH, 7-OMe, 4'-OH	C16H15O5	287.091											269.11	C16H13O4	2.71
Isosakuranetin	FL2FABNS0001	Flavanone	9.5	5-OH, 7-OH, 4'-OMe	C16H15O5	287.091											269.137	C16H13O4	1.07	17.954
(-)-Homoeriodictyol	FL2FADNS0001	Flavanone	9.5	5-OH, 7-OH, 3'-OMe, 4'-OH	C16H15O6	303.086											285.055	C16H13O5	5.58	18.0316
Hesperetin	FL2FAENS0001	Flavanone	9.5	5-OH, 7-OH, 3'-OH, 4'-OMe	C16H15O6	303.086											285.122	C16H13O5	12.07	17.964
5,7-Dimethoxyflavanone	FL2FA9NS0004	Flavanone	9.5	5-OMe, 7-OMe	C17H17O4	285.112											267.179	C17H15O3	2.56
5,7-Dihydroxy-3',4',5'-trimethoxyflavanone	-	Flavanone	9.5	5-OH, 7-OH, 3'-OMe, 4'-OMe, 5'-OMe	C18H19O7	347.113											329.107	C18H17O6	16.56	18.0058
Bavachinin A	FL2F1ANI0007	Flavanone	9.5	7-OMe, 4'-OH, 6-Prenyl	C21H23O4	339.159											321.252	C21H21O3	12.46	17.9075
Fustin	FL4D1CNS0001	Dihydroflavonol	9.5	3-OH, 7-OH, 3'-OH, 4'-OH	C15H13O6	289.071											270.98	C15H11O5	100	18.0911
Dihydrorobinetin	FL4D1GNS0001	Dihydroflavonol	9.5	3-OH, 7-OH, 3'-OH, 4'-OH, 5'-OH	C15H13O7	305.066											286.976	C15H11O6	100	18.0894
(+/-)-Taxifolin	FL4DACNS0001	Dihydroflavonol	9.5	3-OH, 5-OH, 7-OH, 3'-OH, 4'-OH	C15H13O7	305.066											287.059	C15H11O6	100	18.0062
Dihydrodaidzein	FLIB1ANS0001	Isoflavanone	9.5	7-OH, 4'-OH	C15H13O4	257.081											239.093	C15H11O3	0.56		229.133	C14H13O3	5.57
Dalbergioidin	FLIBALNS0002	Isoflavanone	9.5	5-OH, 7-OH, 2'-OH, 4'-OH	C15H13O6	289.071											271.094	C15H11O5	100	17.9765	261.123	C14H13O5	6.69	27.9474
Dihydroprunetin	-	Isoflavanone	9.5	5-OH, 7-OMe, 4'-OH	C16H15O5	287.091											269.14	C16H13O4	100	17.9513	259.105	C15H15O4	16.95	27.9861
Dihydrobiochanin A	FLIBABNS0001	Isoflavanone	9.5	5-OH, 7-OH, 4'-OMe	C16H15O5	287.091											269.098	C16H13O4	100	17.9932	259.167	C15H15O4	10.06	27.924
Medicarpin	FLID1ANS0001 (-)	Pterocarpan	9.5	3-OH, 9-OMe	C16H15O4	271.096															243.068	C15H15O3	2.37	28.028
3,9-Dihydroxy-2-isopentenylpterocarpan	FLID1ANI0002	Pterocarpan	9.5	2-Prenyl, 3-OH, 9-OH	C20H21O4	325.144															297.151	C19H21O3	0.97	27.9926
Phaseollin	FLID1ANP0001	Pterocarpan	9.5	3-OH, [2,3:9,10]-(6,6-Dimethylpyrano)	C20H19O4	323.128											305.245	C20H17O3	4.93	17.8831	295.134	C19H19O3	8.59	27.9948
(+/-)-Equol	FLIC1ANS0001	Isoflavan	8.5	7-OH, 4'-OH	C15H15O3	243.102
Vestitol	FLIC1LNS0003 (+)	Isoflavan	8.5	7-OH, 2'-OH, 4'-OMe	C16H17O4	273.113
Sativan	FLIC1LNS0002	Isoflavan	8.5	7-OH, 2'-OMe, 4'-OMe	C17H19O4	287.128
Isosativan	FLIC1LNS0007	Isoflavan	8.5	7-OMe, 2'-OH, 4'-OMe	C17H19O4	287.128
(+)-Catechin	FL63ACNS0001	Flavan 3-ol	8.5	3-OH, 5-OH, 7-OH, 3'-OH, 4'-OH	C15H15O6	291.086											273.04	C15H13O5	19.33	18.0467
(-)-Epicatechin	FL63ACNS0002	Flavan 3-ol	8.5	3-OH, 5-OH, 7-OH, 3'-OH, 4'-OH	C15H15O6	291.086											273.106	C15H13O5	19.24	17.9805
(-)-Gallocatechin	FL63AGNS0017	Flavan 3-ol	8.5	3-OH, 5-OH, 7-OH, 3'-OH, 4'-OH, 5'-OH	C15H15O7	307.081											288.978	C15H13O6	36.83	18.1037
(-)-Epigallocatechin	FL63AGNS0003	Flavan 3-ol	8.5	3-OH, 5-OH, 7-OH, 3'-OH, 4'-OH, 5'-OH	C15H15O7	307.081											289.003	C15H13O6	41.24	18.0781
Phloretin	FL1DAANS0001	Dihydrochalcone	8.5	4-OH, 2'-OH, 4'-OH, 6'-OH	C15H15O5	275.091											256.992	C15H13O4	1.31	18.0997
2',6'-Dihydroxy-4,4'-dimethoxy-dihydrochalcone	FL1DCBNS0001	Dihydrochalcone	8.5	4-OMe, 2'-OH, 4'-OMe, 6'-OH	C17H19O5	303.123
[truncated: 197 more columns]

## Sheet: S2-2b
Supplementary Table S2-2b. Assignment of formulae and structural information to the fragment ions observed in the measurements of standards
(IT-MS results of compounds with O-/C-sugar and without O-organic acid substituents).
Compound name	metabolomics.jp ID	MSMS-aglycone	MSMS-category	Substituent in the MSMS-aglycone	Substituent not in the MSMS-aglycone	Precursor ion		Base of Dm/z	Fragment ions
									Type:	Neutral loss			Type:	Neutral loss			Type:	Neutral loss			Type:	Neutral loss			Type:	Neutral loss			Type:	Neutral loss			Type:	Neutral loss			Type:	Neutral loss			Type:	Neutral loss			Type:	Neutral loss			Type:
									Nominal mass:	162.053	Exact mass	162.053	Nominal mass:	146.058	Exact mass	146.058	Nominal mass:	176.032	Exact mass	176.032	Nominal mass:	132.042	Exact mass	132.042	Nominal mass:	66.0317	Exact mass	66.0317	Nominal mass:	96.0423	Exact mass	96.0423	Nominal mass:	120.042	Exact mass	120.042	Nominal mass:	162.053	Exact mass	162.053	Nominal mass:	164.069	Exact mass	164.069	Nominal mass:	308.111	Exact mass	308.111	Nominal mass:
						Formula	Exact mass		Formula	C6H10O5			Formula	C6H10O4			Formula	C6H8O6			Formula	C5H8O4			Formula	CH6O3			Formula	C2H8O4			Formula	C4H8O4			Formula	C6H10O5			Formula	C6H12O5			Formula	C12H20O9			Formula
									Structural info.:	Hexose - H2O			Structural info.:	Deoxyhexose - H2O			Structural info.:	Glucuronic acid - H2O			Structural info.:	Pentose - H2O			Structural info.:	(Glucose)*			Structural info.:	(Glucose)*			Structural info.:	(Glucose)*			Structural info.:	internalHexose - H2O			Structural info.:	Deoxyhexose			Structural info.:	Deoxyhexose-O-Hexose - H2O			Structural info.:
									m/z	Formula	Relative intensity (%)	Dm/z	m/z	Formula	Relative intensity (%)	Dm/z	m/z	Formula	Relative intensity (%)	Dm/z	m/z	Formula	Relative intensity (%)	Dm/z	m/z	Formula	Relative intensity (%)	Dm/z	m/z	Formula	Relative intensity (%)	Dm/z	m/z	Formula	Relative intensity (%)	Dm/z	m/z	Formula	Relative intensity (%)	Dm/z	m/z	Formula	Relative intensity (%)	Dm/z	m/z	Formula	Relative intensity (%)	Dm/z	m/z
Hyperoside	FL5FACGA0001	Quercetin	Flavonol	3-OH, 5-OH, 7-OH, 3'-OH, 4'-OH	3-O-Galactosyl	C21H21O12	465.103		303.051	C15H11O7	100	162.052
Syringetin-3-O-galactoside	FL5FAIGA0001	Syringetin	Flavonol	3-OH, 5-OH, 7-OH, 3'-OMe, 4'-OH, 5'-OMe	3-O-Galactosyl	C23H25O13	509.129		347.128	C17H15O8	100	162.001
Kaempferol-3-glucoside	FL5FAAGL0001	Kaempferol	Flavonol	3-OH, 5-OH, 7-OH, 4'-OH	3-O-Glucosyl	C21H21O11	449.108		287.094	C15H11O6	100	162.013
Kuromanin	FL7AACGL0001	Cyanidin	Anthocyanidin	3-OH, 5-OH, 7-OH, 3'-OH, 4'-OH	3-O-Glucosyl	C21H21O11	449.108		287.089	C15H11O6	100	162.018
Isorhamnetin-3-glucoside	FL5FADGL0001	Isorhamnetin	Flavonol	3-OH, 5-OH, 7-OH, 3'-OMe, 4'-OH	3-O-Glucosyl	C22H23O12	479.118		317.068	C16H13O7	100	162.05
Oenin	FL7AAIGL0001	Malvidin	Anthocyanidin	3-OH, 5-OH, 7-OH, 3'-OMe, 4'-OH, 5'-OMe	3-O-Glucosyl	C23H25O12	493.134		331.086	C17H15O7	100	162.048
Marein	FL1C3CGS0002	Okanin	Chalcone	3-OH, 4-OH, 2'-OH, 3'-OH, 4'-OH	4'-O-Glucosyl	C21H23O11	451.123		289.075	C15H13O6	100	162.049
Maritimein	FL1A3CGS0001	Maritimetin	Aurone	6-OH, 7-OH, 3'-OH, 4'-OH	6-O-Glucosyl	C21H21O11	449.108		287.074	C15H11O6	100	162.034
Ononin	FLIA1AGS0002	Formononetin	Isoflavone	7-OH, 4'-OMe	7-O-Glucosyl	C22H23O9	431.134		269.067	C16H13O4	100	162.067
Apigenin-7-glucoside	FL3FAAGS0001	Apigenin	Flavone	5-OH, 7-OH, 4'-OH	7-O-Glucosyl	C21H21O10	433.113		271.089	C15H11O5	100	162.024
Naringenin-7-O-glucoside	FL2FAAGS0003	Naringenin	Flavanone	5-OH, 7-OH, 4'-OH	7-O-Glucosyl	C21H23O10	435.129		273.044	C15H13O5	100	162.084
Sissotrin	FLIAABGS0001	Biochanin A	Isoflavone	5-OH, 7-OH, 4'-OMe	7-O-Glucosyl	C22H23O10	447.129		285.102	C16H13O5	100	162.027
Eriodictyol-7-O-glucoside	FL2FACGS0004	Eriodictyol	Flavanone	5-OH, 7-OH, 3'-OH, 4'-OH	7-O-Glucosyl	C21H23O11	451.123		289.055	C15H13O6	100	162.069
Flavanomarein	FL2F3CGS0001	Isookanin	Flavanone	7-OH, 8-OH, 3'-OH, 4'-OH	7-O-Glucosyl	C21H23O11	451.123		289.119	C15H13O6	100	162.004
Gossypin	FL5FFCGS0005	Gossypetin	Flavonol	3-OH, 5-OH, 7-OH, 8-OH, 3'-OH, 4'-OH	8-O-Glucosyl	C21H21O13	481.098		319.067	C15H11O8	100	162.031
Quercitrin	FL5FACGS0006	Quercetin	Flavonol	3-OH, 5-OH, 7-OH, 3'-OH, 4'-OH	3-O-Rhamnosyl	C21H21O11	449.108						303.035	C15H11O7	100	146.073
Myricitrin	FL5FAGGS0004	Myricetin	Flavonol	3-OH, 5-OH, 7-OH, 3'-OH, 4'-OH, 5'-OH	3-O-Rhamnosyl	C21H21O12	465.103						319.096	C15H11O8	100	146.006
Baicalin	FL3FE9GS0001	Baicalein	Flavone	5-OH, 6-OH, 7-OH	7-O-Glucuronosyl	C21H19O11	447.092										271.09	C15H11O5	100	176.003
Isovitexin	FL3FAAGS0003	Isovitexin	Flavone	5-OH, 7-OH, 4'-OH, 6-Glucosyl		C21H21O10	433.113																		367.074	C20H15O7	45.98	66.0389	337.071	C19H13O6	22.35	96.0415	313.05	C17H13O6	26.26	120.063
Homoorientin	FL3FACCS0001	Homoorientin	Flavone	5-OH, 7-OH, 3'-OH, 4'-OH, 6-Glucosyl		C21H21O11	449.108																		383.069	C20H15O8	43.65	66.0387	353.101	C19H13O7	22.14	96.0066	329.087	C17H13O7	26.16	120.021
Saponarin	FL3FAADS0007	Isovitexin	Flavone	5-OH, 7-OH, 4'-OH, 6-Glucosyl	7-O-Glucosyl	C27H31O15	595.166																		529.08	C26H25O12	10.63	66.0858	499.256	C25H23O11	5.67	95.9099	475.013	C23H23O11	14.76	120.152
								D[Glucose - H2O]	433.093	C21H21O10	100	162.072													367.139	C20H15O7	15.33	65.9749	337.077	C19H13O6	6.78	96.0364	313.145	C17H13O6	14.88	119.969
Vitexin-2''-O-rhamnoside	FL3FAACS0020	Vitexin	Flavone	5-OH, 7-OH, 4'-OH, 8-Glucosyl	2''-O-Rhamnosyl	C27H31O14	579.171						433.061	C21H21O10	100	146.11																	313.084	C17H13O6	5.21	119.976					415.055	C21H19O9	12.03	164.116
Cyanin	FL7AACGL0004	Cyanidin	Anthocyanidin	3-OH, 5-OH, 7-OH, 3'-OH, 4'-OH	3-O-Glucosyl, 5-O-Glucosyl	C27H31O16	611.161		448.974	C21H21O11	100	162.187
Peltatoside	FL5FACGL0004	Quercetin	Flavonol	3-OH, 5-OH, 7-OH, 3'-OH, 4'-OH	3-O-(6''-O-Arabinosyl)-Glucosyl	C26H29O16	597.145														464.864	C21H21O12	9.93	132.281																									303.07
2',6'-Dihydroxy-4-methoxychalcone-4'-O-neohesperidoside	-	2',6'-Dihydroxy-4-methoxychalcone	Chalcone	4-OMe, 2'-OH, 6'-OH	4'-O-(2''-O-Rhamnosyl)-Glucosyl	C28H35O14	595.202						449.014	C22H25O10	15.18	146.188																					432.946	C22H25O9	9.14	162.256	431.084	C22H23O9	4.47	164.119	287.112	C16H15O5	100	308.09
Rhoifolin	FL3FAAGS0021	Apigenin	Flavone	5-OH, 7-OH, 4'-OH	7-O-(2''-O-Rhamnosyl)-Glucosyl	C27H31O14	579.171						433.045	C21H21O10	8.23	146.126																													271.039	C15H11O5	100	308.132
Naringin	FL2FAAGS0001	Naringenin	Flavanone	5-OH, 7-OH, 4'-OH	7-O-(2''-O-Rhamnosyl)-Glucosyl	C27H33O14	581.186						434.933	C21H23O10	38.11	146.254													339.177	C19H15O6	4.52	95.9524	315.124	C17H15O6	11.27	120.005	419.019	C21H23O9	100	162.167	417.089	C21H21O9	26.22	164.098	273.134	C15H13O5	38.8	308.053
								D[Glucose - H2O]
Neoeriocitrin	FL2FACGS0001	Eriodictyol	Flavanone	5-OH, 7-OH, 3'-OH, 4'-OH	7-O-(2''-O-Rhamnosyl)-Glucosyl	C27H33O15	597.181						450.97	C21H23O11	37.13	146.211																					435.021	C21H23O10	100	162.161	433.04	C21H21O10	25.75	164.141	289.04	C15H13O6	46.68	308.142
								D[Glucose - H2O]																					355.128	C19H15O7	4.43	95.9955	331.203	C17H15O7	11.79	119.921
Poncirin	FL2FABGS0001	Isosakuranetin	Flavanone	5-OH, 7-OH, 4'-OMe	7-O-(2''-O-Rhamnosyl)-Glucosyl	C28H35O14	595.202						448.92	C22H25O10	39.31	146.282																					433.111	C22H25O9	100	162.091	431.109	C22H23O9	24.56	164.093	287.132	C16H15O5	35.28	308.071
								D[Glucose - H2O]																					353.147	C20H17O6	4.69	95.7722	329.112	C18H17O6	9.8	119.807
Neohesperidin	FL2FAEGS0002	Hesperetin	Flavanone	5-OH, 7-OH, 3'-OH, 4'-OMe	7-O-(2''-O-Rhamnosyl)-Glucosyl	C28H35O15	611.197						465.013	C22H25O11	34.72	146.184																					449.009	C22H25O10	100	162.188	447.06	C22H23O10	26.42	164.137	303.104	C16H15O6	50.64	308.093
								D[Glucose - H2O]																					369.254	C20H17O7	4.93	95.8832	345.154	C18H17O7	10.85	119.983
Neohesperidin dihydrochalcone	-	3,2',4',6'-Tetrahydroxy-4-methoxydihydrochalcone	Dihydrochalcone	3-OH, 4-OMe, 2'-OH, 4'-OH, 6'-OH	7-O-(2''-O-Rhamnosyl)-Glucosyl	C28H37O15	613.213						467.09	C22H27O11	8.19	146.123																					450.961	C22H27O10	100	162.251					305.022	C16H17O6	10.94	308.19
								D[Glucose - H2O]																									347.126	C18H19O7	4.23	119.964
Datiscoside	FL5FA8GL0002	Datiscetin	Flavonol	3-OH, 5-OH, 7-OH, 2'-OH	3-O-(6''-O-Rhamnosyl)-Glucosyl	C27H31O15	595.166						448.81	C21H21O11	18.66	146.356																					432.965	C21H21O10	3.31	162.201					286.999	C15H11O6	100	308.167
Kaempferol-3-O-rutinoside	FL5FAAGL0011	Kaempferol	Flavonol	3-OH, 5-OH, 7-OH, 4'-OH	3-O-(6''-O-Rhamnosyl)-Glucosyl	C27H31O15	595.166						448.871	C21H21O11	23.05	146.295																													287.085	C15H11O6	100	308.081
Narcissin	FL5FADGL0011	Quercetin	Flavonol	3-OH, 5-OH, 7-OH, 3'-OH, 4'-OH	3-O-(6''-O-Rhamnosyl)-Glucosyl	C28H33O16	625.176						478.835	C22H23O12	24.64	146.342																													317.07	C16H13O7	100	308.106
Narirutin	FL2FAAGS0002	Naringenin	Flavanone	5-OH, 7-OH, 4'-OH	7-O-(6''-O-Rhamnosyl)-Glucosyl	C27H33O14	581.186						434.952	C21H23O10	19.57	146.234																					418.973	C21H23O9	100	162.213	417.01	C21H21O9	12.91	164.176	273.109	C15H13O5	36.71	308.078
								D[Glucose - H2O]																					339.162	C19H15O6	3.19	95.9674	315.19	C17H15O6	6.94	119.939
Eriocitrin	FL2FACGS0008	Eriodictyol	Flavanone	5-OH, 7-OH, 3'-OH, 4'-OH	7-O-(6''-O-Rhamnosyl)-Glucosyl	C27H33O15	597.181						450.923	C21H23O11	21.45	146.259																					434.99	C21H23O10	100	162.191	433.069	C21H21O10	16.39	164.112	289.172	C15H13O6	50.2	308.009
								D[Glucose - H2O]																					355.134	C19H15O7	3.15	95.7889	331.075	C17H15O7	9.24	119.848
Didymin	FL2FABGS0005	Naringenin	Flavanone	5-OH, 7-OH, 4'-OH	7-O-(6''-O-Rhamnosyl)-Glucosyl	C28H35O14	595.202						448.845	C22H25O10	18.83	146.357																					432.999	C22H25O9	100	162.204	431.046	C22H23O9	10.69	164.156	287.194	C16H15O5	36.65	308.008
								D[Glucose - H2O]																					353.157	C20H17O6	5.45	95.9882	329.042	C18H17O6	6.35	120.103
Robinin	FL5FAAGA0024	Kaempferol	Flavonol	3-OH, 5-OH, 7-OH, 4'-OH	3-O-(6''-O-Rhamnosyl)-Galactosyl, 7-O-Rhamnosyl	C33H41O19	741.224						594.802	C27H31O15	87.13	146.422																													432.911	C21H21O10	100	308.313
[truncated: 39 more columns]

## Sheet: S2-2c
Supplementary Table S2-2c. Assignment of formulae and structural information to the fragment ions observed in the measurements of standards
(IT-MS results of compounds with O-organic acid substituents).
Compound name	metabolomics.jp ID	MSMS-aglycone	MSMS-category	Substituent in the MSMS-aglycone	Substituent not in the MSMS-aglycone	Precursor ion		Fragment ions
								Type:	Neutral loss			Type:	Neutral loss			Type:	C-ring Cleavage					Type:	C-ring Cleavage
								Nominal mass:	170.022	Exact mass	170.022	Nominal mass:	152.011	Exact mass	152.011
								Formula	C7H6O5			Formula	C7H4O4
						Formula	Exact mass	Structural info.:	Gallic acid			Structural info.:	Gallic acid - H2O
								m/z	Formula	Relative intensity (%)	Dm/z	m/z	Formula	Relative intensity (%)	Dm/z	m/z	Formula	Fragment ion	Relative intensity (%)	Dm/z	DFormula	m/z	Formula	Fragment ion	Relative intensity (%)	Dm/z	DFormula
(-)-Epicatechin gallate	FL63ACNS0006	(-)-Epicatechin gallate	Flavan 3-ol	3-O-Gallate, 5-OH, 7-OH, 3'-OH, 4'-OH	-	C22H19O10	443.097	273.047	C15H13O5	100	170.05	291.033	C15H15O6	5.52	152.064	151.089	C8H7O3	0,2A+	21.26	292.008	C14H12O7	139.078	C7H7O3	1,3A+	4.84	304.02	C15H12O7
(-)-Gallocatechin gallate	FL63AGNS0018	(-)-Gallocatechin gallate	Flavan 3-ol	3-O-Gallate, 5-OH, 7-OH, 3'-OH, 4'-OH, 5'-OH	-	C22H19O11	459.092	289.094	C15H13O6	100	169.998					151.057	C8H7O3	0,2A+	28.43	308.035	C14H12O8	139.094	C7H7O3	1,3A+	26.06	319.998	C15H12O8
(-)-Epigallocatechin gallate	FL63AGNS0001	(-)-Epigallocatechin gallate	Flavan 3-ol	3-O-Gallate, 5-OH, 7-OH, 3'-OH, 4'-OH, 5'-OH	-	C22H19O11	459.092	289.022	C15H13O6	100	170.07					151.137	C8H7O3	0,2A+	21.42	307.955	C14H12O8	139.079	C7H7O3	1,3A+	19.47	320.013	C15H12O8
Compound name	metabolomics.jp ID	MSMS-aglycone	MSMS-category	Substituent in the MSMS-aglycone	Substituent not in the MSMS-aglycone	Precursor ion		Fragment ions
								Type:	Neutral loss
								Nominal mass:	204.063	Exact mass	204.063
								Formula	C8H12O6
						Formula	Exact mass	Structural info.:	Acetylglucose-H2O
								m/z	Formula	Relative intensity (%)	Dm/z
Quercetin-3-O-beta-D-glucopyranosyl-6''-acetate	FL5FACGL0053	Quercetin	Flavonol	3-OH, 5-OH, 7-OH, 3'-OH, 4'-OH	3-O-(6''-O-Acetyl)-Glucosyl	C23H23O13	507.113	303.069	C15H11O7	100	204.044
Compound name	metabolomics.jp ID	MSMS-aglycone	MSMS-category	Substituent in the MSMS-aglycone	Substituent not in the MSMS-aglycone	Precursor ion		Fragment ions
								Type:	Neutral loss			Type:	Neutral loss			Type:	Neutral loss			Type:	?
								Nominal mass:	308.09	Exact mass	308.09	Nominal mass:	286.048	Exact mass	286.048	Nominal mass:	266.079	Exact mass	266.079	Nominal mass:	304	Exact mass
								Formula	C15H16O7			Formula	C15H10O6			Formula	C13H14O6			Formula	?
						Formula	Exact mass	Structural info.:	p-Coumarylglucose - H2O			Structural info.:	Kaempferol			Structural info.:	(p-Coumarylglucose)*			Structural info.:	?
								m/z	Formula	Relative intensity (%)	Dm/z	m/z	Formula	Relative intensity (%)	Dm/z	m/z	Formula	Relative intensity (%)	Dm/z	m/z	Formula	Relative intensity (%)	Dm/z
Tiliroside	FL5FAAGL0069	Kaempferol	Flavonol	3-OH, 5-OH, 7-OH, 4'-OH	3-O-(6''-O-p-Coumaroyl)-Glucosyl	C30H27O13	595.145	287.053	C15H11O6	100	308.092	308.942	C15H17O7	78.46	286.203	329.19	C17H13O7	5.65	265.955	291.084	?	26.4	304.06

## Sheet: Readme
Descriptions of the table column contents
The sub-tables may contain the following columns.
Header	Description	Note
Compound name	The name of compound
metabolomics.jp ID	ID in the flavonoid database in metabolomics.jp (http://metabolomics.jp/wiki/Category:FL)
MSMS-category	The MSMS-category name
IHD	The index of hydrogen deficiency calculated for the positively charged backbone structure
Substituent in the MSMS-aglycone	The substituents included in the MSMS-aglycone structure and their poitions are represented.
Substituent not in the MSMS-aglycone	The substituents attached to the MSMS-aglycone and their positions are represented.	Only shown in Supplementary Tables S2-1b, S2-1c, S2-2b and S2-2c
Precursor ion	The formula and theoretical exact mass of the precursor ion.	Symbols for positive charges (+) in the formulae are omitted to simplify the description.
Base of Dm/z	For some flavonoids that have tandemly conjugated sugars, the neutral loss information in the column 'Fragment ions' is described based on both a precursor ion and a tentative precursor that lost a glucose moiety. D[Glucose-H2O] is a tentative precursor ion of [M + H - (Glucose - H2O)]+ A blank space indicates that it is a precursor ion	Only shown in Supplementary Tables S2-1b and S2-2b
Fragment ions	The results of the assignment of formula and structural information to the fragment ions. See below for details.
Note	'ave' designates that several measurements were conducted for a compound and the average intensities for the fragments are given in the column 'Fragment ions'.	Only shown in Supplementary Tables S2-1a and S2-2a
In the column 'Fragment ions', the assignment results for a fragment ion are described in a set of several columns separated from other sets by vertical ruled lines. A set of columns is included for each type of ion, including 'precursor ion', ion derived from 'neutral loss' and ion derived from 'C-ring cleavage'.
The type of fragment ion, formula and structural information are given in the header, and the information about the detected fragment ion is given in the sub-columns (see Ex. 1).
Ex.1) Results for different types of ions in sets of columns.
The header may include the following:
Items	Description	Note
Type	The type of observed ion
Formula	The formula of the neutral loss	Only shown for neutral loss fragments
Nominal mass	The nominal mass for the assigned neutral loss formula	Only shown for neutral loss fragments
Exact mass	The exact mass for the assigned neutral loss formula	Only shown for neutral loss fragments
Structural information	Structural information of the neutral loss. (X)* represents the decomposition product derived from moiety X X - H2O represents the dehydrated formula of X (X) + (Y) represents the addition of formula of X and Y '?' indicates that structural information was not assigned	Only shown for neutral loss fragments observed for compounds with substituents (Supplementary Tables S2-1b, S2-1c, S2-2b and S2-2c)
The sub-columns may include the following:
Header	Description	Note
m/z	The observed m/z of the fragment or precursor ion
Relative intensity (%)	Intensity of the ion relative to the base peak.
Formula	Assigned formula for the fragment ion. '?' indicates that a formula was not assigned	Symbols for positive charges (+) and radicals (•) are omitted to simplify the description
DFormula	Assigned formula for the lost moiety	Only shown in C-ring cleavage fragments
Dm/z	m/z value for the lost moiety calculated from the detected m/z and the assigned neutral loss formula.
Fragment ion	Structural information for the fragment ion. '?' indicates that structural information was not assigned	Only shown in C-ring cleavage fragments. Nomenclature for the fragment ions follows the description given by Ma, Y.L., et al., Rapid Communications in Mass Spectrometry, 1997. 11(12): p. 1357-1364. For fragment ions where there was not sufficient structural information, the formula of the fragment ion and the ring (A or B) that the ion is derived from are represented as '[formula]-[ring name]+'

## Sheet: References
	References used for assignment of formulae and/or structural information to the fragment ions
	Class or compound group	Reference
	Flavone	[1], [2], [3], [4], [5]
	Flavonol	[1], [2], [4]
	Isoflavone	[1], [5], [6]
	Anthocyanidin	[7]
	Pterocarpan	[8], [9], [10], [11]
	Dihydroflavonol	[12]
	Flavanone	[1], [8], [10], [12]
	Chalcone	[13], [14], [15]
	Isoflavanone	[8]
	Flavane-3-ol	[16]
	flavonoid with sugar moieties	[1], [8], [10], [12]
	flavonoid with organic acid moieties	[1], [17]
1	de Rijke, E., et al., Analytical separation and detection methods for flavonoids. J Chromatogr A, 2006. 1112(1-2): p. 31-63.
2	Ma, Y.L., et al., Characterization of flavone and flavonol aglycones by collision-induced dissociation tandem mass spectrometry. Rapid Communications in Mass Spectrometry, 1997. 11(12): p. 1357-1364.
3	Stevens, J.F., et al., Leaf surface flavonoids of Chrysothamnus. Phytochemistry, 1999. 51(6): p. 771-780.
4	Justino, G.C., C.M. Borges, and M.H. Florencio, Electrospray ionization tandem mass spectrometry fragmentation of protonated flavone and flavonol aglycones: a re-examination. Rapid Commun Mass Spectrom, 2009. 23(2): p. 237-48.
5	Kuhn, F., et al., Differentiation of isomeric flavone/isoflavone aglycones by MS2 ion trap mass spectrometry and a double neutral loss of CO. Rapid Commun Mass Spectrom, 2003. 17(17): p. 1941-9.
6	Antignac, J.P., et al., Identification of phytoestrogens in bovine milk using liquid chromatography/electrospray tandem mass spectrometry. Rapid Commun Mass Spectrom, 2003. 17(12): p. 1256-64.
7	Oliveira, M., P. Esperanca, and A. Ferreira, Characterisation of anthocyanidins by electrospray ionisation and collision‐induced dissociation tandem mass spectrometry. Rapid Communications in Mass Spectrometry, 2001. 15(17): p. 1525-1532.
8	Zhang, L., et al., Characterization of flavonoids in the extract of Sophora flavescens Ait. by high-performance liquid chromatography coupled with diode-array detector and electrospray ionization mass spectrometry. Journal of Pharmaceutical and Biomedical Analysis, 2007. 44(5): p. 1019-1028.
9	Nakayama, M., et al., Mass Spectra of Pterocarpan Derivatives. Journal of the Mass Spectrometry Society of Japan, 1972. 20(3): p. 239-247.
10	Simons, R., et al., A rapid screening method for prenylated flavonoids with ultra-high-performance liquid chromatography/electrospray ionisation mass spectrometry in licorice root extracts. Rapid Commun Mass Spectrom, 2009. 23(19): p. 3083-93.
11	Tóth, E., Z. Dinya, and S. Antus, Mass spectrometric studies of the pterocarpan skeleton. Rapid Communications in Mass Spectrometry, 2000. 14(24): p. 2367-2372.
12	Balza, F., et al., Mass spectrometry in the differentiation of flavanones and dihydroflavonols. Phytochemistry, 1988. 27(8): p. 2715-2717.
13	Tai, Y., et al., Fragmentation study of protonated chalcones by atmospheric pressure chemical ionization and tandem mass spectrometry. Rapid Commun Mass Spectrom, 2006. 20(6): p. 994-1000.
14	Zhang, J. and J.S. Brodbelt, Structural characterization and isomer differentiation of chalcones by electrospray ionization tandem mass spectrometry. J Mass Spectrom, 2003. 38(5): p. 555-72.
15	Ardanaz, C.E., et al., The ion-trap mass spectrometer in ion structure studies. The case of [M-H]+ ions from chalcone. Rapid Communications in Mass Spectrometry, 1991. 5(1): p. 5-10.
16	Zeeb, D.J., et al., Separation and Identification of Twelve Catechins in Tea Using Liquid Chromatography/Atmospheric Pressure Chemical Ionization-Mass Spectrometry. Analytical Chemistry, 2000. 72(20): p. 5020-5026.
17	Cuyckens, F. and M. Claeys, Mass spectrometry in the structural analysis of flavonoids. J Mass Spectrom, 2004. 39(1): p. 1-15.
18	Cavaliere, C., et al., Identification and mass spectrometric characterization of glycosylated flavonoids in Triticum durum plants by high-performance liquid chromatography with tandem mass spectrometry. Rapid Commun Mass Spectrom, 2005. 19(21): p. 3143-58.
19	Stobiecki, M., Application of mass spectrometry for identification and structural studies of flavonoid glycosides. Phytochemistry, 2000. 54(3): p. 237-256.
