# Supplementary material for: FlavonoidSearch: A system for comprehensive flavonoid annotation by mass spectrometry
Source: Sci Rep. 2017 Apr 28;7:1243. doi: 10.1038/s41598-017-01390-3 (PMC5430893; doi:10.1038/s41598-017-01390-3)
Supplement: Supplementary file 4 — Supplementary Table S3 [file 41598_2017_1390_MOESM4_ESM.xls]

## Sheet: Supplementary Table S3
Supplementary Table S3. The MSMS-category rule.
The MSMS-category of a flavonoid was determined using the structural features (a) to (h). Details of the structural nomenclature used in the table are given in the sheet titled 'Readme'.
1st Class a	2nd Class a	MSMS-Category	MSMS-Category ID No.	IHD b	The MSMS-category rule (see the sheet titled 'Readme' for details)
					(a)	(b)	(c)	(d)	(e)				(f)	(g)	(h)
					Type of propane (C3) moiety	Binding site and type of B-ring	Double bond on propane moiety	Oxonium ion in benzopyran ring of Cy(6)	Substituents bonded to carbons of the propane moiety				Cylclic substituents between C-ring and A- or B-ring	Unusual benzene structure of A- or B-ring	2'-OH
									Ca	Cb	Cc	methano
Anthochlor [FL1]	Aurone	Aurone	C001	10.5	Cy(5)	Cb-Benzyl	present		Oxo
		2-(alpha-oxobenzyl)benzofuran	C002	10.5	Cy(5)	Cb-Benzyl	present				Oxo
		2-Benzyldihydrobenzofuran	C003	8.5	Cy(5)	Cb-Benzyl	absent
	Auronol	Auronol	C004	9.5	Cy(5)	Cb-Benzyl	absent		Oxo	OH
		[2,2']-Epoxymethano-alpha-hydroxydihydroaurone	C005	-	Cy(5)	Cb-Benzyl	absent		Oxo		OH		[Cb,2']-Epoxymethano
		2-Benzyl-2-hydroxydihydrobenzofuran	C006	8.5	Cy(5)	Cb-Benzyl	absent			OH
	Chalcone	Chalcone	C007	9.5	Ch	Cc-Phenyl	present		Oxo						absent
		2'-Hydroxychalcone	C008	9.5	Ch	Cc-Phenyl	present		Oxo						present
		alpha-substituted Chalcone	C009	9.5	Ch	Cc-Phenyl	present		Oxo	R
		[alpha,2]-Epoxymethanochalcone	C010	-	Ch	Cc-Phenyl	present		Oxo				[Cb,2]-Epoxymethano
		alpha-Hydroxychalcone	C011	9.5	Ch	Cc-Phenyl	present		Oxo	OH
		beta-Hydroxychalcone c	C012 c	9.5	Ch	Cc-Phenyl	present		Oxo		OH
		Oxodihydrochalcone c	C012 c	9.5	Ch	Cc-Phenyl	absent		Oxo		Oxo
		alpha-Methyl-beta-oxodihydrochalcone	C013	9.5	Ch	Cc-Phenyl	absent		Oxo	R	Oxo
		[2',5']-Benzoquinonyl-type Chalcone	C014	-	Ch	Cc-Phenyl	present		Oxo					[2',5']-Benzoquinonyl ring
		2'-Oxocyclohex-4',6'-dienyl-type Chalcone	C015	-	Ch	Cc-Phenyl	present		Oxo					2'-Oxocyclohex-4',6'-dienyl ring
		2'-Oxocyclohex-4',6'-dienyl-type beta-Hydroxychalcone	C016	-	Ch	Cc-Phenyl	present		Oxo		OH			2'-Oxocyclohex-4',6'-dienyl ring
		2'-Oxocyclohex-3',6'-dienyl-type Chalcone	C017	-	Ch	Cc-Phenyl	present		Oxo					2'-Oxocyclohex-3',6'-dienyl ring
		2',4'-Dioxocyclohex-6'-enyl-type Chalcone	C018	-	Ch	Cc-Phenyl	present		Oxo					2',4'-Dioxocyclohex-6'-enyl ring
		2'-Oxocyclohex-3'-enyl-(1',0)-ethene-0-hydroxy-type Chalcone	C019	-	Ch	Cc-Phenyl	present		OH					2'-Oxocyclohex-3'-enyl-(1',0)-ethene ring
		2',6'-Dioxocyclohex-3'-enyl-(1',0)-ethene-0-hydroxy-type Chalcone	C020	-	Ch	Cc-Phenyl	present		OH					2',6'-Dioxocyclohex-3'-enyl-(1',0)-ethene ring
		2',4'-Dioxocyclohex-5'-enyl-(1',0)-ethene-0-hydroxy-type Chalcone	C021	-	Ch	Cc-Phenyl	present		OH					2',4'-Dioxocyclohex-5'-enyl-(1',0)-ethene ring
		2',5'-Dioxo-3'-cyclopentenyl-(1',0)-ethene-0-hydroxy-type Chalcone	C022	-	Ch	Cc-Phenyl	present		OH					2',5'-Dioxocyclopent-3'-enyl-(1',0)-ethene ring
	Dihydrochalcone	Dihydrochalcone	C023	8.5	Ch	Cc-Phenyl	absent		Oxo
		Dihydrochalcone alpha-ol	C024	8.5	Ch	Cc-Phenyl	absent		Oxo	OH
		Dihydrochalcone beta-ol	C025	8.5	Ch	Cc-Phenyl	absent		Oxo		OH
		[beta,2]-(4-(1'-Hydroxy-1'-methylethyl))ethanodihydrochalcone	C026	-	Ch	Cc-Phenyl	absent		Oxo				[Cc,2]-(4-(1'-Hydroxy-1'-methylethyl))ethano
		2'-Oxocyclohex-4',6'-dienyl-type Dihydrochalcone	C027	-	Ch	Cc-Phenyl	absent		Oxo					2'-Oxocyclohex-4',6'-dienyl ring
		2',4'-Dioxocyclohex-6'-enyl-type Dihydrochalcone	C028	-	Ch	Cc-Phenyl	absent		Oxo					2',4'-Dioxocyclohex-6'-enyl ring
		2',4',6'-Trioxocyclohexanyl-type Dihydrochalcone	C029	-	Ch	Cc-Phenyl	absent		Oxo					2',4',6'-Trioxocyclohexanyl ring
		3',5'-Dioxocyclopent-1'-enyl-type Dihydrochalcone	C030	-	Ch	Cc-Phenyl	absent		Oxo					3',5'-Dioxocyclopent-1'-enyl ring
Flavanone [FL2]	Flavanone	Flavanone	C031	9.5	Cy(6)	Cc-Phenyl	absent		Oxo
		2-Hydroxyflavanone	C033	9.5	Cy(6)	Cc-Phenyl	absent		Oxo		OH
		3-substituted Flavanone	C032	9.5	Cy(6)	Cc-Phenyl	absent		Oxo	R
		[2',5']-Benzoquinonyl-type Flavanone	C034	-	Cy(6)	Cc-Phenyl	absent		Oxo					[2',5']-Benzoquinonyl ring
		4'-Oxocyclohex-2'-enyl-type Flavanone	C035	-	Cy(6)	Cc-Phenyl	absent		Oxo					4'-Oxocyclohex-2'-enyl ring
		3'-Oxocyclohex-6'-enyl-type Flavanone	C036	-	Cy(6)	Cc-Phenyl	absent		Oxo					3'-Oxocyclohex-6'-enyl ring
		7-Oxocyclohex-8a-enyl-type Flavanone	C037	-	Cy(6)	Cc-Phenyl	absent		Oxo					7-Oxocyclohex-8a-enyl ring
Flavone [FL3]	Flavone	Flavone	C038	10.5	Cy(6)	Cc-Phenyl	present		Oxo
		3-substituted Flavone	C039	10.5	Cy(6)	Cc-Phenyl	present		Oxo	R
		[2',3]-Prenyloxidoflavone	C040	-	Cy(6)	Cc-Phenyl	present		Oxo				[2',Cb]-Prenyloxido
		[2',3]-Isopropenylethanoflavone	C041	-	Cy(6)	Cc-Phenyl	present		Oxo				[2',Cb]-Isopropenylethano
		[2',3]-(Epoxy-1,1-dimethylpropyno)flavone	C042	-	Cy(6)	Cc-Phenyl	present		Oxo				[2',Cb]-(Epoxy-1,1-dimethylpropyno)
		[2',3]-(Epoxy-1-hydroxyisopropanylethano)flavone	C043	-	Cy(6)	Cc-Phenyl	present		Oxo				[2',Cb]-(Epoxy-1-hydroxyisopropanylethano)
		[2',3]-(Epoxy-1-hydroperoxyisopropanylethano)flavone	C044	-	Cy(6)	Cc-Phenyl	present		Oxo				[2',Cb]-(Epoxy-1-hydroperoxyisopropanylethano)
		[2,2a,5:3',2',3]-7,7-Dimethyltetrahydroisobenzofuranoflavone	C045	-	Cy(6)	Cc-Phenyl	present		Oxo				[2,2a,5:3',2',Cb]-7,7-Dimethyltetrahydroisobenzofurano
		[2,2a,5:3',2',3]-7-Methyl-7-(4-Methyl-3-pentenyl)tetrahydroisobenzofuranoflavone	C046	-	Cy(6)	Cc-Phenyl	present		Oxo				[2,2a,5:3',2',Cb]-7-Methyl-7-(4-Methyl-3-pentenyl)tetrahydroisobenzofurano
		[3',6']-Benzoquinonyl-type Flavone	C047	-	Cy(6)	Cc-Phenyl	present		Oxo					[3',6']-Benzoquinonyl ring
		[3',6']-Benzoquinonyl-type [2',3]-Isopropenylethanoflavone	C048	-	Cy(6)	Cc-Phenyl	present		Oxo				[2',Cb]-Isopropenylethano	[3',6']-Benzoquinonyl ring
		3',6'-Dioxocyclohex-4'-enyl-[1',2']-epoxy-type [2',3]-Isopropenylethanoflavone	C049	-	Cy(6)	Cc-Phenyl	present		Oxo				[2',Cb]-Isopropenylethano	3',6'-Dioxocyclohex-4'-enyl-[1',2']-epoxy ring
		[3',6']-Benzoquinonyl-type [2',3]-Isopropenylethenoflavone	C050	-	Cy(6)	Cc-Phenyl	present		Oxo				[2',Cb]-Isopropenyletheno	[3',6']-Benzoquinonyl ring
		2'-Oxocyclohex-3',5'-dienyl-(1',2),(3,4)-butadiene-4-hydroxy-type 3-substituted Flavone	C051	-	Cy(6)	Cc-Phenyl	present		OH	R				2'-Oxocyclohex-3',5'-dienyl-(1',2),(3,4)-butadiene ring
		7-Oxocyclohexa-5,8a-dienyl-type Flavone	C052	-	Cy(6)	Cc-Phenyl	present		Oxo					7-Oxocyclohex-5,8a-dienyl ring
Dihydroflavonol [FL4]	Dihydroflavonol	Dihydroflavonol	C053	9.5	Cy(6)	Cc-Phenyl	absent		Oxo	OH
		[3,2']-Epoxymethanoflavanone	C054	-	Cy(6)	Cc-Phenyl	absent		Oxo				[Cb,2']-Epoxymethano
		[3,2']-Epoxy-2-prenyl-3-hydroxyflavanone	C055	-	Cy(6)	Cc-Phenyl	absent		Oxo	OH	R		[Cb,2']-Epoxy
		[3,2']-Epoxy-2-farnesylflavanone	C056	-	Cy(6)	Cc-Phenyl	absent		Oxo		R		[Cb,2']-Epoxy
		[3,2']-Epoxy-2-hydroxy-3-prenylflavanone	C057	-	Cy(6)	Cc-Phenyl	absent		Oxo	R	OH		[Cb,2']-Epoxy
		3'-Oxocyclohex-1'-enyl-type dihydroflavonol	C058	-	Cy(6)	Cc-Phenyl	absent		Oxo	OH				3'-Oxocyclohex-1'-enyl ring
Flavonol [FL5]	Flavonol	Flavonol	C059	10.5	Cy(6)	Cc-Phenyl	present		Oxo	OH
		[3,2']-Epoxymethanoflavone	C060	-	Cy(6)	Cc-Phenyl	present		Oxo				[Cb,2']-Epoxymethano
		[3,2']-Epoxyhydroxymethanoflavone	C061	-	Cy(6)	Cc-Phenyl	present		Oxo				[Cb,2']-Epoxyhydroxymethano
		[3,2']-Formyloxidoflavone	C062	-	Cy(6)	Cc-Phenyl	present		Oxo				[Cb,2']-Formyloxido
Flavan [FL6]	Flavan 3-ol	Flavan 3-ol	C063	8.5	Cy(6)	Cc-Phenyl	absent			OH
		4-substituted Flavan 3-ol	C064	8.5	Cy(6)	Cc-Phenyl	absent		R	OH
		[2,3,4:5,4a,4]-(6-oxodihydropyrano)-Flavan 3-ol	C065	-	Cy(6)	Cc-Phenyl	absent			OH			[2,3,4:5,4a,Ca]-(6-Oxodihydropyrano)
		[3,2']-Epoxymethanoflavan	C066	-	Cy(6)	Cc-Phenyl	absent						[Cb,2']-Epoxymethano
		[3,2']-Epoxydimethylmethanoflavan	C067	-	Cy(6)	Cc-Phenyl	absent						[Cb,2']-Epoxydimethylmethano
		[4,2']-Epoxyflavan 3-ol	C068	-	Cy(6)	Cc-Phenyl	absent			OH			[Ca,2']-Epoxy
	Flavan 4-ol	Flavan 4-ol	C069	8.5	Cy(6)	Cc-Phenyl	absent		OH
		[4,2']-Epoxyflavan 4-ol	C070	-	Cy(6)	Cc-Phenyl	absent		OH				[Ca,2']-Epoxy
	Flavan 3,4-ol	Flavan 3,4-diol	C071	8.5	Cy(6)	Cc-Phenyl	absent		OH	OH
		[3,2']-Epoxymethanoflavan 4-ol	C072	-	Cy(6)	Cc-Phenyl	absent		OH				[Cb,2']-Epoxymethano
	Flavan	Flavan	C073	8.5	Cy(6)	Cc-Phenyl	absent
		4-substituted Flavan	C074	8.5	Cy(6)	Cc-Phenyl	absent		R
		Flavan-2-ol	C075	8.5	Cy(6)	Cc-Phenyl	absent				OH
		Flav-3-ene	C076	9.5	Cy(6)	Cc-Phenyl	present
Anthocyani(di)n [FL7]	Anthocyanin	Anthocyanidin	C077	10.5	Cy(6)	Cc-Phenyl	present	present		OH
		[3,2']-Epoxy-3-Dehydroxyanthocyanidin	C078	-	Cy(6)	Cc-Phenyl	present	present					[Cb,2']-Epoxy
		[2,3,4:5,4a,4]-(6-Carboxypyrano)anthocyanidin	C079	-	Cy(6)	Cc-Phenyl	present	present		OH			[2,3,4:5,4a,Ca]-(6-Carboxypyrano)
		[2,3,4:5,4a,4]-(6-Phenylpyrano)anthocyanidin	C080	-	Cy(6)	Cc-Phenyl	present	present		OH			[2,3,4:5,4a,Ca]-(6-Phenylpyrano)
		[2,3a,4:5,4,3]-(8,9-Dihydroxy-1,5-dioxa-6-oxophenaleno)anthocyanidin	C081	-	Cy(6)	Cc-Phenyl	present	present					[2,3a,4:5,Ca,Cb]-(8,9-Dihydroxy-1,5-dioxa-6-oxophenaleno)
	3-Desoxyanthocyanin	3-Dehydroxyanthocyanidin	C082	10.5	Cy(6)	Cc-Phenyl	present	present
Isoflavonoid [FLI]	Isoflavone	Isoflavone	C083	10.5	Cy(6)	Cb-Phenyl	present		Oxo
		2-substituted Isoflavone	C084	10.5	Cy(6)	Cb-Phenyl	present		Oxo		R
		[2',5']-Benzoquinonyl-type Isoflavone	C085	-	Cy(6)	Cb-Phenyl	present		Oxo					[2',5']-Benzoquinonyl ring
	Isoflavanone	Isoflavanone	C086	9.5	Cy(6)	Cb-Phenyl	absent		Oxo
		Isoflavanone-3-ol	C087	9.5	Cy(6)	Cb-Phenyl	absent		Oxo	OH
	Isoflavan	Isoflavan	C088	8.5	Cy(6)	Cb-Phenyl	absent
		[2',5']-Benzoquinonyl-type Isoflavan	C089	-	Cy(6)	Cb-Phenyl	absent							[2',5']-Benzoquinonyl ring
		isoflavan-4-ol	C090	8.5	Cy(6)	Cb-Phenyl	absent		OH
		isoflavene	C091	9.5	Cy(6)	Cb-Phenyl	present
	Pterocarpane	Pterocarpan	C092	9.5	Cy(6)	Cb-Phenyl	absent						[10a,Ca]-Epoxy
		6a-substituted Pterocarpan	C093	9.5	Cy(6)	Cb-Phenyl	absent			R			[10a,Ca]-Epoxy
		Pterocarpan-6a-ol	C094	9.5	Cy(6)	Cb-Phenyl	absent			OH			[10a,Ca]-Epoxy
		Pterocarpan-6-ol	C095	9.5	Cy(6)	Cb-Phenyl	absent				OH		[10a,Ca]-Epoxy
		[9,10]-Benzoquinonyl-type Pterocarpene	C096	-	Cy(6)	Cb-Phenyl	present						[10a,Ca]-Epoxy	[9,10]-Benzoquinonyl ring
		Pterocarpene	C097	10.5	Cy(6)	Cb-Phenyl	present						[10a,Ca]-Epoxy
	Coumestan	Coumestan	C098	11.5	Cy(6)	Cb-Phenyl	present				Oxo		[10a,Ca]-Epoxy
	Rotenoid	Rotenone	C099	10.5	Cy(6)	Cb-Phenyl	absent		Oxo				[4a,Cc]-Epoxymethano
		6-Hydroxyrotenone	C100	10.5	Cy(6)	Cb-Phenyl	absent		Oxo			OH	[4a,Cc]-Epoxymethano
		12a-Hydroxyrotenone	C101	10.5	Cy(6)	Cb-Phenyl	absent		Oxo	OH			[4a,Cc]-Epoxymethano
		6,12a-Hydroxyrotenone	C102	10.5	Cy(6)	Cb-Phenyl	absent		Oxo	OH		OH	[4a,Cc]-Epoxymethano
		Rotenoid 12-ol	C103	9.5	Cy(6)	Cb-Phenyl	absent		OH				[4a,Cc]-Epoxymethano
		12a-Hydroxyrotenoid 12-ol	C104	9.5	Cy(6)	Cb-Phenyl	absent		OH	OH			[4a,Cc]-Epoxymethano
		Dehydrorotenone	C105	11.5	Cy(6)	Cb-Phenyl	present		Oxo				[4a,Cc]-Epoxymethano
		6-Hydroxydehydrorotenone	C106	11.5	Cy(6)	Cb-Phenyl	present		Oxo			OH	[4a,Cc]-Epoxymethano
		6-Oxodehydrorotenone	C107	12.5	Cy(6)	Cb-Phenyl	present		Oxo			Oxo	[4a,Cc]-Epoxymethano
		4-Benzoylchroman	C108	9.5	Cy(6)	Ca-Benzyl	absent				Oxo
	Coumaranochromon	Coumaranochromon	C109	11.5	Cy(6)	Cb-Phenyl	present		Oxo				[Cc,6a]-Epoxy
	3-Arylcoumarin	3-Phenylcoumarin	C110	10.5	Cy(6)	Cb-Phenyl	present				Oxo
		4-Hydroxy-3-phenylcoumarin	C111	10.5	Cy(6)	Cb-Phenyl	present		OH		Oxo
	2-Arylbenzofurans	2-Phenylbenzofuran	C112	9.5	Cy(5)	Cb-Phenyl	present
		3-Hydroxy-2-phenylbenzofuran	C113	9.5	Cy(5)	Cb-Phenyl	present		OH
		3-substituted 2-Phenylbenzofuran	C114	9.5	Cy(5)	Cb-Phenyl	present		R
	alpha-Methoxybenzoin	alpha-Methyldeoxybenzoin	C115	8.5	Ch	Cb-Phenyl	absent		Oxo
Neoflavonoid [FLN]	4-Arylcoumarin	4-Phenylcoumarin	C116	10.5	Cy(6)	Ca-Phenyl	present				Oxo
		[5,2']-Epoxy-4-phenylcoumarin	C118	-	Cy(6)	Ca-Phenyl	present				Oxo		[5,2']-Epoxy
		7-Oxocyclohex-5,8a-dienyl-type 4-Phenylcoumarin	C117	-	Cy(6)	Ca-Phenyl	present				Oxo			7-Oxocyclohex-5,8a-dienyl ring
	4-Arylchroman	3-Hydroxychromindan	C119	9.5	Cy(6)	Ca-Phenyl	absent			OH			[Cb,2']-Methano
	Dalbergiquinol	Dalbergiquinol	C120	8.5	Ch	Ca-Phenyl	present
	Dalbergione	Dalbergione ([2,5]-Benzoquinonyl-type Dalbergiquinol (Dalbergione))	C121	-	Ch	Ca-Phenyl	present							[2,5]-Benzoquinonyl ring
	Neoflavene	Neoflavene	C122	9.5	Cy(6)	Ca-Phenyl	present
	Coumarinic acid	alpha-Phenylcoumarinic acid	C123	9.5	Ch	Ca-Phenyl	present				OH, Oxo
		alpha-Phenyldihydrocoumarinic acid	C124	8.5	Ch	Ca-Phenyl	absent				OH, Oxo
a Classifications in the flavonoid database in metabolomics.jp (http://metabolomics.jp/wiki/Category:FL)
b The index of hydrogen deficiency (IHD) was calculated for the positively charged backbone structure.
c The same MSMS-Category ID, C012, was assigned to both beta-oxodihydrochalcone and beta-hydroxychalcone, because one is a tautomer of the other.

## Sheet: Readme
	Detailed descriptions of structural features (a) to (h) used to determine the MSMS-Category
	(a) Type of propane (C3) moiety
	A propane moiety (designated in red in Figure ST3-1) in the C6-C3-C6 backbone structure is shown.
	Three types of propane moiety are shown in Figure ST3-2.
	Ch is a chain structure.
	Cy(6) is a 6-membered cyclic structure.
	Cy(5) is a 5-membered cyclic structure.
	(b) Binding site and structure of B-ring
	A combination of the carbon and the type of the B-ring is shown.
	The carbons in the propane moiety are named Ca to Cc as shown in the Figure ST3-2.
	The B-ring (see Figure ST3-1) that is bonded to the propane moiety is classified as one of two types as shown in Figure ST3-3.
	There are five combinations of carbon names and B-ring types shown below.
	Ca-Phenyl
	Cb-Phenyl
	Cc-Phenyl
	Ca-Benzyl
	Cb-Benzyl
	(c) Double bond on propane moiety
	A double bond on Ca-Cb or Cb-Cc is shown.
	(d) Oxonium ion in benzopyran ring of Cy(6)
	A cationized oxygen on the benzopyran ring constructed with the Cy(6)-type propane moiety is shown.
	(e) Substituents bonded to carbons of the propane moiety
	Substituents (listed below) bonded to each carbon of the propane moiety and methano position of rotenoid (Figure ST3-4) are shown.
	The O-substituents and OMe were replaced with OH because only a few compounds with those substituents on propane moiety were measured in this study, and the influences of these groups on fragmentation were not clarified.
	OH	hydroxyl group
	Oxo	oxo group
	R	C-type substituents
	(f) Cyclic substituents between C-ring and A- or B-ring
	A cyclic substituent, which extended over the C-ring and A- or B-ring (Figure ST3-5), is shown.
	(g) Unusual benzene structure of A- or B-ring
	Unusual structure of A- or B-ring derived from oxidation or reduction of the benzene ring (Figure ST3-6) is shown.
	(h) 2'-OH
	The presence of a 2'-hydroxyl group that discriminates chalcone from 2'-hydroxychalcone is shown.
	Only shown when rules (a) to (g) are as follows
	(a)	Ch
	(b)	Cc-Phenyl
	(c)	present
	(d)
	(e)-Ca	Oxo
	(e)-Cb
	(e)-Cc
	(e)-oxo
	(f)
	(g)
