# Supplementary material for: FlavonoidSearch: A system for comprehensive flavonoid annotation by mass spectrometry
Source: Sci Rep. 2017 Apr 28;7:1243. doi: 10.1038/s41598-017-01390-3 (PMC5430893; doi:10.1038/s41598-017-01390-3)
Supplement: Supplementary file 5 — Supplementary Table S5 [file 41598_2017_1390_MOESM5_ESM.xls]

## Sheet: Supplementary Table S5
Supplementary Table S5. Characteristic fragment ions observed in each MSMS-category.
Based on the assignment results of the fragment ions (Supplementary Table S2), characteristic fragments were selected and summarized for each MSMS-category where more than two standard compounds were measured.
Results are given for MSMS-categories for each combination of substituents on the A- and/or B-rings (as shown in Supplementary Table S4, OH, OMe, prenyl, pyran and C-glucosyl groups).
'Pyran' represents the [2,3:m,n]-(6,6-dimethylpyrano) group.
Supplementary Table S5 is divided into four sub-tables (Supplementary Tables S5-1a, S5-1b, S5-2a and S5-2b, in separate sheets) by the MS method and the source of fragment ions as follows:
Supplementary Table S5-1a: FT-ICR-MS results for precursor ion and the fragment ions derived from neutral loss.
Supplementary Table S5-1b: FT-ICR-MS results for fragment ions derived from C-ring cleavage.
Supplementary Table S5-2a: IT-MS results for precursor ion and the fragment ions derived from neutral loss.
Supplementary Table S5-2b: IT-MS results for fragment ions derived from C-ring cleavage.
See the sheets named each table number.
Descriptions of the table columns are guided in the sheet 'Readme'.

## Sheet: S5-1a
Supplementary Table S5-1a. Characteristic fragment ions observed in each MSMS-category
(FT-ICR-MS results for precursor ion and the fragment ions derived from neutral loss).
				Type:	Precursor ion		Type:	Neutral loss		Type:	Neutral loss		Type:	Neutral loss		Type:	Neutral loss		Type:	Neutral loss		Type:	Neutral loss		Type:	Neutral loss		Type:	Neutral loss		Type:	Neutral loss		Type:	Neutral loss		Type:	Neutral loss		Type:	Neutral loss		Type:	Neutral loss		Type:	Neutral loss		Type:
							Nominal mass:	15		Nominal mass:	16		Nominal mass:	18		Nominal mass:	28		Nominal mass:	28		Nominal mass:	29		Nominal mass:	30		Nominal mass:	30		Nominal mass:	31		Nominal mass:	32		Nominal mass:	33		Nominal mass:	36		Nominal mass:	42		Nominal mass:	42		Nominal mass:
							Formula (NL):	CH3•		Formula (NL):	CH4		Formula (NL):	H2O		Formula (NL):	CO		Formula (NL):	C2H4		Formula (NL):	CHO•		Formula (NL):	C2H6		Formula (NL):	CH2O		Formula (NL):	CH3O•		Formula (NL):	CH4O		Formula (NL):	CH5O•		Formula (NL):	H4O2		Formula (NL):	C2H2O		Formula (NL):	C3H6		Formula (NL):
MSMS-category	Substituents on A-/B-ring	IHD	Number of compounds measured	Number of compounds observed	Max. relative intensity (%)	Min. relative intensity (%)	Number of compounds observed	Max. relative intensity (%)	Min. relative intensity (%)	Number of compounds observed	Max. relative intensity (%)	Min. relative intensity (%)	Number of compounds observed	Max. relative intensity (%)	Min. relative intensity (%)	Number of compounds observed	Max. relative intensity (%)	Min. relative intensity (%)	Number of compounds observed	Max. relative intensity (%)	Min. relative intensity (%)	Number of compounds observed	Max. relative intensity (%)	Min. relative intensity (%)	Number of compounds observed	Max. relative intensity (%)	Min. relative intensity (%)	Number of compounds observed	Max. relative intensity (%)	Min. relative intensity (%)	Number of compounds observed	Max. relative intensity (%)	Min. relative intensity (%)	Number of compounds observed	Max. relative intensity (%)	Min. relative intensity (%)	Number of compounds observed	Max. relative intensity (%)	Min. relative intensity (%)	Number of compounds observed	Max. relative intensity (%)	Min. relative intensity (%)	Number of compounds observed	Max. relative intensity (%)	Min. relative intensity (%)	Number of compounds observed	Max. relative intensity (%)	Min. relative intensity (%)	Number of compounds observed
Coumestan	OH	11.5	1													1	100	100
	OH, OMe	11.5	1				1	1.01	1.01							1	100	100
Anthocyanidin	OH	10.5	3	3	100	100							2	3.99002	1.60532	3	13.5031	2.50667
	OH, OMe	10.5	3	3	100	41.4245	3	100	25.46	1	73.4309	73.4309																						2	67.9538	1.03355	1	23.3479	23.3479										3
Isoflavone	OH	10.5	4	4	100	4.28							3	97.28	16.21	4	65.61	10.51																									2	0.71	0.45
	OH, OMe	10.5	11	11	100	21.81	9	100	2.10483	5	31.2956	2.63	4	68.181	1	11	51.7835	2.61							1	1.1591	1.1591	5	2.69043	0.94	2	1.945	0.955372	9	44.0267	1.145	4	75.8888	1.355				3	4.26326	1				7
Flavonol	OH	10.5	9	6	100	0.78							6	82.13	26.6	8	40.62	3.7				8	42.88	3.74																2	5.88	2.6	3	27.4	1.06
	OH, OMe	10.5	3	2	100	20.7	3	100	31.41	1	1.69	1.69	1	4.14	4.14	2	5.15	1.12				2	9.6	2.61										3	42.57	9.26	2	9.62	0.85										2
Flavone	OH	10.5	8	7	100	100							4	13.17	1.64	3	36.89	1.88																									4	25.77	0.44
	OH, OMe	10.5	7	7	100	1.72	7	100	12.09	4	12.04	2.33	1	1.38	1.38										3	23.2	3.87				1	0.72	0.72	1	0.58	0.58	3	16.82	5.98										2
Chalcone	OH	9.5	2	1	100	100	1	2.14	2.14				1	30.89	30.89	1	3.53	3.53																									1	100	100
	OH, OMe	9.5	1				1	8.49	8.49				1	51.73	51.73	1	37.25	37.25													1	17.63	17.63										1	52.24	52.24
2'-Hydroxychalcone	OH	9.5	2	2	22.95	15.32	2	45.36	13.13				2	100	88.01	1	0.64	0.64																									2	6.13	5.43
	OH, OMe	9.5	3	3	40.56	7.12							2	17.8	8.13	2	2.68	0.63																1	1	1							2	100	14.64
Flavanone	OH	9.5	6	5	100	34.29	4	100	21.7				5	47.28	0.73	4	12.57	3.01																						1	13.07	13.07	5	11.07	1.25
	OH, OMe	9.5	7	3	40.92	0.75	0						5	32.86	2.43	1	3.5	3.5																1	3.24	3.24							6	16.28	4.48
	OH, OMe, Prenyl	9.5	1										1	5.76	5.76	1	1	1																												1	2.78	2.78
Dihydroflavonol	OH	9.5	3										3	100	95.82
Isoflavanone	OH	9.5	2	1	1.36	1.36							2	100	0.64	1	10.03	10.03
	OH, OMe	9.5	2										2	100	100	2	18.82	9.55
Pterocarpan	OH, OMe	9.5	1				1	2.67	2.67				1	2.98	2.98	1	12	12
	OH, Prenyl	9.5	1													1	2.75	2.75
	OH, Pyran	9.5	1				1	2.8	2.8				1	10.88	10.88	1	25.16	25.16	1	3.22	3.22																						1	3.37	3.37	1	3.92	3.92
Isoflavan	OH / OH, OMe	8.5	4	1	38.4	38.4
Flavan 3-ol	OH	8.5	4										3	100	100
Dihydrochalcone	OH / OH, OMe	8.5	2										2	5.55	2.88
[truncated: 164 more columns]

## Sheet: S5-1b
Supplementary Table S5-1b. Characteristic fragment ions observed in each MSMS-category
(FT-ICR-MS results for fragment ions derived from C-ring cleavage).
				Type:	C-ring cleavage			Type:	C-ring cleavage			Type:	C-ring cleavage			Type:	C-ring cleavage			Type:	C-ring cleavage			Type:	C-ring cleavage			Type:	C-ring cleavage			Type:	C-ring cleavage			Type:	C-ring cleavage			Type:	C-ring cleavage			Type:	C-ring cleavage			Type:	C-ring cleavage
				Origin:	B			Origin:	A			Origin:	B			Origin:	A			Origin:	A			Origin:	B			Origin:	A			Origin:	A			Origin:	B			Origin:	A			Origin:	B			Origin:	A
				Formula (Frg):	C6H5			Formula (Frg):	C6H7			Formula (Frg):	C7H4			Formula (Frg):	C7H4O2			Formula (Frg):	C7H5O			Formula (Frg):	C7H5O			Formula (Frg):	C7H5O2			Formula (Frg):	C7H7			Formula (Frg):	C7H7			Formula (Frg):	C7H7O			Formula (Frg):	C7H7O			Formula (Frg):	C8H5
MSMS-category	Substituents on A-/B-ring	IHD	Number of compounds measured	Number of compounds observed	Fragment ion	Max. relative intensity (%)	Min. relative intensity (%)	Number of compounds observed	Fragment ion	Max. relative intensity (%)	Min. relative intensity (%)	Number of compounds observed	Fragment ion	Max. relative intensity (%)	Min. relative intensity (%)	Number of compounds observed	Fragment ion	Max. relative intensity (%)	Min. relative intensity (%)	Number of compounds observed	Fragment ion	Max. relative intensity (%)	Min. relative intensity (%)	Number of compounds observed	Fragment ion	Max. relative intensity (%)	Min. relative intensity (%)	Number of compounds observed	Fragment ion	Max. relative intensity (%)	Min. relative intensity (%)	Number of compounds observed	Fragment ion	Max. relative intensity (%)	Min. relative intensity (%)	Number of compounds observed	Fragment ion	Max. relative intensity (%)	Min. relative intensity (%)	Number of compounds observed	Fragment ion	Max. relative intensity (%)	Min. relative intensity (%)	Number of compounds observed	Fragment ion	Max. relative intensity (%)	Min. relative intensity (%)	Number of compounds observed	Fragment ion
Coumestan	OH	11.5	1
	OH, OMe	11.5	1
Anthocyanidin	OH	10.5	3																					1	0,2B+	1.19919	1.19919																					2	0,2A+
	OH, OMe	10.5	3
Isoflavone	OH	10.5	4																									4	1,3A+	36.38	1.82
	OH, OMe	10.5	11	2	3B+	10.2	0.72					2	C7H4-B+•	6.5125	2.05907	3	C7H4O2-A+•	64.2426	5.30709					1	C7H5O-B+	1.80416	1.80416	9	1,3A+	100	1.24621	4	C7H7-A+	7.31185	0.72
Flavonol	OH	10.5	9																	4	0,3A+	13.78	0.91	4	0,2B+	10.08	2.82	9	1,3A+	55.35	4.8
	OH, OMe	10.5	3	1	2B+	19.65	19.65																	3	0,2B+	5.89	1.56	3	1,3A+	61.57	1.75									3	C7H7O-A+	34.2	4.41
Flavone	OH	10.5	8																					2	0,2B+	8.42	0.8	6	1,3A+	100	0.95
	OH, OMe	10.5	7
Chalcone	OH	9.5	2																	2	0,αA+	10.79	2.09
	OH, OMe	9.5	1																	1	0,αA+	12.09	12.09
2'-Hydroxychalcone	OH	9.5	2																	2	0,αA+	27.01	3.6
	OH, OMe	9.5	3																	3	0,αA+	100	7.77
Flavanone	OH	9.5	6																									5	1,3A+	100	4.87
	OH, OMe	9.5	7																									7	1,3A+	100	8.77
	OH, OMe, Prenyl	9.5	1																									1	1,3A+	10.51	10.51
Dihydroflavonol	OH	9.5	3																									3	1,3A+	24.18	16.69
Isoflavanone	OH	9.5	2																									2	1,3A+	1.03	0.49					1	2,3B+	0.39	0.39					1	C7H7O-B+	3.41	3.41
	OH, OMe	9.5	2																									2	1,3A+	3.36	1.7					1	2,3B+	0.36	0.36					2	C7H7O-B+	2.94	0.82
Pterocarpan	OH, OMe	9.5	1																																									1	C7H7O-B+	58.76	58.76
	OH, Prenyl	9.5	1																																					1	6,11aA+	100	100	1	C7H7O-B+	4.62	4.62
	OH, Pyran	9.5	1																																									1	C7H7O-B+	100	100
Isoflavan	OH / OH, OMe	8.5	4																																	3	2,3B+	100	100	3	1,3A+	100	11.73
Flavan 3-ol	OH	8.5	4																																	4	1,2B+	62.83	41.53	4	1,3A+	100	48.86
Dihydrochalcone	OH / OH, OMe	8.5	2					2	0,1'A+	100	6.79																									2	α,βB+	55.63	25.94
[truncated: 98 more columns]

## Sheet: S5-2a
Supplementary Table S5-2a. Characteristic fragment ions observed in each MSMS-category
(IT-MS results for precursor ion and the fragment ions derived from neutral loss).
				Type:	Precursor ion		Type:	Neutral loss		Type:	Neutral loss		Type:	Neutral loss		Type:	Neutral loss		Type:	Neutral loss		Type:	Neutral loss		Type:	Neutral loss		Type:	Neutral loss		Type:	Neutral loss		Type:	Neutral loss		Type:	Neutral loss		Type:	Neutral loss		Type:	Neutral loss		Type:	Neutral loss		Type:
							Nominal mass:	15		Nominal mass:	16		Nominal mass:	18		Nominal mass:	28		Nominal mass:	29		Nominal mass:	30		Nominal mass:	30		Nominal mass:	31		Nominal mass:	32		Nominal mass:	33		Nominal mass:	36		Nominal mass:	42		Nominal mass:	42		Nominal mass:	43		Nominal mass:
							Formula (NL):	CH3•		Formula (NL):	CH4		Formula (NL):	H2O		Formula (NL):	CO		Formula (NL):	CHO•		Formula (NL):	C2H6		Formula (NL):	CH2O		Formula (NL):	CH3O•		Formula (NL):	CH4O		Formula (NL):	CH5O•		Formula (NL):	H4O2		Formula (NL):	C2H2O		Formula (NL):	C3H6		Formula (NL):	C2H3O•		Formula (NL):
MSMS-category	Substituents on A-/B-ring	IHD	Number of compounds measured	Number of compounds observed	Max. relative intensity (%)	Min. relative intensity (%)	Number of compounds observed	Max. relative intensity (%)	Min. relative intensity (%)	Number of compounds observed	Max. relative intensity (%)	Min. relative intensity (%)	Number of compounds observed	Max. relative intensity (%)	Min. relative intensity (%)	Number of compounds observed	Max. relative intensity (%)	Min. relative intensity (%)	Number of compounds observed	Max. relative intensity (%)	Min. relative intensity (%)	Number of compounds observed	Max. relative intensity (%)	Min. relative intensity (%)	Number of compounds observed	Max. relative intensity (%)	Min. relative intensity (%)	Number of compounds observed	Max. relative intensity (%)	Min. relative intensity (%)	Number of compounds observed	Max. relative intensity (%)	Min. relative intensity (%)	Number of compounds observed	Max. relative intensity (%)	Min. relative intensity (%)	Number of compounds observed	Max. relative intensity (%)	Min. relative intensity (%)	Number of compounds observed	Max. relative intensity (%)	Min. relative intensity (%)	Number of compounds observed	Max. relative intensity (%)	Min. relative intensity (%)	Number of compounds observed	Max. relative intensity (%)	Min. relative intensity (%)	Number of compounds observed
Coumestan	OH	11.5	1													1	100	100																															1
	OH, OMe	11.5	1													1	100	100																															1
Anthocyanidin	OH	10.5	3	3	100	45.2046							3	19.8374	8.20509	3	39.9502	6.94491
	OH, OMe	10.5	3	3	21.5453	1.63333	3	100	100	1	92.2323	92.2323				1	0.36	0.36													3	90.1588	0.32	3	36.7318	0.37	0									3	12.9573	2.6
Isoflavone	OH	10.5	4	3	100	31.08							4	74.15	10.7	4	66.38	31.21																						1	1.86	1.86	1	1.86	1.86				3
	OH, OMe	10.5	11	9	48.34	0.82	10	100	5.015	5	31.8	9.42	5	55.46	1.03667	11	63.1967	3.45				1	2.46	2.46	5	5.37	1.64	2	3.18333	1.99	9	80.17	0.96	4	100	2.5775	0			1	4.26	4.26				6	5.53	1.5775	3
Flavonol	OH	10.5	9	6	100	5.85							9	84.85	2.6	5	16.23	10.29	9	25.24	12.08																1	5.65	5.65	2	11.42	5.77
	OH, OMe	10.5	3	1	39.14	3.7	3	100	41.46										2	22.54	15.26										3	52.07	12.85	1	11.26	11.26										2	11.73	7.41
Flavone	OH	10.5	8	8	100	6.08							5	59.68	6.04	3	35.13	8.47	2	11.22	10.6																			3	19.35	14.4
	OH, OMe	10.5	7	3	100	0.8	7	100	23	4	16.8	13.59										3	27.72	14.24										3	22.71	12.54	0
Chalcone	OH	9.5	2	0	0	0							1	24.06	24.06	1	3.09	3.09																						1	75.59	75.59
	OH, OMe	9.5	1				1	5.82	5.82				1	36.28	36.28	1	17.98	17.98										1	11.77	11.77	1	9.8	9.8	0						1	19.25	19.25
2'-Hydroxychalcone	OH	9.5	2	0	0	0	2	32.88	11.8				2	99.76	85.84	1	3.68	3.68																						2	5.78	1.8
	OH, OMe	9.5	3	0	0	0	2	15.25	3.54				2	14.37	5.69																									3	8.32	2.47
Flavanone	OH	9.5	6	0	0	0	4	100	35.48				6	93.57	2.39	4	10.97	3.7																						6	22.05	1.95
	OH, OMe	9.5	7		0	0	0						7	16.56	1.07																									7	6.12	0.55
	OH, OMe, Prenyl	9.5	1		0	0							1	12.46	12.46																												1	4.47	4.47
Dihydroflavonol	OH	9.5	3										3	100	100
Isoflavanone	OH	9.5	2		0	0							2	100	0.56	2	6.69	5.57
	OH, OMe	9.5	2										2	100	100	2	16.95	10.06
Pterocarpan	OH, OMe	9.5	1													1	2.37	2.37
	OH, Prenyl	9.5	1													1	0.97	0.97
	OH, Pyran	9.5	1										1	4.93	4.93	1	8.59	8.59																									1	4.91	4.91
Isoflavan	OH / OH, OMe	8.5	4	0	0	0
Flavan 3-ol	OH	8.5	4										4	41.24	19.24
Dihydrochalcone	OH / OH, OMe	8.5	2										1	1.31	1.31
[truncated: 134 more columns]

## Sheet: S5-2b
Supplementary Table S5-2b. Characteristic fragment ions observed in each MSMS-category
(IT-MS results for fragment ions derived from C-ring cleavage).
				Type:	C-ring cleavage			Type:	C-ring cleavage			Type:	C-ring cleavage			Type:	C-ring cleavage			Type:	C-ring cleavage			Type:	C-ring cleavage			Type:	C-ring cleavage			Type:	C-ring cleavage			Type:	C-ring cleavage			Type:	C-ring cleavage			Type:	C-ring cleavage			Type:	C-ring cleavage
				Origin:	B			Origin:	A			Origin:	B			Origin:	B			Origin:	A			Origin:	A			Origin:	B			Origin:	A			Origin:	A			Origin:	B			Origin:	A			Origin:	B
				Formula (Frg):	C6H5			Formula (Frg):	C6H7			Formula (Frg):	C6H7			Formula (Frg):	C7H4			Formula (Frg):	C7H4O2			Formula (Frg):	C7H5O			Formula (Frg):	C7H5O			Formula (Frg):	C7H5O2			Formula (Frg):	C7H7			Formula (Frg):	C7H7			Formula (Frg):	C7H7O			Formula (Frg):	C7H7O
MSMS-category	Substituents on A-/B-ring	IHD	Number of compounds measured	Number of compounds observed	Fragment ion	Max. relative intensity (%)	Min. relative intensity (%)	Number of compounds observed	Fragment ion	Max. relative intensity (%)	Min. relative intensity (%)	Number of compounds observed	Fragment ion	Max. relative intensity (%)	Min. relative intensity (%)	Number of compounds observed	Fragment ion	Max. relative intensity (%)	Min. relative intensity (%)	Number of compounds observed	Fragment ion	Max. relative intensity (%)	Min. relative intensity (%)	Number of compounds observed	Fragment ion	Max. relative intensity (%)	Min. relative intensity (%)	Number of compounds observed	Fragment ion	Max. relative intensity (%)	Min. relative intensity (%)	Number of compounds observed	Fragment ion	Max. relative intensity (%)	Min. relative intensity (%)	Number of compounds observed	Fragment ion	Max. relative intensity (%)	Min. relative intensity (%)	Number of compounds observed	Fragment ion	Max. relative intensity (%)	Min. relative intensity (%)	Number of compounds observed	Fragment ion	Max. relative intensity (%)	Min. relative intensity (%)	Number of compounds observed	Fragment ion
Coumestan	OH	11.5	1
	OH, OMe	11.5	1
Anthocyanidin	OH	10.5	3																									3	0,2B+	17.7979	3.33445
	OH, OMe	10.5	3
Isoflavone	OH	10.5	4																													4	1,3A+	100	35.92
	OH, OMe	10.5	11	2	3B+	8.99	3.98									3	C7H4-B+•	4.17	1.455	4	C7H4O2-A+•	41.51	3.15					1	C7H5O-B+	4.74667	4.74667	10	1,3A+	100	1.6225	5	C7H7-A+	35.43	1.15
Flavonol	OH	10.5	9																					4	0,3A+	30.42	5.46	7	0,2B+	39.13	7.6	9	1,3A+	74.93	14.36
	OH, OMe	10.5	3	1	2B+	84.64	84.64																					2	0,2B+	15.4	8.31	2	1,3A+	84.64	25									3	C7H7O-A+	100	6.08
Flavone	OH	10.5	8																									2	0,2B+	18.6	8.52	7	1,3A+	100	4.98
	OH, OMe	10.5	7
Chalcone	OH	9.5	2																					2	0,αA+	100	27.79
	OH, OMe	9.5	1																					1	0,αA+	54.83	54.83
2'-Hydroxychalcone	OH	9.5	2																					2	0,αA+	93.55	12.16
	OH, OMe	9.5	3																					3	0,αA+	100	20.04
Flavanone	OH	9.5	6																													6	1,3A+	100	20.91
	OH, OMe	9.5	7																													7	1,3A+	100	4.33
	OH, OMe, Prenyl	9.5	1																													1	1,3A+	14.57	14.57
Dihydroflavonol	OH	9.5	3																													3	1,3A+	66.81	30.87
Isoflavanone	OH	9.5	2									1	3B++2H	5.39	5.39																	1	1,3A+	3.81	3.81					2	2,3B+	7.26	5.43					2	C7H7O-B+
	OH, OMe	9.5	2									2	3B++2H	3.54	3.09																	2	1,3A+	10.19	3.17					2	2,3B+	13.64	12.63					2	C7H7O-B+
Pterocarpan	OH, OMe	9.5	1																																									1	6,11aA+	8.28	8.28	1	C7H7O-B+
	OH, Prenyl	9.5	1																																									1	6,11aA+	61.97	61.97	1	C7H7O-B+
	OH, Pyran	9.5	1																																									1	6,11aA+	14.33	14.33	1	C7H7O-B+
Isoflavan	OH / OH, OMe	8.5	4																																					3	2,3B+	100	43.61	4	1,3A+	100	27.71
Flavan 3-ol	OH	8.5	4																																					4	1,2B+	100	93.69	4	1,3A+	100	98.32
Dihydrochalcone	OH / OH, OMe	8.5	2					2	0,1'A+	56.92	15.76																													2	α,βB+	100	100
[truncated: 98 more columns]

## Sheet: Readme
Descriptions of the table columns
The first four columns are common to all the sub-tables and describe the MSMS-categories. The other columns vary depending on the sub-table and describe the characteristic fragments.
The first four columns are as follows:
Column header	Contents
MSMS-category	The name of the MSMS-category
Substituents on A-/B-rings	The substituents bonded to the A- and/or B-rings in the MSMS-aglycone (as defined in Supplementary Table S4). When similar fragmentations are observed in different sets of substituents, they were represented with deviding by '/'.
IHD	The index of hydrogen deficiency calculated for the positively charged backbone structure
Number of compounds measured	The number of standard compounds measured
For the columns for the characteristic fragments, the information is contained in sets of several columns, which are separated from other sets by vertical ruled lines (see Ex. 1).
Ex.1) Information for characteristic fragments is given in sets of columns
The header part of a set of columns may include the items listed below:
Item	Description
Common
Type	The type of observed ion (e.g., precursor ion, ion derived from neutral loss and ion derived from C-ring cleavage)
For Neutral loss-derived fragment ions
Nominal mass	Nominal mass of the neutral loss
Formula (NL)	Formula of the neutral loss
For C-ring cleavage-derived fragment ions
Origin	Name of the ring (A or B) from which the fragment ion was derived
Formula (Frg)	Formula of the fragment ion assuming that the cleavage occurred on the backbone structure without any substituents on A-/B-ring; Symbols for positive charge (+) and radicals (•) are omitted to simplify the description.
The sub-columns in each set of columns may include the items listed below.
Header	Description
Number of compounds observed	The number of standard compounds in which the fragment ion was observed
Max. relative intensity (%)	The maximum value of the relative intensity (%) of the fragment ions among the ones observed in the standard compounds
Min. relative intensity (%)	The minimum value of the relative intensity (%) of the fragment ions among the ones observed in the standard compounds
Fragment ion structure	The structural information of the fragment ion derived from C-ring cleavage. Nomenclature for the fragment ions follows the description given by Ma, Y.L., et al., Rapid Communications in Mass Spectrometry, 1997. 11(12): p. 1357-1364. For fragment ions where there was not sufficient structural information to assign a formula, the formula of the fragment ion and the ring (A or B) that the ion is de…
