# Supplementary material for: FlavonoidSearch: A system for comprehensive flavonoid annotation by mass spectrometry
Source: Sci Rep. 2017 Apr 28;7:1243. doi: 10.1038/s41598-017-01390-3 (PMC5430893; doi:10.1038/s41598-017-01390-3)
Supplement: Supplementary file 6 — Supplementary Table S6 [file 41598_2017_1390_MOESM6_ESM.xls]

## Sheet: Supplementary Table S6
Supplementary Table S6. The fragment prediction rule.
MSMS-category ID	MSMS-category	Substituents on A-/B-ring a	Additional organic acid b	IHD	Fragment ions
					Derived from neutral loss c
					CH3•	CH4	H2O	CO	CHO•	CH2O	C2H6	CH3O•	CH4O	CH5O•	H4O2	C2H2O	C3H6 e	C2H3O•	CO2	C2H4O	CH2O2	H6O3	C2O2	C4H8 f	C2H3O2•	C2H4O2	C2H5O2•	CH4O3	CH6O3 g	C5H8 f	C5H9• f	C3H2O2	C5H10 f	C2O3	C2H2O3	C3H6O2	C4H4O2	C3O3	C3H4O3	C3H5O3•	C2H2O4	C2H8O4 g	C4H2O3	C5H6O2	C3H2O4	C4H6O3	C4H4O4	C4H8O4 g	C7H4O4 h
					15.0235	16.0313	18.0106	27.9949	29.0027	30.0106	30.047	31.0184	32.0262	33.034	36.0211	42.0106	42.047	43.0184	43.9898	44.0262	46.0055	54.0317	55.9898	56.0626	59.0133	60.0211	61.029	64.016	66.0317	68.0626	69.0704	70.0055	70.0783	71.9847	74.0004	74.0368	84.0211	83.9847	88.016	89.0239	89.9953	96.0423	98.0004	98.0368	101.995	102.032	116.011	120.042	152.011
C098	Coumestan	OH		11.5				++											++				++											++
C098	Coumestan	OH, Prenyl		11.5				+									+		+				+	+						+	+		+	+
C098	Coumestan	OH, Pyran		11.5				+									+		+				+											+
C098	Coumestan	OH, OMe		11.5				++											++				++		+									++
C098	Coumestan	OH, OMe, Prenyl		11.5				+									+		+				+	+	+					+	+		+	+
C098	Coumestan	OH, OMe, Pyran		11.5				+									+		+				+		+									+
C038	Flavone	OH		10.5			+	+	+							+					+		+									+			+										+
C038	Flavone	OH, Prenyl		10.5			+	+	+							+	+				+		+	+						+	+	+	+		+										+
C038	Flavone	OH, Pyran		10.5			+	+	+							+	+				+		+									+			+										+
C038	Flavone	OH, OMe		10.5	+	+					+ j			+ k						+							+ k
C038	Flavone	OH, OMe, Prenyl		10.5	+	+					+ j			+ k			+			+				+			+ k			+	+		+
C038	Flavone	OH, OMe, Pyran		10.5	+	+					+ j			+ k			+			+							+ k
C038	Flavone	OH, C-Glu / OH, OMe, C-Glu		10.5			++								++							++							++													++						++
C059	Flavonol	OH		10.5			++	+	++							+					++		++					+				+			+			+			+		+		+
C059	Flavonol	OH, Prenyl		10.5			+	+	+							+	+				+		+	+				+		+	+	+	+		+			+			+		+		+
C059	Flavonol	OH, Pyran		10.5			+	+	+							+	+				+		+					+				+			+			+			+		+		+
C059	Flavonol	OH, OMe		10.5	++				+				++	+ k				+			+		++			++	+ k								+				+
C059	Flavonol	OH, OMe, Prenyl		10.5	+				+				+	+ k			+	+			+		+	+		+	+ k			+	+		+		+				+
C059	Flavonol	OH, OMe, Pyran		10.5	+				+				+	+ k			+	+			+		+			+	+ k								+				+
C059	Flavonol	OH, C-Glu / OH, OMe, C-Glu		10.5			++								++							++							++													++						++
C077	Anthocyanidin	OH		10.5			+	++													+		+									+			+			+	+				++		+		+
C077	Anthocyanidin	OH, OMe		10.5	++	+							+	+ k				+		+	+		+			+	+ k								+				+	+ m							+
C083	Isoflavone	OH		10.5			+	++											+		+		++									+			++		+				+				+
C083	Isoflavone	OH, Prenyl		10.5			+	+									+		+		+		+	+						+	+	+	+		+		+				+				+
C083	Isoflavone	OH, Pyran		10.5			+	+									+		+		+		+									+			+		+				+				+
C083	Isoflavone	OH, OMe		10.5	+	+ n	+	++		+			+	+ k				+	+ o	+ n	+		+			+	+ k					+			+		+	+	+
C083	Isoflavone	OH, OMe, Prenyl		10.5	+	+ n	+	+		+			+	+ k			+	+	+ o	+ n	+		+	+		+	+ k			+	+	+	+		+		+	+	+
C083	Isoflavone	OH, OMe, Pyran		10.5	+	+ n	+	+		+			+	+ k			+	+	+ o	+ n	+		+			+	+ k					+			+		+	+	+
C083	Isoflavone	OH, C-Glu / OH, OMe, C-Glu		10.5			++								++							++							++													++						++
C007	Chalcone	OH		9.5			+	+								+					+
C007	Chalcone	OH, Pyran		9.5			+	+								+	+				+
C007	Chalcone	OH, OMe		9.5	+		+	+				+	+			+																				+										+
C007	Chalcone	OH, OMe, Prenyl		9.5	+		+	+				+	+			+	+							++ q						++ q	+		+			+										+
C007	Chalcone	OH, OMe, Pyran		9.5	+		+	+				+	+			+	+																			+										+
C008	2'-Hydroxychalcone	OH		9.5	++ r		++	+ r								++					++ r											+					+									+
C008	2'-Hydroxychalcone	OH, Prenyl		9.5	++ q, r		++ q	+ r								++ q	+				++ q, r			++ q						++ q	+	+	+				+									+
C008	2'-Hydroxychalcone	OH, Pyran		9.5	++ p, r		++ p	+ r								++ p	+				++ p, r											+					+									+
C008	2'-Hydroxychalcone	OH, OMe		9.5	+		+									++																					+							+		+
C008	2'-Hydroxychalcone	OH, OMe, Prenyl		9.5	+		+									++ q	+							++ q						++ q	+		+				+							+		+
C008	2'-Hydroxychalcone	OH, OMe, Pyran		9.5	+		+									++ p	+																				+							+		+
C031	Flavanone	OH		9.5	++ s		++	+ s								++					++ s											+					+									+
C031	Flavanone	OH, Prenyl		9.5	++ q, s		++ q	+ s								++ q	+							++ q						++ q	+	+	+				+									+
C031	Flavanone	OH, Pyran		9.5	++ p, s		++ p	+ s								++ p	+				++ p, s											+					+									+
C031	Flavanone	OH, OMe		9.5	+		+									++																					+							+		+
C031	Flavanone	OH, OMe, Prenyl		9.5	+		+									++ q	+							++ q						++ q	+		+				+							+		+
C031	Flavanone	OH, OMe, Pyran		9.5	+		+									++ p	+																				+							+		+
C053	Dihydroflavonol	OH		9.5			++														++
C053	Dihydroflavonol	OH, Prenyl		9.5			++ q										+				++ q			++ q						++ q	+		+
C053	Dihydroflavonol	OH, Pyran		9.5			++ p										+				++ p
C053	Dihydroflavonol	OH, OMe		9.5			++														++
C053	Dihydroflavonol	OH, OMe, Prenyl		9.5			++ q										+				++ q			++ q						++ q	+		+
C053	Dihydroflavonol	OH, OMe, Pyran		9.5			++ p										+				++ p
C086	Isoflavanone	OH / OH, OMe		9.5			++	++													+
C086	Isoflavanone	OH, Prenyl / OH, OMe, Prenyl		9.5			++ q	++ q									+				+			++ q						++ q	+		+
C086	Isoflavanone	OH, Pyran / OH, OMe, Pyran		9.5			++ p	++ p									+				+
C092	Pterocarpan	OH / OH, OMe		9.5				++
C092	Pterocarpan	OH, Prenyl / OH, OMe, Prenyl		9.5				++ q									+							++ q						++ q	+		+
C092	Pterocarpan	OH, Pyran / OH, OMe, Pyran		9.5				++ p									+
C023	Dihydrochalcone	OH / OH, OMe		8.5
C063	Flavan 3-ol	OH / OH, OMe		8.5			++
C063	Flavan 3-ol	OH / OH, OMe	3-O-Galloyl	8.5																																													++
C063	Flavan 3-ol	OH / OH, OMe	3-O-(OMe)-Galloyl	8.5
C063	Flavan 3-ol	OH / OH, OMe	3-O-(OMe)2-Galloyl	8.5
C063	Flavan 3-ol	OH / OH, OMe	3-O-Benzoyl	8.5
C063	Flavan 3-ol	OH / OH, OMe	3-O-p-Hydroxybenzoyl	8.5
C063	Flavan 3-ol	OH / OH, OMe	3-O-Vanilloyl	8.5
C088	Isoflavan	OH / OH, OMe		8.5
Fragment ions expected for the MSMS-categories that have combinations of substituents on the A- and/or B-rings and the additional organic acids, are shown with structural information of the ions. We refer to this table as the 'Fragment prediction rule' because probable fragments are deduced from this table using the MSMS-category, substituents on the A- and/or B-rings and additional organic acids…
a The substituents bonded to the A- and/or B-rings in the MSMS-aglycone (same as defined in Supplementary Table S4) are numbered. When the same fragmentation was expected in different sets of substituents, they were represented with dividing by '/'.
b Because gallate esterified at the 3-C position in flavan 3-ol affected the fragmentation pattern, the fragment ions related to gallate and its analogues esterified at the 3-C position in flavan 3-ol were added to the table.
c The formula and the exact mass of the neutral loss are represented.
d '[formula]-[ring name]' shows the formula of the fragment ion and the ring (A or B) from which the ion is derived. The formula is calculated assuming that cleavage of the backbone structure occurs without any substituents on the A-/B-rings, as defined in Supplementary Table S4. Symbols for positive charges (+) and radicals (·) are omitted from the formula to simplify the description. The number…
e A neutral loss derived from dissociation of a prenyl or 6,6-dimethylpyrano group.
f A neutral loss derived from dissociation of a prenyl group.
g A neutral loss derived from dissociation of a C-Glucosyl group.
h A neutral loss derived from loss of a carboxylate as [(Organic acid) - H2O].
i A neutral loss derived from loss of a carboxylate as [(Organic acid)].
j The fragment ion is expected when three or more OMe groups are present in the MSMS-aglycone.
k The fragment ion is expected when two or more OMe groups are present in the MSMS-aglycone.
l The fragment ion is expected when a hydroxyl group is present at the 4'-position in the B-ring of the MSMS-aglycone.
m The fragment ion is expected when two or more OMe groups are present in the MSMS-aglycone.
n The fragment ion is expected when two or more OMe groups are present in the MSMS-aglycone.
o The fragment ion is expected when only one methoxy group is present in the MSMS-aglycone.
p The fragment ion is expected as '+' when two or more 6,6-Dimethylpyrano groups are present.
q The fragment ion is expected as '+' when two or more prenyl groups are present.
r The fragment ion is expected when 6'-H is present in the MSMS-aglycone.
s The fragment ion is expected when 5-H is present in the MSMS-aglycone.
[truncated: 34 more columns]

## Sheet: Readme
Procedure to generate probable fragments.
Step 1. Define the MSMS-category from the flavonoid structure and check the substituents on the A- and B-rings of the MSMS-aglycone structure.
In the case of flavan 3-ol, check the type of organic acid attached to the 3-C position.
Step 2. See the row corresponding to the features identified in Step 1.
If there is no substituent on the A- and/or B-rings, see the row 'OH' for 'Substituents on A-/B-ring' in the same MSMS-category.
Step 3. The fragment ions marked by + or ++ in the selected row are the ones expected to be observed for the flavonoid.
Step 4. Calculate the formula of the positively charged fragment ions according to the types of the fragments.
4-1. Neutral loss fragments: Subtract the neutral loss formula (described in the table) from the formula of the positively charged original structure.
4-2. C-ring cleavage fragments:
Calculate the differences between the formula of the original structure and those of the unsubstitued structure for that MSMS-category for both A- and B-rings.
Add the formula difference to the formula described in the table for the corresponding ring (A or B).
Step 5. Calculate the masses of the fragments for the positively charged formulae resulting from Step 4.
Example: rhamnocitrin (C16H12O6)
Step 1.
Rhamnocitrin is categorized in the MSMS-category 'Flavonol' according to Supplementary Table S3.
The substituents on the A-/B-rings are OH and OMe groups on A-ring and an OH group on B-ring; thus, the appropriate row is 'OH, OMe'.
Step 2. The 'OH, OMe' row is shown below.
Step 3. The following fragments are found.
Formula	Mass value in the table
Derived from neutral loss
CH3•	15.0235
CHO•	29.0027
CH4O	32.0262
C2H3O•	43.0184
CH2O2	46.0055
C2O2	55.9898
C2H4O2	60.0211
C2H2O3	74.0004
C3H4O3	88.016
Derived from A-ring
C7H7O-A	107.049
C7H5O2-A	121.028
C8H5O2-A	133.028
Derived from B-ring
C7H5O-B	105.033
C6H5-B	77.0386
Neutral loss of CH5O• and C2H5O2• were omitted (see footnote k).
Steps 4 and 5. The formula and then the mass value of the positively charged fragments are calculated.
Item		Formula	Mass value
Positively charged original structure		C16H13O6+	301.071
Difference for A-ring		CH2O2	46.0055
Difference for B-ring		O	15.9949
The following formulae and mass values of the expected fragments are obtained.
Formula	Mass value in the table	Calculation	Calculated formula	Mass value of the expected fragment
Derived from neutral loss:
CH3•	15.0235		C15H10O6+	286.047
CHO•	29.0027		C15H12O5+	272.068
CH4O	32.0262		C15H9O5+	269.044
C2H3O•	43.0184		C14H10O5+	258.052
CH2O2	46.0055	C16H13O6+ - X	C15H11O4+	255.065
C2O2	55.9898		C14H13O4+	245.081
C2H4O2	60.0211		C14H9O4+	241.05
C2H2O3	74.0004		C14H11O3+	227.07
C3H4O3	88.016		C13H9O3+	213.055
Derived from A-ring:
C7H7O-A	107.049		C8H9O3+	153.055
C7H5O2-A	121.028	CH2O2 + X	C8H7O4+	167.034
C8H5O2-A	133.028		C9H7O4+	179.034
Derived from B-ring:
C7H5O-B	105.033	O + X	C7H5O2+	121.028
C6H5-B	77.0386		C6H5O+	93.0335
