# Supplementary material for: FlavonoidSearch: A system for comprehensive flavonoid annotation by mass spectrometry
Source: Sci Rep. 2017 Apr 28;7:1243. doi: 10.1038/s41598-017-01390-3 (PMC5430893; doi:10.1038/s41598-017-01390-3)
Supplement: Supplementary file 7 — Supplementary Table S7 [file 41598_2017_1390_MOESM7_ESM.xls]

## Sheet: Supplementary Table S7
Supplementary Table S7. The predicted mass fragment database (FsDatabase).
The possible mass fragments predicted for 6,867 known flavonoids derived from metabolomics.jp are shown with their structural information.
Detailed descriptions of the table column contents are given in the sheet titled 'Readme'.
No.	metabolomics.jp ID	CAS No.	Compound name	Formula of precursor ion	Exact mass of precursor ion	MSMS-aglycone ID	MSMS-aglycone name	MSMS-category ID	MSMS-category name	IHD	Symbolized name ID	Symbolized name	Substituent not in the MSMS-aglycone	Is MSMS-aglycone	Comment	Comment for MSMS-aglycone	Formula of precursor ion for MSMS-aglycone	Exact mass of precursor ion for MSMS-aglycone	Predicted fragment ions
																			Derived from neutral loss
																			CH3•	15.0235	CH4	16.0313	H2O	18.0106	CO	27.9949	CHO•	29.0027	CH2O	30.0106	C2H6	30.047	CH3O•	31.0184	CH4O	32.0262	CH5O•	33.034	H4O2	36.0211	C2H2O	42.0106	C3H6	42.047	C2H3O•	43.0184	CO2	43.9898	C2H4O
1	FL1A19NF0001	CAS:61755-74-6	Furano[2'',3'':6,7]aurone	C17H11O3	263.07	A0001	Furano[2'',3'':6,7]aurone	C001	Aurone	10.5	S0001	[Aurone]-A(1([2,3:@@]-Furano))-B(none)		yes			C17H11O3	263.07
2	FL1A1ANS0001	CAS:5786-54-9	Hispidol	C15H11O4	255.065	A0002	Hispidol	C001	Aurone	10.5	S0002	[Aurone]-A(1OH)-B(1OH)		yes			C15H11O4	255.065
3	FL1A1AGS0001	CAS:20550-08-7	Hispidol 6-glucoside	C21H21O9	417.118	A0002	Hispidol	C001	Aurone	10.5	S0002	[Aurone]-A(1OH)-B(1OH)	Glucosyl	no			C15H11O4	255.065
4	FL1A1AGM0001	CAS:124901-82-2	6,4'-Dihydroxy-7-methylaurone 6-rhamnoside	C22H23O8	415.139	A0003	6,4'-Dihydroxy-7-methylaurone	C001	Aurone	10.5	S0003	[Aurone]-A(1OH, 1Methyl)-B(1OH)	Rhamnosyl	no			C16H13O4	269.081
5	FL1A1CNS0001	CAS:120-05-8	Sulfuretin;Sulphuretin;6,3',4'-Trihydroxyaurone	C15H11O5	271.06	A0004	Sulfuretin	C001	Aurone	10.5	S0004	[Aurone]-A(1OH)-B(2OH)		yes			C15H11O5	271.06
6	FL1A1CGS0001	CAS:531-63-5	Sulfurein	C21H21O10	433.113	A0004	Sulfuretin	C001	Aurone	10.5	S0004	[Aurone]-A(1OH)-B(2OH)	Glucosyl	no			C15H11O5	271.06
7	FL1A1CGS0002	CAS:494-49-5	Palasitrin	C27H31O15	595.166	A0004	Sulfuretin	C001	Aurone	10.5	S0004	[Aurone]-A(1OH)-B(2OH)	Glucosyl, Glucosyl	no			C15H11O5	271.06
8	FL1A1CNF0001	CAS:61755-77-9	3',4'-Methylenedioxyfurano[2'',3'':6,7]aurone	C18H11O5	307.06	A0005	3',4'-Methylenedioxyfurano[2'',3'':6,7]aurone	C001	Aurone	10.5	S0005	[Aurone]-A(1([2,3:@@]-Furano))-B(1([@@]-Methylenedioxy))		yes			C18H11O5	307.06
9	FL1A3CNS0001	CAS:576-02-3	Maritimetin	C15H11O6	287.055	A0006	Maritimetin	C001	Aurone	10.5	S0006	[Aurone]-A(2OH)-B(2OH)		yes			C15H11O6	287.055
10	FL1A3CGS0001	CAS:490-54-0	Maritimein	C21H21O11	449.108	A0006	Maritimetin	C001	Aurone	10.5	S0006	[Aurone]-A(2OH)-B(2OH)	Glucosyl	no			C15H11O6	287.055
11	FL1A3CGS0006	CAS:134955-54-7	Maritimetin 7-glucoside	C21H21O11	449.108	A0006	Maritimetin	C001	Aurone	10.5	S0006	[Aurone]-A(2OH)-B(2OH)	Glucosyl	no			C15H11O6	287.055
12	FL1A3CGS0002	CAS:134955-56-9	Maritimetin 6-(6''-acetylglucoside)	C23H23O12	491.118	A0006	Maritimetin	C001	Aurone	10.5	S0006	[Aurone]-A(2OH)-B(2OH)	(Acetyl)-Glucosyl	no			C15H11O6	287.055
13	FL1A3CGS0004	CAS:-	6,7,3',4'-Tetrahydroxyaurone 6-(4'',6''-diacetylglucoside)	C25H25O13	533.129	A0006	Maritimetin	C001	Aurone	10.5	S0006	[Aurone]-A(2OH)-B(2OH)	(Acetyl)-(Acetyl)-Glucosyl	no			C15H11O6	287.055
14	FL1A3CGS0010	CAS:698392-68-6	Bidenoside A;6,7,3',4'-Tetrahydroxyaurone 6-O-(3'',6''-di-O-acetylglucoside);Maritimetin 6-O-(3'',6''-di-O-acetylglucoside)	C25H25O13	533.129	A0006	Maritimetin	C001	Aurone	10.5	S0006	[Aurone]-A(2OH)-B(2OH)	(Acetyl)-(Acetyl)-Glucosyl	no			C15H11O6	287.055
15	FL1A3CGS0005	CAS:-	6,7,3',4'-Tetrahydroxyaurone 6-(2'',4'',6''-triacetylglucoside)	C27H27O14	575.14	A0006	Maritimetin	C001	Aurone	10.5	S0006	[Aurone]-A(2OH)-B(2OH)	(Acetyl)-(Acetyl)-(Acetyl)-Glucosyl	no			C15H11O6	287.055
16	FL1A3CGS0011	CAS:194600-18-5	6,7,3',4'-Tetrahydroxyaurone 6-O-(3'',4'',6''-tri-O-acetylglucoside);Maritimetin 6-O-(3'',4'',6''-tri-O-acetylglucoside)	C27H27O14	575.14	A0006	Maritimetin	C001	Aurone	10.5	S0006	[Aurone]-A(2OH)-B(2OH)	(Acetyl)-(Acetyl)-(Acetyl)-Glucosyl	no			C15H11O6	287.055
17	FL1A3CGS0003	CAS:134955-55-8	Maritimetin 6-(6''-p-coumarylglucoside)	C30H27O13	595.145	A0006	Maritimetin	C001	Aurone	10.5	S0006	[Aurone]-A(2OH)-B(2OH)	(Coumaroyl)-Glucosyl	no			C15H11O6	287.055
18	FL1A3CNS0002	CAS:486-214-8	Leptosidin	C16H13O6	301.071	A0007	Leptosidin	C001	Aurone	10.5	S0007	[Aurone]-A(1OH, 1OMe)-B(2OH)		yes			C16H13O6	301.071
19	FL1A3CGS0007	CAS:486-23-7	Leptosin	C22H23O11	463.123	A0007	Leptosidin	C001	Aurone	10.5	S0007	[Aurone]-A(1OH, 1OMe)-B(2OH)	Glucosyl	no			C16H13O6	301.071
20	FL1A3CGS0008	CAS:98570-82-2	Leptosidin 6-xylosyl-(1->4)-arabinoside	C26H29O14	565.155	A0007	Leptosidin	C001	Aurone	10.5	S0007	[Aurone]-A(1OH, 1OMe)-B(2OH)	(Xylosyl)-Arabinosyl	no			C16H13O6	301.071
21	FL1A3CGS0009	CAS:81532-14-1	Leptosidin 6-glucosyl-(1->4)-rhamnoside	C28H33O15	609.181	A0007	Leptosidin	C001	Aurone	10.5	S0007	[Aurone]-A(1OH, 1OMe)-B(2OH)	(Glucosyl)-Rhamnosyl	no			C16H13O6	301.071
22	FL1A98GS0001	CAS:418810-16-9	Dalmaisione D;2'-Hydroxyaurone 2'-O-glucosyl-(1'''->6'')-glucoside;2'-Hydroxyaurone 2'-gentiobioside	C27H31O13	563.176	A0008	2'-Hydroxyaurone	C001	Aurone	10.5	S0008	[Aurone]-A(none)-B(1OH)	(Glucosyl)-Glucosyl	no			C15H11O3	239.07
23	FL1A99NSH001	CAS:38216-61-4	4'-Chloroaurone	C15H10ClO2	257.036	A0009	4'-Chloroaurone	C001	Aurone	10.5	S0009	[Aurone]-A(none)-B(1Cl)		yes			C15H10ClO2	257.036
24	FL1AA9NF0001	CAS:61755-72-4	4-Hydroxyfurano[2'',3'':6,7]aurone	C17H11O4	279.065	A0010	4-Hydroxyfurano[2'',3'':6,7]aurone	C001	Aurone	10.5	S0010	[Aurone]-A(1OH, 1([2,3:@@]-Furano))-B(none)		yes			C17H11O4	279.065
25	FL1AA9NF0002	CAS:61755-76-8	4-Methoxyfurano[2'',3'':6,7]aurone	C18H13O4	293.081	A0011	4-Methoxyfurano[2'',3'':6,7]aurone	C001	Aurone	10.5	S0011	[Aurone]-A(1OMe, 1([2,3:@@]-Furano))-B(none)		yes			C18H13O4	293.081
26	FL1AAANS0001	CAS:25078-14-2	4,6,4'-Trihydroxyaurone	C15H11O5	271.06	A0012	4,6,4'-Trihydroxyaurone	C001	Aurone	10.5	S0012	[Aurone]-A(2OH)-B(1OH)		yes			C15H11O5	271.06
27	FL1AAAGS0001	CAS:124089-65-2	4,6,4'-Trihydroxyaurone 6-rhamnoside	C21H21O9	417.118	A0012	4,6,4'-Trihydroxyaurone	C001	Aurone	10.5	S0012	[Aurone]-A(2OH)-B(1OH)	Rhamnosyl	no			C15H11O5	271.06
28	FL1AAAGS0002	CAS:828940-16-5	6,4'-Dihydroxyaurone 4-O-rutinoside	C27H31O14	579.171	A0012	4,6,4'-Trihydroxyaurone	C001	Aurone	10.5	S0012	[Aurone]-A(2OH)-B(1OH)	(Rhamnosyl)-Glucosyl	no			C15H11O5	271.06
29	FL1AAAGS0003	CAS:-	4,6,4'-Trihydroxyaurone 4,6-di-O-glucoside	C27H31O15	595.166	A0012	4,6,4'-Trihydroxyaurone	C001	Aurone	10.5	S0012	[Aurone]-A(2OH)-B(1OH)	Glucosyl, Glucosyl	no			C15H11O5	271.06
30	FL1AAAGS0004	CAS:571194-67-7	6,4'-Dihydroxyaurone-4-O-neohesperidoside	C27H31O14	579.171	A0012	4,6,4'-Trihydroxyaurone	C001	Aurone	10.5	S0012	[Aurone]-A(2OH)-B(1OH)	(Rhamnosyl)-Glucosyl	no			C15H11O5	271.06
31	FL1AAAGM0001	CAS:124089-66-3	4,6,4'-Trihydroxy-7-methylaurone 4-rhamnoside	C22H23O9	431.134	A0013	4,6,4'-Trihydroxy-7-methylaurone	C001	Aurone	10.5	S0013	[Aurone]-A(2OH, 1Methyl)-B(1OH)	Rhamnosyl	no			C16H13O5	285.076
32	FL1AACNS0001	CAS:480-70-6	Aureusidin	C15H11O6	287.055	A0014	Aureusidin	C001	Aurone	10.5	S0006	[Aurone]-A(2OH)-B(2OH)		yes			C15H11O6	287.055
33	FL1AACGS0004	CAS:65604-87-7	Aureusidin 6-glucuronide	C21H19O12	463.087	A0014	Aureusidin	C001	Aurone	10.5	S0006	[Aurone]-A(2OH)-B(2OH)	Glucuronosyl	no			C15H11O6	287.055
34	FL1AACGS0003	CAS:124925-02-6	Aureusidin 6-rhamnoside	C21H21O10	433.113	A0014	Aureusidin	C001	Aurone	10.5	S0006	[Aurone]-A(2OH)-B(2OH)	Rhamnosyl	no			C15H11O6	287.055
35	FL1AACGS0001	CAS:480-69-3	Cernuoside	C21H21O11	449.108	A0014	Aureusidin	C001	Aurone	10.5	S0006	[Aurone]-A(2OH)-B(2OH)	Glucosyl	no			C15H11O6	287.055
36	FL1AACGS0002	CAS:633-15-8	Aureusin	C21H21O11	449.108	A0014	Aureusidin	C001	Aurone	10.5	S0006	[Aurone]-A(2OH)-B(2OH)	Glucosyl	no			C15H11O6	287.055
37	FL1AACGS0005	CAS:89648-26-0	Aureusidin 4,6-diglucoside	C27H31O16	611.161	A0014	Aureusidin	C001	Aurone	10.5	S0006	[Aurone]-A(2OH)-B(2OH)	Glucosyl, Glucosyl	no			C15H11O6	287.055
38	FL1ABCNS0001	CAS:54826-89-0	Rengasin	C16H13O6	301.071	A0015	Rengasin	C001	Aurone	10.5	S0007	[Aurone]-A(1OH, 1OMe)-B(2OH)		yes			C16H13O6	301.071
39	FL1ADFNS0001	CAS:23053-69-2	4,6,3',4'-Tetramethoxyaurone;Rengasin trimethyl ether	C19H19O6	343.118	A0016	4,6,3',4'-Tetramethoxyaurone	C001	Aurone	10.5	S0014	[Aurone]-A(2OMe)-B(2OMe)		yes			C19H19O6	343.118
40	FL1AACNI0001	CAS:128883-66-9	Antiarone A	C25H27O6	423.18	A0017	Antiarone A	C001	Aurone	10.5	S0015	[Aurone]-A(2OH, 1(C-Prenyl))-B(2OH, 1(C-Prenyl))		yes			C25H27O6	423.18
41	FL1AACNI0002	CAS:128864-27-7	Antiarone B	C25H27O6	423.18	A0018	Antiarone B	C001	Aurone	10.5	S0016	[Aurone]-A(2OH)-B(2OH, 2(C-Prenyl))		yes			C25H27O6	423.18
42	FL1AACNM0001	CAS:213979-96-5	4,6,3',4'-Tetrahydroxy-5-methylaurone	C16H13O6	301.071	A0019	4,6,3',4'-Tetrahydroxy-5-methylaurone	C001	Aurone	10.5	S0017	[Aurone]-A(2OH, 1Methyl)-B(2OH)		yes			C16H13O6	301.071
43	FL1ABCNM0001	CAS:171204-57-2	6,3',4'-Trihydroxy-4-methoxy-5-methylaurone	C17H15O6	315.086	A0020	6,3',4'-Trihydroxy-4-methoxy-5-methylaurone	C001	Aurone	10.5	S0018	[Aurone]-A(1OH, 1OMe, 1Methyl)-B(2OH)		yes			C17H15O6	315.086
44	FL1ABENM0001	CAS:193552-54-4	6,3'-Dihydroxy-4,4'-dimethoxy-5-methylaurone	C18H17O6	329.102	A0021	6,3'-Dihydroxy-4,4'-dimethoxy-5-methylaurone	C001	Aurone	10.5	S0019	[Aurone]-A(1OH, 1OMe, 1Methyl)-B(1OH, 1OMe)		yes			C18H17O6	329.102
45	FL1AACNM0002	CAS:213979-97-6	4,6,3',4'-Tetrahydroxy-7-methylaurone	C16H13O6	301.071	A0022	4,6,3',4'-Tetrahydroxy-7-methylaurone	C001	Aurone	10.5	S0017	[Aurone]-A(2OH, 1Methyl)-B(2OH)		yes			C16H13O6	301.071
46	FL1ABCNM0002	CAS:213979-98-7	6,3',4'-Trihydroxy-4-methoxy-7-methylaurone	C17H15O6	315.086	A0023	6,3',4'-Trihydroxy-4-methoxy-7-methylaurone	C001	Aurone	10.5	S0018	[Aurone]-A(1OH, 1OMe, 1Methyl)-B(2OH)		yes			C17H15O6	315.086
47	FL1AAGNS0001	CAS:3260-50-2	Bracteatin	C15H11O7	303.05	A0024	Bracteatin	C001	Aurone	10.5	S0020	[Aurone]-A(2OH)-B(3OH)		yes			C15H11O7	303.05
48	FL1AAGGS0001	CAS:22684-08-8	Bractein	C21H21O12	465.103	A0024	Bracteatin	C001	Aurone	10.5	S0020	[Aurone]-A(2OH)-B(3OH)	Glucosyl	no			C15H11O7	303.05
49	FL1AAGGS0002	CAS:7056-91-9	Bracteatin 6-glucoside	C21H21O12	465.103	A0024	Bracteatin	C001	Aurone	10.5	S0020	[Aurone]-A(2OH)-B(3OH)	Glucosyl	no			C15H11O7	303.05
50	FL1ABGGS0001	CAS:66274-45-1	Subulin	C28H33O16	625.176	A0025	Bracteatin 4-Methyl ether	C001	Aurone	10.5	S0021	[Aurone]-A(1OH, 1OMe)-B(3OH)	(Rhamnosyl)-Glucosyl	no			C16H13O7	317.066
51	FL1AAKGM0001	CAS:828940-04-1	6-Hydroxy-5-methyl-3',4',5'-trimethoxyaurone-4-O-alpha-L-rhamnopyranoside	C25H29O11	505.17	A0026	4,6-Dihydroxy-5-methyl-3',4',5'-trimethoxyaurone	C001	Aurone	10.5	S0022	[Aurone]-A(2OH, 1Methyl)-B(3OMe)	Rhamnosyl	no			C19H19O7	359.113
52	FL1AAKGM0002	CAS:571194-61-1	6-Hydroxy-7-methyl-3',4',5'-trimethoxyaurone 4-O-rhamnoside	C25H29O11	505.17	A0027	4,6-Dihydroxy-7-methyl-3',4',5'-trimethoxyaurone	C001	Aurone	10.5	S0022	[Aurone]-A(2OH, 1Methyl)-B(3OMe)	Rhamnosyl	no			C19H19O7	359.113
53	FL1AE9NS0001	CAS:135383-79-8	4,5-Methylenedioxy-6-hydroxyaurone;Cephalocerone;(Z)-4-Hydroxy-7-(phenylmethylene)-furo[3,2-e]-1,3-benzodioxol-8(7H)-one	C16H11O5	283.06	A0028	4,5-Methylenedioxy-6-hydroxyaurone	C001	Aurone	10.5	S0023	[Aurone]-A(1OH, 1([@@]-Methylenedioxy))-B(none)		yes			C16H11O5	283.06
54	FL1AEANS0001	CAS:137648-02-3	5-Hydroxy-4,6,4'-trimethoxyaurone	C18H17O6	329.102	A0029	5-Hydroxy-4,6,4'-trimethoxyaurone	C001	Aurone	10.5	S0024	[Aurone]-A(1OH, 2OMe)-B(1OMe)		yes			C18H17O6	329.102
55	FL1AECNS0001	CAS:205444-63-9	Hamiltrone;DR 30;3',4'-Dihydroxy-4,5,6-trimethoxyaurone	C18H17O7	345.097	A0030	Hamiltrone	C001	Aurone	10.5	S0025	[Aurone]-A(3OMe)-B(2OH)		yes			C18H17O7	345.097
56	FL1AFANS0001	CAS:160525-59-7	Helmon;4,7,4',6-Tetrahydroxyaurone	C15H11O6	287.055	A0031	Helmon	C001	Aurone	10.5	S0026	[Aurone]-A(3OH)-B(1OH)		yes			C15H11O6	287.055
57	FL1AUNNF0001	CAS:61755-71-3	Derriobtusone A; 2-Benzoyl-3-methoxybenzo [ 1,2-b:3,4-b' ] difuran	C18H13O4	293.081	A0032	Derriobtusone A	C002	2-(alpha-oxobenzyl)benzofuran	10.5	S0027	[2-(alpha-oxobenzyl)benzofuran (3-OMe)]-A(1([2,3:@@]-Furano))-B(none)		yes			C18H13O4	293.081
58	FL1AUNNF0002	CAS:61755-73-5	Derriobtusone B	C19H13O6	337.071	A0033	Derriobtusone B	C002	2-(alpha-oxobenzyl)benzofuran	10.5	S0028	[2-(alpha-oxobenzyl)benzofuran (3-OMe)]-A(1([2,3:@@]-Furano))-B(1([@@]-Methylenedioxy))		yes			C19H13O6	337.071
59	FL1AUNGS0001	CAS:82358-46-1	Neoraufuracin	C22H27O9	435.165	A0034	3,6,4'-Trihydroxy-2-benzyldihydrobenzofuran	C003	2-Benzyldihydrobenzofuran	8.5	S0029	[2-Benzyldihydrobenzofuran]-A(1OH)-B(1OH)	(OMe)-Glucosyl	no			C15H15O4	259.096
60	FL1AUNGS0002	CAS:82358-50-7	Ambofuracin	C27H33O12	549.197	A0034	3,6,4'-Trihydroxy-2-benzyldihydrobenzofuran	C003	2-Benzyldihydrobenzofuran	8.5	S0029	[2-Benzyldihydrobenzofuran]-A(1OH)-B(1OH)	(Methoxysuccinoyl)-(OMe)-Glucosyl	no			C15H15O4	259.096
61	FL1B1CNS0001	CAS:89984-19-0	2,6,3',4'-Tetrahydroxy-2-benzylcoumaranone	C15H13O6	289.071	A0035	2,6,3',4'-Tetrahydroxy-2-benzylcoumaranone	C004	Auronol	9.5	S0030	[Auronol]-A(1OH)-B(2OH)		yes			C15H13O6	289.071
62	FL1B1CNS0002	CAS:93012-79-4	2,6,3'-Trihydroxy-4'-methoxy-2-benzylcoumaranone	C16H15O6	303.086	A0036	2,6,3'-Trihydroxy-4'-methoxy-2-benzylcoumaranone	C004	Auronol	9.5	S0031	[Auronol]-A(1OH)-B(1OH, 1OMe)		yes			C16H15O6	303.086
63	FL1B3CNS0001	CAS:38076-40-3	Nigrescin	C15H13O7	305.066	A0037	Nigrescin	C004	Auronol	9.5	S0032	[Auronol]-A(2OH)-B(2OH)		yes			C15H13O7	305.066
64	FL1B99NSH001	CAS:329763-01-1	4'-Chloro-2-hydroxyaurone	C15H12ClO3	275.047	A0038	4'-Chloro-2-hydroxyaurone	C004	Auronol	9.5	S0033	[Auronol]-A(none)-B(1Cl)		yes			C15H12ClO3	275.047
65	FL1BAANS0001	CAS:5989-16-2	Maesopsin	C15H13O6	289.071	A0039	Maesopsin	C004	Auronol	9.5	S0034	[Auronol]-A(2OH)-B(1OH)		yes			C15H13O6	289.071
66	FL1BAAGS0001	CAS:210050-28-5	Hovetrichoside C;2,4,6,4'-Tetrahydroxy-2-benzylcoumaranone 4-O-glucoside;Maesopsin 4-O-glucoside	C21H23O11	451.123	A0039	Maesopsin	C004	Auronol	9.5	S0034	[Auronol]-A(2OH)-B(1OH)	Glucosyl	no			C15H13O6	289.071
67	FL1BAAGS0002	CAS:196102-61-1	2,4,6,4'-Tetrahydroxy-2-benzylcoumaranone 6-beta-D-glucopyranoside;Maesopsin 6-beta-D-glucopyranoside	C21H23O11	451.123	A0039	Maesopsin	C004	Auronol	9.5	S0034	[Auronol]-A(2OH)-B(1OH)	Glucosyl	no			C15H13O6	289.071
68	FL1BAAGS0003	CAS:210050-29-6	Hovetrichoside D;2,4,6,4'-Tetrahydroxy-2-benzylcoumaranone 4-glucoside 4'-rhamnoside;Maesopsin 4-glucoside 4'-rhamnoside	C27H33O15	597.181	A0039	Maesopsin	C004	Auronol	9.5	S0034	[Auronol]-A(2OH)-B(1OH)	Glucosyl, Rhamnosyl	no			C15H13O6	289.071
69	FL1BBANS0001	CAS:87582-99-8	Carpusin	C16H15O6	303.086	A0040	Carpusin	C004	Auronol	9.5	S0035	[Auronol]-A(1OH, 1OMe)-B(1OH)		yes			C16H15O6	303.086
70	FL1BACNS0001	CAS:493-36-7	Alphitonin	C15H13O7	305.066	A0041	Alphitonin	C004	Auronol	9.5	S0032	[Auronol]-A(2OH)-B(2OH)		yes			C15H13O7	305.066
71	FL1BAGNS0001	CAS:226560-96-9	Amaronol A;(+)- 2,4,6-Trihydroxy-2-[(3,4,5-trihydroxyphenyl)methyl]-3(2H)-benzofuranone	C15H13O8	321.06	A0042	Amaronol A	C004	Auronol	9.5	S0036	[Auronol]-A(2OH)-B(3OH)		yes			C15H13O8	321.06
72	FL1BAJNS0001	CAS:226561-02-0	Amaronol B;(-)-2-[(3,5-Dihydroxy-4-methoxyphenyl)methyl]-2,4,6-trihydroxy-3(2H)-benzofuranone	C16H15O8	335.076	A0043	Amaronol B	C004	Auronol	9.5	S0037	[Auronol]-A(2OH)-B(2OH, 1OMe)		yes			C16H15O8	335.076
73	FL1B19NF0001	CAS:126585-60-2	Castillene A	C18H15O4	295.096	A0044	Castillene A	C004	Auronol	9.5	S0038	[Auronol (2-OMe)]-A(1([2,3:@@]-Furano))-B(none)		yes			C18H15O4	295.096
74	FL1B1CNF0002	CAS:126585-63-5	Castillene D	C19H15O6	339.086	A0045	Castillene D	C004	Auronol	9.5	S0039	[Auronol (2-OMe)]-A(1([2,3:@@]-Furano))-B(1([@@]-Methylenedioxy))		yes			C19H15O6	339.086
75	FL1BUNNS0001	CAS:37486-29-6	Crombenin	C16H13O8	333.06	A0046	Crombenin	C005	CCS-type derivative / [2,2']-Epoxymethano-alpha-hydroxydihydroaurone	derivative	S0040	[CCS-type derivative / [2,2']-Epoxymethano-alpha-hydroxydihydroaurone]-A(2OH)-B(2OH)		yes			C16H13O8	333.06
76	FL1B19NF0002	CAS:126585-61-3	Castillene B	C19H19O4	311.128	A0047	Castillene B	C006	2-Benzyl-2-hydroxydihydrobenzofuran	8.5	S0041	[2-Benzyl-2-hydroxydihydrobenzofuran (2,3-OMe)]-A(1([2,3:@@]-Furano))-B(none)		yes			C19H19O4	311.128
77	FL1B1CNF0001	CAS:126585-62-4	Castillene C	C20H19O6	355.118	A0048	Castillene C	C006	2-Benzyl-2-hydroxydihydrobenzofuran	8.5	S0042	[2-Benzyl-2-hydroxydihydrobenzofuran (2,3-OMe)]-A(1([2,3:@@]-Furano))-B(1([@@]-Methylenedioxy))		yes			C20H19O6	355.118
78	FL1C99NS0002	CAS:142784-23-4	3,3'-Dihydroxychalcone	C15H13O3	241.086	A0049	3,3'-Dihydroxychalcone	C007	Chalcone	9.5	S0043	[Chalcone]-A(1OH)-B(1OH)		yes			C15H13O3	241.086					C15H11O2	223.075	C14H13O2	213.091															C13H11O2	199.075
79	FL1C99NS0001	CAS:22966-19-4	4'-Methoxychalcone	C16H15O2	239.107	A0050	4'-Methoxychalcone	C007	Chalcone	9.5	S0044	[Chalcone]-A(1OMe)-B(none)		yes			C16H15O2	239.107	C15H12O2	224.083			C16H13O	221.096	C15H15O	211.112							C15H12O	208.088	C15H11O	207.08					C14H13O	197.096
80	FL1C99GS0001	CAS:82784-43-8	4'-Hydroxychalcone 4'-glucoside	C21H23O7	387.144	A0051	4'-Hydroxychalcone	C007	Chalcone	9.5	S0045	[Chalcone]-A(1OH)-B(none)	Glucosyl	no			C15H13O2	225.091					C15H11O	207.08	C14H13O	197.096															C13H11O	183.08
81	FL1C9ANS0001	CAS:3600-61-1	4,4'-Dihydroxychalcone	C15H13O3	241.086	A0052	4,4'-Dihydroxychalcone	C007	Chalcone	9.5	S0043	[Chalcone]-A(1OH)-B(1OH)		yes			C15H13O3	241.086					C15H11O2	223.075	C14H13O2	213.091															C13H11O2	199.075
82	FL1C9ANP0001	CAS:92662-86-7	Crotmadine	C20H21O4	325.143	A0053	Crotmadine	C007	Chalcone	9.5	S0046	[Chalcone]-A(1OH, 1([2,3:@@]-(6,6-Dimethyldihydropyrano)))-B(1OH)		yes			C20H21O4	325.143
83	FL1C9CGS0001	CAS:80680-25-7	3,4-Dihydroxychalcone 4-beta-L-arabinopyranosyl-(1->4)-galactoside	C26H31O12	535.181	A0054	3,4-Dihydroxychalcone	C007	Chalcone	9.5	S0047	[Chalcone]-A(none)-B(2OH)	(Arabinosyl)-Galactosyl	no			C15H13O3	241.086					C15H11O2	223.075	C14H13O2	213.091															C13H11O2	199.075
84	FL1CRTNS0001	CAS:34221-41-5	Echinatin	C16H15O4	271.096	A0055	Echinatin	C007	Chalcone	9.5	S0048	[Chalcone]-A(1OH)-B(1OH, 1OMe)		yes			C16H15O4	271.096	C15H12O4	256.073			C16H13O3	253.086	C15H15O3	243.102							C15H12O3	240.078	C15H11O3	239.07					C14H13O3	229.086
85	FL1CRTNS0002	CAS:146763-58-8	4-Hydroxy-2,4'-dimethoxychalcone;Glypallichalcone	C17H17O4	285.112	A0056	Glypallichalcone	C007	Chalcone	9.5	S0049	[Chalcone]-A(1OMe)-B(1OH, 1OMe)		yes			C17H17O4	285.112	C16H14O4	270.089			C17H15O3	267.102	C16H17O3	257.117							C16H14O3	254.094	C16H13O3	253.086					C15H15O3	243.102
86	FL1CRTNI0001	CAS:144506-14-9	Licochalcone C	C21H23O4	339.159	A0057	Licochalcone C	C007	Chalcone	9.5	S0050	[Chalcone]-A(1OH)-B(1OH, 1OMe, 1(C-Prenyl))		yes			C21H23O4	339.159	C20H20O4	324.136			C21H21O3	321.149	C20H23O3	311.164							C20H20O3	308.141	C20H19O3	307.133					C19H21O3	297.149	C18H17O4	297.112
87	FL1CRTNI0002	CAS:58749-22-7	Licochalcone A	C21H23O4	339.159	A0058	Licochalcone A	C007	Chalcone	9.5	S0051	[Chalcone]-A(1OH)-B(1OH, 1OMe, 1(1,1-Dimethylallyl))		yes			C21H23O4	339.159
88	FL1CRTNS0004	CAS:58749-23-8	Licochalcone B	C16H15O5	287.091	A0059	Licochalcone B	C007	Chalcone	9.5	S0052	[Chalcone]-A(1OH)-B(2OH, 1OMe)		yes			C16H15O5	287.091	C15H12O5	272.068			C16H13O4	269.081	C15H15O4	259.096							C15H12O4	256.073	C15H11O4	255.065					C14H13O4	245.081
89	FL1CRTNI0003	CAS:144506-15-0	Licochalcone D	C21H23O5	355.154	A0060	Licochalcone D	C007	Chalcone	9.5	S0053	[Chalcone]-A(1OH, 1(C-Prenyl))-B(2OH, 1OMe)		yes			C21H23O5	355.154	C20H20O5	340.131			C21H21O4	337.143	C20H23O4	327.159							C20H20O4	324.136	C20H19O4	323.128					C19H21O4	313.143	C18H17O5	313.107
90	FL1CRTNS0006	CAS:197227-39-7	3,4,3',4'-Tetrahydroxy-2-methoxychalcone	C16H15O6	303.086	A0061	3,4,3',4'-Tetrahydroxy-2-methoxychalcone	C007	Chalcone	9.5	S0054	[Chalcone]-A(2OH)-B(2OH, 1OMe)		yes			C16H15O6	303.086	C15H12O6	288.063			C16H13O5	285.076	C15H15O5	275.091							C15H12O5	272.068	C15H11O5	271.06					C14H13O5	261.076
91	FL1CRTNS0005	CAS:103461-95-6	2,4-Dihydroxy-6,4'-dimethoxychalcone	C17H17O5	301.107	A0062	2,4-Dihydroxy-6,4'-dimethoxychalcone	C007	Chalcone	9.5	S0055	[Chalcone]-A(1OMe)-B(2OH, 1OMe)		yes			C17H17O5	301.107	C16H14O5	286.084			C17H15O4	283.096	C16H17O4	273.112							C16H14O4	270.089	C16H13O4	269.081					C15H15O4	259.096
92	FL1CRTNM0001	CAS:130278-10-3	3-Formyl-4,6-dihydroxy-2-methoxy-5-methylchalcone	C18H17O5	313.107	A0063	3-Formyl-4,6-dihydroxy-2-methoxy-5-methylchalcone	C007	Chalcone	9.5	S0056	[Chalcone]-A(none)-B(2OH, 1OMe, 1Formyl, 1Methyl)		yes			C18H17O5	313.107
93	FL1CRTNS0003	CAS:145039-50-6	Tepanone	C18H19O5	315.123	A0064	Tepanone	C007	Chalcone	9.5	S0057	[Chalcone]-A(none)-B(1OH, 3OMe)		yes			C18H19O5	315.123	C17H16O5	300.099			C18H17O4	297.112	C17H19O4	287.128							C17H16O4	284.104	C17H15O4	283.096					C16H17O4	273.112
94	FL1CRTNP0002	CAS:158991-21-0	Munsericin	C20H19O4	323.128	A0065	Munsericin	C007	Chalcone	9.5	S0058	[Chalcone]-A(1([2,3:@@]-(6,6-Dimethylpyrano)))-B(2OH)		yes			C20H19O4	323.128					C20H17O3	305.117	C19H19O3	295.133															C18H17O3	281.117	C17H13O4	281.081
95	FL1CRTNP0003	CAS:325144-67-0	Licoagrochalcone B;6'',6''-Dimethylpyrano[2'',3'':4,3]-4'-hydroxy-2-methoxychalcone	C21H21O4	337.143	A0066	Licoagrochalcone B	C007	Chalcone	9.5	S0059	[Chalcone]-A(1OH)-B(1OMe, 1([2,3:@@]-(6,6-Dimethylpyrano)))		yes			C21H21O4	337.143	C20H18O4	322.12			C21H19O3	319.133	C20H21O3	309.149							C20H18O3	306.125	C20H17O3	305.117					C19H19O3	295.133	C18H15O4	295.096
96	FL1CRTNF0001	CAS:325144-69-2	Licoagrochalcone D;5''-(2-Hydroxyisopropyl)-4'',5''-dihydrofurano[2'',3'':4,3]-4'-hydroxy-2-methoxychalcone	C21H23O5	355.154	A0067	Licoagrochalcone D	C007	Chalcone	9.5	S0060	[Chalcone]-A(1OH)-B(1OMe, 1([2,3:@@]-(5-(hydroxyisopropanyl)dihydrofurano)))		yes			C21H23O5	355.154
97	FL1CRTNI0004	CAS:325144-68-1	Licoagrochalcone C;3-Prenyl-4,3',4'-trihydroxy-2-methoxychalcone	C21H23O5	355.154	A0068	Licoagrochalcone C	C007	Chalcone	9.5	S0061	[Chalcone]-A(2OH)-B(1OH, 1OMe, 1(C-Prenyl))		yes			C21H23O5	355.154	C20H20O5	340.131			C21H21O4	337.143	C20H23O4	327.159							C20H20O4	324.136	C20H19O4	323.128					C19H21O4	313.143	C18H17O5	313.107
98	FL1C18NP0001	CAS:96657-91-9	Flemiwallichin D	C25H27O5	407.185	A0069	Flemiwallichin D	C008	2'-Hydroxychalcone	9.5	S0062	[2'-Hydroxychalcone]-A(1OH, 1([2,3:@@]-(6-Methyl-6-(4-methyl-3-pentenyl)pyrano)))-B(2OH)		yes			C25H27O5	407.185
99	FL1C19NS0001	CAS:1776-30-3	2',4'-Dihydroxychalcone	C15H13O3	241.086	A0070	2',4'-Dihydroxychalcone	C008	2'-Hydroxychalcone	9.5	S0063	[2'-Hydroxychalcone]-A(2OH)-B(none)		yes			C15H13O3	241.086	C14H10O3	226.062			C15H11O2	223.075	C14H13O2	213.091															C13H11O2	199.075
100	FL1C1ANI0003	CAS:38965-74-1	Derricidin	C20H21O3	309.149	A0070	2',4'-Dihydroxychalcone	C008	2'-Hydroxychalcone	9.5	S0063	[2'-Hydroxychalcone]-A(2OH)-B(none)	Prenyl	no			C15H13O3	241.086	C14H10O3	226.062			C15H11O2	223.075	C14H13O2	213.091															C13H11O2	199.075
101	FL1C19NS0002	CAS:69470-84-4	4'-Hydroxy-2'-methoxychalcone	C16H15O3	255.102	A0071	4'-Hydroxy-2'-methoxychalcone	C007	Chalcone	9.5	S0064	[Chalcone]-A(1OH, 1OMe)-B(none)		yes			C16H15O3	255.102	C15H12O3	240.078			C16H13O2	237.091	C15H15O2	227.107							C15H12O2	224.083	C15H11O2	223.075					C14H13O2	213.091
102	FL1C19NI0001	CAS:52601-05-5, CAS:51619-57-9, CAS:55332-93-9	Isocordoin	C20H21O3	309.149	A0072	Isocordoin	C008	2'-Hydroxychalcone	9.5	S0065	[2'-Hydroxychalcone]-A(2OH, 1(C-Prenyl))-B(none)		yes			C20H21O3	309.149	C19H18O3	294.125			C20H19O2	291.138	C19H21O2	281.154															C18H19O2	267.138	C17H15O3	267.102
103	FL1C19NI0003	CAS:38965-77-4	Derricin	C21H23O3	323.164	A0073	Derricin	C008	2'-Hydroxychalcone	9.5	S0066	[2'-Hydroxychalcone]-A(1OH, 1OMe, 1(C-Prenyl))-B(none)		yes			C21H23O3	323.164	C20H20O3	308.141			C21H21O2	305.154																	C19H21O2	281.154	C18H17O3	281.117
104	FL1C19NI0004	CAS:52601-08-8	Spinochalcone A	C25H29O3	377.211	A0074	Spinochalcone A	C008	2'-Hydroxychalcone	9.5	S0067	[2'-Hydroxychalcone]-A(2OH, 2(C-Prenyl))-B(none)		yes			C25H29O3	377.211	C24H26O3	362.188			C25H27O2	359.201	C24H29O2	349.216															C23H27O2	335.201	C22H23O3	335.164
105	FL1C19NI0002	CAS:57621-12-2	2',4'-Dihydroxy-3'-(1,1-dimethyl-2-propenyl)chalcone	C20H21O3	309.149	A0075	2',4'-Dihydroxy-3'-(1,1-Dimethylallyl)chalcone	C008	2'-Hydroxychalcone	9.5	S0068	[2'-Hydroxychalcone]-A(2OH, 1(1,1-Dimethylallyl))-B(none)		yes			C20H21O3	309.149
106	FL1C19NS0003	CAS:-	Pseudosindorin	C15H13O5	273.076	A0076	Pseudosindorin	C008	2'-Hydroxychalcone	9.5	S0069	[2'-Hydroxychalcone]-A(2OH)-B(2OH)		yes			C15H13O5	273.076	C14H10O5	258.052			C15H11O4	255.065	C14H13O4	245.081															C13H11O4	231.065
107	FL1C19NF0001	CAS:112606-78-7	2'-Hydroxyfurano[2'',3'':4',3']chalcone	C17H13O3	265.086	A0077	2'-Hydroxyfurano[2'',3'':4',3']chalcone	C008	2'-Hydroxychalcone	9.5	S0070	[2'-Hydroxychalcone]-A(1OH, 1([2,3:@@]-Furano))-B(none)		yes			C17H13O3	265.086
108	FL1C19NF0002	CAS:64280-20-2	Ovalitenin A	C18H15O3	279.102	A0078	Ovalitenin A	C007	Chalcone	9.5	S0071	[Chalcone]-A(1OMe, 1([2,3:@@]-Furano))-B(none)		yes			C18H15O3	279.102
109	FL1C19NF0003	CAS:86293-24-5	Purpuritenin B	C19H17O3	293.117	A0079	Purpuritenin B	C009	alpha-substituted Chalcone	9.5	S0072	[alpha-substituted Chalcone (alpha-Methyl)]-A(1OMe, 1Methyl, 1([2,3:@@]-Furano))-B(none)		yes			C19H17O3	293.117
110	FL1C19NP0002	CAS:31501-55-0	Lonchocarpin	C20H19O3	307.133	A0080	Lonchocarpin	C008	2'-Hydroxychalcone	9.5	S0073	[2'-Hydroxychalcone]-A(1OH, 1([2,3:@@]-(6,6-Dimethylpyrano)))-B(none)		yes			C20H19O3	307.133	C19H16O3	292.109			C20H17O2	289.122	C19H19O2	279.138															C18H17O2	265.122	C17H13O3	265.086
111	FL1C19NF0004	CAS:84435-29-0	Flemistrictin E	C20H21O4	325.143	A0081	Flemistrictin E	C008	2'-Hydroxychalcone	9.5	S0074	[2'-Hydroxychalcone]-A(1OH, 1([2,3:@@]-(5-(hydroxyisopropanyl)dihydrofurano)))-B(none)		yes			C20H21O4	325.143
112	FL1C19NF0005	CAS:61235-35-6	Flemistrictin B	C20H21O4	325.143	A0082	Flemistrictin B	C008	2'-Hydroxychalcone	9.5	S0074	[2'-Hydroxychalcone]-A(1OH, 1([2,3:@@]-(5-(hydroxyisopropanyl)dihydrofurano)))-B(none)		yes			C20H21O4	325.143
113	FL1C19NP0001	CAS:84435-28-9	Flemistrictin F	C20H21O4	325.143	A0083	Flemistrictin F	C008	2'-Hydroxychalcone	9.5	S0075	[2'-Hydroxychalcone]-A(1OH, 1([2,3:@@]-(6,6-Dimethyl-5-hydroxydihydropyrano)))-B(none)		yes			C20H21O4	325.143
114	FL1C19NP0003	CAS:61235-36-7	Flemistrictin C	C20H21O4	325.143	A0084	Flemistrictin C	C008	2'-Hydroxychalcone	9.5	S0075	[2'-Hydroxychalcone]-A(1OH, 1([2,3:@@]-(6,6-Dimethyl-5-hydroxydihydropyrano)))-B(none)		yes			C20H21O4	325.143
115	FL1C19NP0004	CAS:146959-79-7	Spinochalcone C	C25H27O3	375.195	A0085	Spinochalcone C	C008	2'-Hydroxychalcone	9.5	S0076	[2'-Hydroxychalcone]-A(1OH, 1(C-Prenyl), 1([2,3:@@]-(6,6-Dimethylpyrano)))-B(none)		yes			C25H27O3	375.195
116	FL1C19NP0005	CAS:145039-93-6	Spinochalcone B	C25H27O3	375.195	A0086	Spinochalcone B	C008	2'-Hydroxychalcone	9.5	S0077	[2'-Hydroxychalcone]-A(1OH, 1([2,3:@@]-(6-Methyl-6-(4-methyl-3-pentenyl)pyrano)))-B(none)		yes			C25H27O3	375.195
117	FL1C1ANF0001	CAS:83728-90-9	Purpuritenin A	C19H17O3	293.117	A0087	Purpuritenin A	C007	Chalcone	9.5	S0078	[Chalcone]-A(1OMe, 1([2,3:@@]-Furano))-B(1Methyl)		yes			C19H17O3	293.117
118	FL1C1ANS0001	CAS:961-29-5	Isoliquiritigenin	C15H13O4	257.081	A0088	Isoliquiritigenin	C008	2'-Hydroxychalcone	9.5	S0079	[2'-Hydroxychalcone]-A(2OH)-B(1OH)		yes			C15H13O4	257.081	C14H10O4	242.057			C15H11O3	239.07	C14H13O3	229.086															C13H11O3	215.07
119	FL1C1ANI0007	CAS:55524-25-9	4-Hydroxycordoin	C20H21O4	325.143	A0088	Isoliquiritigenin	C008	2'-Hydroxychalcone	9.5	S0079	[2'-Hydroxychalcone]-A(2OH)-B(1OH)	Prenyl	no			C15H13O4	257.081	C14H10O4	242.057			C15H11O3	239.07	C14H13O3	229.086															C13H11O3	215.07
120	FL1C1AGS0002	CAS:5041-81-6	Isoliquiritin	C21H23O9	419.134	A0088	Isoliquiritigenin	C008	2'-Hydroxychalcone	9.5	S0079	[2'-Hydroxychalcone]-A(2OH)-B(1OH)	Glucosyl	no			C15H13O4	257.081	C14H10O4	242.057			C15H11O3	239.07	C14H13O3	229.086															C13H11O3	215.07
121	FL1C1AGS0003	CAS:59122-93-9	Neoisoliquiritin	C21H23O9	419.134	A0088	Isoliquiritigenin	C008	2'-Hydroxychalcone	9.5	S0079	[2'-Hydroxychalcone]-A(2OH)-B(1OH)	Glucosyl	no			C15H13O4	257.081	C14H10O4	242.057			C15H11O3	239.07	C14H13O3	229.086															C13H11O3	215.07
122	FL1C1AGS0004	CAS:29913-71-1	Licuroside	C26H31O13	551.176	A0088	Isoliquiritigenin	C008	2'-Hydroxychalcone	9.5	S0079	[2'-Hydroxychalcone]-A(2OH)-B(1OH)	(Apiofuranosyl)-Glucosyl	no			C15H13O4	257.081	C14H10O4	242.057			C15H11O3	239.07	C14H13O3	229.086															C13H11O3	215.07
123	FL1C1ANI0015	CAS:130289-23-5	4'-Geranyloxy-4,2'-dihydroxychalcone	C25H29O4	393.206	A0088	Isoliquiritigenin	C008	2'-Hydroxychalcone	9.5	S0079	[2'-Hydroxychalcone]-A(2OH)-B(1OH)	Geranyl	no			C15H13O4	257.081	C14H10O4	242.057			C15H11O3	239.07	C14H13O3	229.086															C13H11O3	215.07
124	FL1C1AGS0006	CAS:78795-34-3	Isoliquiritigenin 2'-glucosyl-(1->4)-rhamnoside	C27H33O13	565.192	A0088	Isoliquiritigenin	C008	2'-Hydroxychalcone	9.5	S0079	[2'-Hydroxychalcone]-A(2OH)-B(1OH)	(Glucosyl)-Rhamnosyl	no			C15H13O4	257.081	C14H10O4	242.057			C15H11O3	239.07	C14H13O3	229.086															C13H11O3	215.07
125	FL1C1AGS0005	CAS:69262-36-8	Isoliquiritigenin 4,4'-diglucoside	C27H33O14	581.186	A0088	Isoliquiritigenin	C008	2'-Hydroxychalcone	9.5	S0079	[2'-Hydroxychalcone]-A(2OH)-B(1OH)	Glucosyl, Glucosyl	no			C15H13O4	257.081	C14H10O4	242.057			C15H11O3	239.07	C14H13O3	229.086															C13H11O3	215.07
126	FL1C1AGS0008	CAS:217483-71-1	Isoliquiritigenin 4'-O-glucoside 4-O-apiofuranosyl-(1'''->2''')-glucoside;4,2',4'-Trihydroxychalcone 4'-O-glucoside 4-O-apiofuranosyl-(1'''->2''')-glucoside	C32H41O18	713.229	A0088	Isoliquiritigenin	C008	2'-Hydroxychalcone	9.5	S0079	[2'-Hydroxychalcone]-A(2OH)-B(1OH)	(Apiofuranosyl)-Glucosyl, Glucosyl	no			C15H13O4	257.081	C14H10O4	242.057			C15H11O3	239.07	C14H13O3	229.086															C13H11O3	215.07
127	FL1C1AGS0009	CAS:202657-29-2	Isoliquiritigenin 4-O-(5'''-O-p-coumaroyl)-apiofuranosyl-(1'''->2''')-glucoside;4,2',4'-Trihydroxychalcone 4-O-(5'''-O-p-coumaroyl)-apiofuranosyl-(1'''->2''')-glucoside	C35H37O15	697.213	A0088	Isoliquiritigenin	C008	2'-Hydroxychalcone	9.5	S0079	[2'-Hydroxychalcone]-A(2OH)-B(1OH)	((Coumaroyl)-Apiofuranosyl)-Glucosyl	no			C15H13O4	257.081	C14H10O4	242.057			C15H11O3	239.07	C14H13O3	229.086															C13H11O3	215.07
128	FL1C1AGS0010	CAS:202657-28-1	Isoliquiritigenin 4-O-(5'''-O-feruloyl)-apiofuranosyl-(1'''->2'')-glucoside;4,2',4'-Trihydroxychalcone 4-O-(5'''-O-feruloyl)-apiofuranosyl-(1'''->2'')-glucoside	C36H39O16	727.223	A0088	Isoliquiritigenin	C008	2'-Hydroxychalcone	9.5	S0079	[2'-Hydroxychalcone]-A(2OH)-B(1OH)	((Feruloyl)-Apiofuranosyl)-Glucosyl	no			C15H13O4	257.081	C14H10O4	242.057			C15H11O3	239.07	C14H13O3	229.086															C13H11O3	215.07
129	FL1C1ANS0002	CAS:81674-91-1	Isoliquiritigenin 4-methyl ether	C16H15O4	271.096	A0089	Isoliquiritigenin 4-methyl ether	C008	2'-Hydroxychalcone	9.5	S0080	[2'-Hydroxychalcone]-A(2OH)-B(1OMe)		yes			C16H15O4	271.096	C15H12O4	256.073			C16H13O3	253.086																	C14H13O3	229.086
130	FL1C1ANS0003	CAS:51825-10-5	Isoliquiritigenin 2'-methy ether	C16H15O4	271.096	A0090	Isoliquiritigenin 2'-methy ether	C007	Chalcone	9.5	S0081	[Chalcone]-A(1OH, 1OMe)-B(1OH)		yes			C16H15O4	271.096	C15H12O4	256.073			C16H13O3	253.086	C15H15O3	243.102							C15H12O3	240.078	C15H11O3	239.07					C14H13O3	229.086
131	FL1C1ANS0004	CAS:63529-06-6	Isoliquiritigenin 4'-methyl ether	C16H15O4	271.096	A0091	Isoliquiritigenin 4'-methyl ether	C008	2'-Hydroxychalcone	9.5	S0082	[2'-Hydroxychalcone]-A(1OH, 1OMe)-B(1OH)		yes			C16H15O4	271.096	C15H12O4	256.073			C16H13O3	253.086																	C14H13O3	229.086
132	FL1C1ANS0005	CAS:62881-44-1	Isoliquiritigenin 4,4'-dimethyl ether	C17H17O4	285.112	A0092	Isoliquiritigenin 4,4'-dimethyl ether	C008	2'-Hydroxychalcone	9.5	S0083	[2'-Hydroxychalcone]-A(1OH, 1OMe)-B(1OMe)		yes	The CAS No. was added.		C17H17O4	285.112	C16H14O4	270.089			C17H15O3	267.102																	C15H15O3	243.102
133	FL1C1ANI0031	CAS:202815-28-9	Licoagrochalcone A;3-Prenyl-4,2',4'-trihydroxychalcone	C20H21O4	325.143	A0093	Licoagrochalcone A	C008	2'-Hydroxychalcone	9.5	S0084	[2'-Hydroxychalcone]-A(2OH)-B(1OH, 1(C-Prenyl))		yes			C20H21O4	325.143	C19H18O4	310.12			C20H19O3	307.133	C19H21O3	297.149															C18H19O3	283.133	C17H15O4	283.096
134	FL1C1ANI0002	CAS:20784-50-3	Isobavachalcone;Corylifolinin;2',4,4'-Trihydroxy-3'-(3-methyl-2-butenyl)chalcone	C20H21O4	325.143	A0094	Isobavachalcone	C008	2'-Hydroxychalcone	9.5	S0085	[2'-Hydroxychalcone]-A(2OH, 1(C-Prenyl))-B(1OH)		yes			C20H21O4	325.143	C19H18O4	310.12			C20H19O3	307.133	C19H21O3	297.149															C18H19O3	283.133	C17H15O4	283.096
135	FL1C1AGS0011	CAS:597550-52-2	2',4',4-Trihydroxy-3'-prenylchalcone 4'-O-glucoside	C26H31O9	487.196	A0094	Isobavachalcone	C008	2'-Hydroxychalcone	9.5	S0085	[2'-Hydroxychalcone]-A(2OH, 1(C-Prenyl))-B(1OH)	Glucosyl	no			C20H21O4	325.143	C19H18O4	310.12			C20H19O3	307.133	C19H21O3	297.149															C18H19O3	283.133	C17H15O4	283.096
136	FL1C1ANI0004	CAS:55912-03-3	4-Hydroxyderricin	C21H23O4	339.159	A0095	4-Hydroxyderricin	C008	2'-Hydroxychalcone	9.5	S0086	[2'-Hydroxychalcone]-A(1OH, 1OMe, 1(C-Prenyl))-B(1OH)		yes			C21H23O4	339.159	C20H20O4	324.136			C21H21O3	321.149																	C19H21O3	297.149	C18H17O4	297.112
137	FL1C1ANI0008	CAS:28448-85-3	Broussochalcone B	C20H21O4	325.143	A0096	Broussochalcone B	C008	2'-Hydroxychalcone	9.5	S0085	[2'-Hydroxychalcone]-A(2OH, 1(C-Prenyl))-B(1OH)		yes			C20H21O4	325.143	C19H18O4	310.12			C20H19O3	307.133	C19H21O3	297.149															C18H19O3	283.133	C17H15O4	283.096
138	FL1C1ANI0009	CAS:20784-60-5	Bavachalcone	C21H23O4	339.159	A0097	Bavachalcone	C008	2'-Hydroxychalcone	9.5	S0086	[2'-Hydroxychalcone]-A(1OH, 1OMe, 1(C-Prenyl))-B(1OH)		yes			C21H23O4	339.159	C20H20O4	324.136			C21H21O3	321.149																	C19H21O3	297.149	C18H17O4	297.112
139	FL1C1ANI0010	CAS:41682-53-5	4'-O-Methylbavachalcone	C22H25O4	353.175	A0098	4'-O-Methylbavachalcone	C008	2'-Hydroxychalcone	9.5	S0087	[2'-Hydroxychalcone]-A(1OH, 1OMe, 1(C-Prenyl))-B(1OMe)		yes			C22H25O4	353.175	C21H22O4	338.151			C22H23O3	335.164																	C20H23O3	311.164	C19H19O4	311.128
140	FL1C1ANI0001	CAS:77263-12-8	Abyssinone VI	C25H29O4	393.206	A0099	Abyssinone VI	C008	2'-Hydroxychalcone	9.5	S0088	[2'-Hydroxychalcone]-A(2OH)-B(1OH, 2(C-Prenyl))		yes			C25H29O4	393.206	C24H26O4	378.183			C25H27O3	375.195	C24H29O3	365.211															C23H27O3	351.195	C22H23O4	351.159
141	FL1C1ANI0011	CAS:151135-82-9	Kanzonol C	C25H29O4	393.206	A0100	Kanzonol C	C008	2'-Hydroxychalcone	9.5	S0089	[2'-Hydroxychalcone]-A(2OH, 1(C-Prenyl))-B(1OH, 1(C-Prenyl))		yes			C25H29O4	393.206	C24H26O4	378.183			C25H27O3	375.195	C24H29O3	365.211															C23H27O3	351.195	C22H23O4	351.159
142	FL1C1ANI0012	CAS:63529-05-5	4,2',4'-Trihydroxy-3',5'-diprenylchalcone	C25H29O4	393.206	A0101	4,2',4'-Trihydroxy-3',5'-diprenylchalcone	C008	2'-Hydroxychalcone	9.5	S0090	[2'-Hydroxychalcone]-A(2OH, 2(C-Prenyl))-B(1OH)		yes			C25H29O4	393.206	C24H26O4	378.183			C25H27O3	375.195	C24H29O3	365.211															C23H27O3	351.195	C22H23O4	351.159
143	FL1C1ANI0023	CAS:140614-21-7	Stipulin	C25H29O4	393.206	A0102	Stipulin	C008	2'-Hydroxychalcone	9.5	S0089	[2'-Hydroxychalcone]-A(2OH, 1(C-Prenyl))-B(1OH, 1(C-Prenyl))		yes			C25H29O4	393.206	C24H26O4	378.183			C25H27O3	375.195	C24H29O3	365.211															C23H27O3	351.195	C22H23O4	351.159
144	FL1C1ANI0013	CAS:23057-54-7	Sophoradin	C30H37O4	461.269	A0103	Sophoradin	C008	2'-Hydroxychalcone	9.5	S0091	[2'-Hydroxychalcone]-A(2OH, 1(C-Prenyl))-B(1OH, 2(C-Prenyl))		yes			C30H37O4	461.269	C29H34O4	446.245			C30H35O3	443.258	C29H37O3	433.274															C28H35O3	419.258	C27H31O4	419.222
145	FL1C1ANI0016	CAS:62949-76-2	Xanthoangelol	C25H29O4	393.206	A0104	Xanthoangelol	C008	2'-Hydroxychalcone	9.5	S0092	[2'-Hydroxychalcone]-A(2OH, 1Geranyl)-B(1OH)		yes			C25H29O4	393.206
146	FL1C1ANI0033	CAS:265652-71-9	Xanthoangelol F;3'-Geranyl-2',4-dihydroxy-4'-methoxychalcone	C26H31O4	407.222	A0105	Xanthoangelol F	C008	2'-Hydroxychalcone	9.5	S0093	[2'-Hydroxychalcone]-A(1OH, 1OMe, 1Geranyl)-B(1OH)		yes			C26H31O4	407.222
147	FL1C1ANM0001	CAS:76444-57-0	Isoneobavachalcone	C17H15O5	299.091	A0106	Isoneobavachalcone	C007	Chalcone	9.5	S0094	[Chalcone]-A(1OH, 1OMe, 1Formyl)-B(1OH)		yes			C17H15O5	299.091
148	FL1C1ANM0002	CAS:65621-10-5	Neobavachalcone	C17H15O5	299.091	A0107	Neobavachalcone	C008	2'-Hydroxychalcone	9.5	S0095	[2'-Hydroxychalcone]-A(1OH, 1OMe, 1Formyl)-B(1OH)		yes			C17H15O5	299.091
149	FL1C1ANI0017	CAS:132998-81-3	Xanthoangelol B	C25H29O5	409.201	A0108	Xanthoangelol B	C008	2'-Hydroxychalcone	9.5	S0096	[2'-Hydroxychalcone]-A(2OH, 1(3,7-Dimethyl-6-hydroxyocta-2,7-dienyl))-B(1OH)		yes			C25H29O5	409.201
150	FL1C1ANI0034	CAS:265652-88-8	Xanthoangelol G;3'-(3,7-Dimethyl-6-hydroxyocta-2,7-dienyl)-4,2'-dihydroxy-4'-methoxychalcone	C26H31O5	423.217	A0109	Xanthoangelol G	C008	2'-Hydroxychalcone	9.5	S0097	[2'-Hydroxychalcone]-A(1OH, 1OMe, 1(3,7-Dimethyl-6-hydroxyocta-2,7-dienyl))-B(1OH)		yes			C26H31O5	423.217
151	FL1C1ANI0006	CAS:132998-84-6	Xanthoangelol E	C21H23O6	371.149	A0110	Xanthoangelol E	C008	2'-Hydroxychalcone	9.5	S0098	[2'-Hydroxychalcone]-A(1OH, 1OMe, 1(2-Hydroperoxy-3-methyl-3-butenyl))-B(1OH)		yes			C21H23O6	371.149
152	FL1C1ANI0022	CAS:1222263-65-1	3'-(2-Hydroxy-3-oxobutyl)-4,2',4'-trihydroxychalcone	C19H19O6	343.118	A0111	3'-(2-Hydroxy-3-oxobutyl)-4,2',4'-trihydroxychalcone	C008	2'-Hydroxychalcone	9.5	S0099	[2'-Hydroxychalcone]-A(2OH, 1(2-Hydroxy-3-oxobutyl))-B(1OH)		yes	The compound name was corrected. The CAS No. was added.		C19H19O6	343.118
153	FL1C1ANI0025	CAS:336128-90-6	Psorachalcone A; 3'-(2-Hydroxy-3-methylbut-3-enyl)-4,2',4'-trihydroxychalcone	C20H21O5	341.138	A0112	Psorachalcone A	C008	2'-Hydroxychalcone	9.5	S0100	[2'-Hydroxychalcone]-A(2OH, 1(2-hydroxy-3-methyl-3-butenyl))-B(1OH)		yes			C20H21O5	341.138
154	FL1C1ANI0005	CAS:132998-83-5	Xanthoangelol D	C21H23O5	355.154	A0113	Xanthoangelol D	C008	2'-Hydroxychalcone	9.5	S0101	[2'-Hydroxychalcone]-A(1OH, 1OMe, 1(2-hydroxy-3-methyl-3-butenyl))-B(1OH)		yes			C21H23O5	355.154
155	FL1C1ANI0019	CAS:132998-82-4	Xanthoangelol C	C22H23O5	367.154	A0114	Xanthoangelol C	C008	2'-Hydroxychalcone	9.5	S0102	[2'-Hydroxychalcone]-A(2OH, 1(3-methyl-6-oxo-2-hexenyl))-B(1OH)		yes			C22H23O5	367.154
156	FL1C1ANI0026	CAS:189031-28-5	Isogemichalcone B;3'-(4-Coumaroyloxy-3-methylbutyl-2(E)-enyl)-4,2',4'-trihydroxychalcone	C29H27O7	487.175	A0115	Isogemichalcone B	C008	2'-Hydroxychalcone	9.5	S0103	[2'-Hydroxychalcone]-A(2OH, 1(1(O-Coumaroyl)-(E)-4-hydroxyprenyl))-B(1OH)		yes		A carboxyl group binds to the C-substituent, which was included in MSMS-aglycone.	C29H27O7	487.175
157	FL1C1ANI0027	CAS:189031-26-3	Gemichalcone B;3'-(4-Coumaroyloxy-3-methylbutyl-2(Z)-enyl)-4,2',4'-trihydroxychalcone	C29H27O7	487.175	A0116	Gemichalcone B	C008	2'-Hydroxychalcone	9.5	S0104	[2'-Hydroxychalcone]-A(2OH, 1(1(O-Coumaroyl)-(Z)-4-hydroxyprenyl))-B(1OH)		yes		A carboxyl group binds to the C-substituent, which was included in MSMS-aglycone.	C29H27O7	487.175
158	FL1C1ANI0028	CAS:189031-25-2	Gemichalcone A;3'-(4-Feruloyloxy-3-methylbutyl-2(Z)-enyl)-4,2',4'-trihydroxychalcone	C30H29O8	517.186	A0117	Gemichalcone A	C008	2'-Hydroxychalcone	9.5	S0105	[2'-Hydroxychalcone]-A(2OH, 1(1(O-Feruloyl)-(Z)-4-hydroxyprenyl))-B(1OH)		yes		A carboxyl group binds to the C-substituent, which was included in MSMS-aglycone.	C30H29O8	517.186
159	FL1C1ANI0021	CAS:851771-48-7	Angusticornin B;3,5'-di-(2-Hydroxy-3-methylbut-3-enyl)-4,2',4'-trihydroxychalcone	C25H29O6	425.196	A0118	Angusticornin B	C008	2'-Hydroxychalcone	9.5	S0106	[2'-Hydroxychalcone]-A(2OH, 1(2-hydroxy-3-methyl-3-butenyl))-B(1OH, 1(2-hydroxy-3-methyl-3-butenyl))		yes			C25H29O6	425.196
160	FL1C1ACS0001	CAS:64052-96-6	3'-C-Glucosylisoliquiritigenin	C21H23O9	419.134	A0119	3'-C-Glucosylisoliquiritigenin	C008	2'-Hydroxychalcone	9.5	S0107	[2'-Hydroxychalcone]-A(2OH, 1(C-Glc))-B(1OH)		yes			C21H23O9	419.134
161	FL1C1ANI0029	CAS:161099-59-8	Paratocarpin D;3'-Prenyl-3-(2-hydroxy-3-methylbutyl-3-enyl)-4,2',4'-trihydroxychalcone	C25H29O5	409.201	A0120	Paratocarpin D	C008	2'-Hydroxychalcone	9.5	S0108	[2'-Hydroxychalcone]-A(2OH, 1(C-Prenyl))-B(1OH, 1(2-hydroxy-3-methyl-3-butenyl))		yes			C25H29O5	409.201
162	FL1C1ANI0030	CAS:161099-60-1	Paratocarpin E;3-Prenyl-3'-(2-hydroxy-3-methylbutyl-3-enyl)-4,2',4'-trihydroxychalcone	C25H29O5	409.201	A0121	Paratocarpin E	C008	2'-Hydroxychalcone	9.5	S0109	[2'-Hydroxychalcone]-A(2OH, 1(2-hydroxy-3-methyl-3-butenyl))-B(1OH, 1(C-Prenyl))		yes			C25H29O5	409.201
163	FL1C1ANI0024	CAS:681214-24-4	Bartericin A	C25H29O5	409.201	A0122	Bartericin A	C008	2'-Hydroxychalcone	9.5	S0109	[2'-Hydroxychalcone]-A(2OH, 1(2-hydroxy-3-methyl-3-butenyl))-B(1OH, 1(C-Prenyl))		yes			C25H29O5	409.201
164	FL1C1ANI0020	CAS:851771-46-5	Bartericin D	C25H29O5	409.201	A0123	Bartericin D	C008	2'-Hydroxychalcone	9.5	S0108	[2'-Hydroxychalcone]-A(2OH, 1(C-Prenyl))-B(1OH, 1(2-hydroxy-3-methyl-3-butenyl))		yes			C25H29O5	409.201
165	FL1C1ANI0032	CAS:178734-44-6	Anthyllin;5-Prenyl-3-(2-hydroxy-3-methylbutyl-3-enyl)-4,2',4'-trihydroxychalcone	C25H29O5	409.201	A0124	Anthyllin	C008	2'-Hydroxychalcone	9.5	S0110	[2'-Hydroxychalcone]-A(2OH)-B(1OH, 1(C-Prenyl), 1(2-hydroxy-3-methyl-3-butenyl))		yes			C25H29O5	409.201
166	FL1C1ANP0001	CAS:155233-19-5	Kanzonol B	C20H19O4	323.128	A0125	Kanzonol B	C008	2'-Hydroxychalcone	9.5	S0111	[2'-Hydroxychalcone]-A(2OH)-B(1([2,3:@@]-(6,6-Dimethylpyrano)))		yes			C20H19O4	323.128	C19H16O4	308.104			C20H17O3	305.117	C19H19O3	295.133															C18H17O3	281.117	C17H13O4	281.081
167	FL1C1ANP0002	CAS:56083-03-5, CAS:52801-22-6	Isobavachromene;4-Hydroxylonchocarpin	C20H19O4	323.128	A0126	Isobavachromene	C008	2'-Hydroxychalcone	9.5	S0112	[2'-Hydroxychalcone]-A(1OH, 1([2,3:@@]-(6,6-Dimethylpyrano)))-B(1OH)		yes			C20H19O4	323.128	C19H16O4	308.104			C20H17O3	305.117	C19H19O3	295.133															C18H17O3	281.117	C17H13O4	281.081
168	FL1C1ANP0004	CAS:51589-67-4	4-Methoxylonchocarpin	C21H21O4	337.143	A0127	4-Methoxylonchocarpin	C008	2'-Hydroxychalcone	9.5	S0113	[2'-Hydroxychalcone]-A(1OH, 1([2,3:@@]-(6,6-Dimethylpyrano)))-B(1OMe)		yes			C21H21O4	337.143	C20H18O4	322.12			C21H19O3	319.133																	C19H19O3	295.133	C18H15O4	295.096
169	FL1C1ANP0005	CAS:41743-38-3	Bavachromene	C20H19O4	323.128	A0128	Bavachromene	C008	2'-Hydroxychalcone	9.5	S0112	[2'-Hydroxychalcone]-A(1OH, 1([2,3:@@]-(6,6-Dimethylpyrano)))-B(1OH)		yes			C20H19O4	323.128	C19H16O4	308.104			C20H17O3	305.117	C19H19O3	295.133															C18H17O3	281.117	C17H13O4	281.081
170	FL1C1ANP0014	CAS:162229-27-8	Dorsmanin A; 6'',6''-Dimethyl-4'',5''-dihydropyrano[2'',3'':4',3']-4,2'-dihydroxychalcone	C20H21O4	325.143	A0129	Dorsmanin A	C008	2'-Hydroxychalcone	9.5	S0114	[2'-Hydroxychalcone]-A(1OH, 1([2,3:@@]-(6,6-Dimethyldihydropyrano)))-B(1OH)		yes	The compound name was corrected: SciFinder [Phytochem.,48,(1998),349.]		C20H21O4	325.143
171	FL1C1ANF0002	CAS:84575-13-3	Bakuchalcone	C20H21O5	341.138	A0130	Bakuchalcone	C008	2'-Hydroxychalcone	9.5	S0115	[2'-Hydroxychalcone]-A(1OH, 1([2,3:@@]-(5-(hydroxyisopropanyl)dihydrofurano)))-B(1OH)		yes			C20H21O5	341.138
172	FL1C1ANP0003	CAS:74061-77-1	Bavachromanol	C20H21O5	341.138	A0131	Bavachromanol	C008	2'-Hydroxychalcone	9.5	S0116	[2'-Hydroxychalcone]-A(1OH, 1([2,3:@@]-(6,6-Dimethyl-5-hydroxydihydropyrano)))-B(1OH)		yes			C20H21O5	341.138
173	FL1C1ANP0020	CAS:265652-89-9	Xanthoangelol H;6'',6''-Dimethyl-5''-hydroxy-4'',5''-dihydropyrano[2'',3'':2',3']-4'-hydroxy-4'-methoxychalcone	C21H23O5	355.154	A0132	Xanthoangelol H	C008	2'-Hydroxychalcone	9.5	S0117	[2'-Hydroxychalcone]-A(1OMe, 1([2,3:@@]-(6,6-Dimethyl-5-hydroxydihydropyrano)))-B(1OH)		yes			C21H23O5	355.154
174	FL1C1ANP0015	CAS:441772-65-2	5-Prenyl-6'',6''-Dimethyl-5''-hydroxy-4'',5''-dihydropyrano[2'',3'':4',3']-4,2'-dihydroxychalcone;3',4'-(3-Hydroxy-2,2-dimethyldihydropyrano)-4,2'-dihydroxychalcone	C20H21O5	341.138	A0133	5-Prenyl-6'',6''-Dimethyl-5''-hydroxy-4'',5''-dihydropyrano[2'',3'':4',3']-4,2'-dihydroxychalcone	C008	2'-Hydroxychalcone	9.5	S0116	[2'-Hydroxychalcone]-A(1OH, 1([2,3:@@]-(6,6-Dimethyl-5-hydroxydihydropyrano)))-B(1OH)		yes			C20H21O5	341.138
175	FL1C1ANF0003	CAS:350221-50-0	Brosimacutin G	C20H21O6	357.133	A0134	Brosimacutin G	C008	2'-Hydroxychalcone	9.5	S0115	[2'-Hydroxychalcone]-A(1OH, 1([2,3:@@]-(5-(hydroxyisopropanyl)dihydrofurano)))-B(1OH)		yes			C20H21O6	357.133
176	FL1C1ANN0002	CAS:122127-72-4	Lophirone E	C23H17O5	373.107	A0135	Lophirone E	C008	2'-Hydroxychalcone	9.5	S0118	[2'-Hydroxychalcone]-A(2OH)-B(1([2,3:@@]-(5-(p-Hydroxyphenyl)furano)))		yes			C23H17O5	373.107
177	FL1C1ANN0001	CAS:122127-70-2	Lophirone D	C24H17O6	401.102	A0136	Lophirone D	C008	2'-Hydroxychalcone	9.5	S0119	[2'-Hydroxychalcone]-A(2OH)-B(1([2,3:@@]-(4-Formyl-5-(p-Hydroxyphenyl)furano)))		yes			C24H17O6	401.102
178	FL1C1ANP0017	CAS:161099-56-5	Paratocarpin A;Bis(6'',6''-dimethylpyrano)[2'',3'':4',3'][2'',3'':4,3]-2'-hydroxychalcone	C25H25O4	389.175	A0137	Paratocarpin A	C008	2'-Hydroxychalcone	9.5	S0120	[2'-Hydroxychalcone]-A(1OH, 1([2,3:@@]-(6,6-Dimethylpyrano)))-B(1([2,3:@@]-(6,6-Dimethylpyrano)))		yes			C25H25O4	389.175	C24H22O4	374.151			C25H23O3	371.164	C24H25O3	361.18															C23H23O3	347.164	C22H19O4	347.128
179	FL1C1ANI0018	CAS:74174-28-0	Lespeol	C25H27O4	391.19	A0138	Lespeol	C008	2'-Hydroxychalcone	9.5	S0121	[2'-Hydroxychalcone]-A(1OH, 1([2,3:@@]-(6-Methyl-6-(4-methyl-3-pentenyl)pyrano)))-B(1OH)		yes			C25H27O4	391.19
180	FL1C1ANP0012	CAS:161099-58-7	Paratocarpin C	C25H27O4	391.19	A0139	Paratocarpin C	C008	2'-Hydroxychalcone	9.5	S0122	[2'-Hydroxychalcone]-A(2OH, 1(C-Prenyl))-B(1([2,3:@@]-(6,6-Dimethylpyrano)))		yes			C25H27O4	391.19
181	FL1C1ANP0013	CAS:178734-43-5	Anthyllisone;5-Prenyl-6'',6''-dimethylpyrano[2'',3'':4,3]-2',4'-dihydroxychalcone	C25H27O4	391.19	A0140	Anthyllisone	C008	2'-Hydroxychalcone	9.5	S0123	[2'-Hydroxychalcone]-A(2OH)-B(1(C-Prenyl), 1([2,3:@@]-(6,6-Dimethylpyrano)))		yes			C25H27O4	391.19
182	FL1C1ANP0016	CAS:161099-57-6	Paratocarpin B;3-Prenyl-6'',6''-dimethylpyrano[2'',3'':4',3']-4,2'-dihydroxychalcone	C25H27O4	391.19	A0141	Paratocarpin B	C008	2'-Hydroxychalcone	9.5	S0124	[2'-Hydroxychalcone]-A(1OH, 1([2,3:@@]-(6,6-Dimethylpyrano)))-B(1OH, 1(C-Prenyl))		yes			C25H27O4	391.19
183	FL1C1AND0002	CAS:170662-20-1	Paratocarpin F	C25H27O5	407.185	A0142	Paratocarpin F	C008	2'-Hydroxychalcone	9.5	S0125	[2'-Hydroxychalcone]-A(1OH, 1([2,3:@@]-(5-(Hydroxyisopropanyl)dihydrofurano)))-B(1([2,3:@@]-(6,6-Dimethylpyrano)))		yes			C25H27O5	407.185
184	FL1C1ANP0011	CAS:851771-47-6	Angusticornin A;3,4-(2,2-Dimethylpyrano)-3'-(2-hydroxy-3-methylbut-3-enyl)-2',4'-dihydroxychalcone	C25H27O5	407.185	A0143	Angusticornin A	C008	2'-Hydroxychalcone	9.5	S0126	[2'-Hydroxychalcone]-A(2OH, 1(2-hydroxy-3-methyl-3-butenyl))-B(1([2,3:@@]-(6,6-Dimethylpyrano)))		yes			C25H27O5	407.185
185	FL1C1ANP0018	CAS:59870-67-6	Artoindonesianin J;Isocycloglabrol;Bis(6'',6''-dimethyl-4'',5''-dihydropyrano)[2'',3'':4',3'][2'',3'':4,3]-2'-hydroxychalcone	C25H29O4	393.206	A0144	Artoindonesianin J	C008	2'-Hydroxychalcone	9.5	S0127	[2'-Hydroxychalcone]-A(1OH, 1([2,3:@@]-(6,6-Dimethyldihydropyrano)))-B(1([2,3:@@]-(6,6-Dimethyldihydropyrano)))		yes			C25H29O4	393.206
186	FL1C1ANP0019	CAS:216753-67-2	Bis(6'',6''-dimethyl-4'',5''-dihydropyrano)[2'',3'':4',5'][2'',3'':4,3]-2'-hydroxychalcone	C25H29O4	393.206	A0145	Bis(6'',6''-dimethyl-4'',5''-dihydropyrano)[2'',3'':4',5'][2'',3'':4,3]-2'-hydroxychalcone	C008	2'-Hydroxychalcone	9.5	S0127	[2'-Hydroxychalcone]-A(1OH, 1([2,3:@@]-(6,6-Dimethyldihydropyrano)))-B(1([2,3:@@]-(6,6-Dimethyldihydropyrano)))		yes			C25H29O4	393.206
187	FL1C1AND0001	CAS:681214-25-5	Bartericin C	C25H29O5	409.201	A0146	Bartericin C	C008	2'-Hydroxychalcone	9.5	S0128	[2'-Hydroxychalcone]-A(1OH, 1([2,3:@@]-(5-(hydroxyisopropanyl)dihydrofurano)))-B(1([2,3:@@]-(6,6-Dimethyldihydropyrano)))		yes			C25H29O5	409.201
188	FL1C1ANF0004	CAS:681214-46-0	Bartericin B	C25H29O5	409.201	A0147	Bartericin B	C008	2'-Hydroxychalcone	9.5	S0129	[2'-Hydroxychalcone]-A(1OH, 1([2,3:@@]-(5-(hydroxyisopropanyl)dihydrofurano)))-B(1OH, 1(C-Prenyl))		yes			C25H29O5	409.201
189	FL1C1ANF0005	CAS:170662-21-2	Paratocarpin G;3'-Prenyl-5''-(2-hydroxyisopropyl)-4''-hydroxy-4'',5''-dihydrofurano[2'',3'':4,3]-2',4'-dihydroxychalcone	C25H29O6	425.196	A0148	Paratocarpin G	C008	2'-Hydroxychalcone	9.5	S0130	[2'-Hydroxychalcone]-A(2OH, 1(C-Prenyl))-B(1([2,3:@@]-(4-Hydroxy-5-(hydroxyisopropanyl)dihydrofurano)))		yes			C25H29O6	425.196
190	FL1C1ANP0006	CAS:23057-58-1	Sophoradochromene	C30H35O4	459.253	A0149	Sophoradochromene	C008	2'-Hydroxychalcone	9.5	S0131	[2'-Hydroxychalcone]-A(2OH, 1(C-Prenyl))-B(1(C-Prenyl), 1([2,3:@@]-(6,6-Dimethylpyrano)))		yes			C30H35O4	459.253
191	FL1C1ANP0010	CAS:164123-53-9	Glyinflanin G	C25H25O5	405.17	A0150	Glyinflanin G	C008	2'-Hydroxychalcone	9.5	S0132	[2'-Hydroxychalcone]-A(1OH, 1([2,3:@@]-(6,6-Dimethylpyrano)))-B(1OH, 1([2,3:@@]-(6,6-Dimethylpyrano)))		yes			C25H25O5	405.17	C24H22O5	390.146			C25H23O4	387.159	C24H25O4	377.175															C23H23O4	363.159	C22H19O5	363.123
192	FL1C1CNS0001	CAS:487-52-5, CAS:21849-70-7	Butein	C15H13O5	273.076	A0151	Butein	C008	2'-Hydroxychalcone	9.5	S0069	[2'-Hydroxychalcone]-A(2OH)-B(2OH)		yes			C15H13O5	273.076	C14H10O5	258.052			C15H11O4	255.065	C14H13O4	245.081															C13H11O4	231.065
193	FL1C1AGS0007	CAS:30382-19-5	Monospermoside	C21H23O10	435.129	A0151	Butein	C008	2'-Hydroxychalcone	9.5	S0069	[2'-Hydroxychalcone]-A(2OH)-B(2OH)	Glucosyl	no	The CAS No. was added.		C15H13O5	273.076	C14H10O5	258.052			C15H11O4	255.065	C14H13O4	245.081															C13H11O4	231.065
194	FL1C1CGS0001	CAS:499-29-6	Coreopsin	C21H23O10	435.129	A0151	Butein	C008	2'-Hydroxychalcone	9.5	S0069	[2'-Hydroxychalcone]-A(2OH)-B(2OH)	Glucosyl	no			C15H13O5	273.076	C14H10O5	258.052			C15H11O4	255.065	C14H13O4	245.081															C13H11O4	231.065
195	FL1C1AGS0001	CAS:536-01-6	Isobutrin	C27H33O15	597.181	A0151	Butein	C008	2'-Hydroxychalcone	9.5	S0069	[2'-Hydroxychalcone]-A(2OH)-B(2OH)	Glucosyl, Glucosyl	no			C15H13O5	273.076	C14H10O5	258.052			C15H11O4	255.065	C14H13O4	245.081															C13H11O4	231.065
196	FL1C1CGS0003	CAS:71926-06-2	Butein 4'-arabinosyl-(1->4)-galactoside	C26H31O14	567.171	A0151	Butein	C008	2'-Hydroxychalcone	9.5	S0069	[2'-Hydroxychalcone]-A(2OH)-B(2OH)	(Arabinosyl)-Galactosyl	no			C15H13O5	273.076	C14H10O5	258.052			C15H11O4	255.065	C14H13O4	245.081															C13H11O4	231.065
197	FL1C1CGS0002	CAS:-	Butein 3,2'-diglucoside	C27H33O15	597.181	A0151	Butein	C008	2'-Hydroxychalcone	9.5	S0069	[2'-Hydroxychalcone]-A(2OH)-B(2OH)	Glucosyl, Glucosyl	no			C15H13O5	273.076	C14H10O5	258.052			C15H11O4	255.065	C14H13O4	245.081															C13H11O4	231.065
198	FL1C1CNS0004	CAS:94344-54-4	Sappanchalcone	C16H15O5	287.091	A0152	Sappanchalcone	C007	Chalcone	9.5	S0133	[Chalcone]-A(1OH, 1OMe)-B(2OH)		yes			C16H15O5	287.091	C15H12O5	272.068			C16H13O4	269.081	C15H15O4	259.096							C15H12O4	256.073	C15H11O4	255.065					C14H13O4	245.081
199	FL1C1CNS0002	CAS:24000-39-0	Homobutein	C16H15O5	287.091	A0153	Homobutein	C008	2'-Hydroxychalcone	9.5	S0134	[2'-Hydroxychalcone]-A(2OH)-B(1OH, 1OMe)		yes			C16H15O5	287.091	C15H12O5	272.068			C16H13O4	269.081																	C14H13O4	245.081
200	FL1C1CGS0004	CAS:146-80-5, CAS:33275-44-4	Homobutein 4-glucoside	C22H25O10	449.144	A0153	Homobutein	C008	2'-Hydroxychalcone	9.5	S0134	[2'-Hydroxychalcone]-A(2OH)-B(1OH, 1OMe)	Glucosyl	no			C16H15O5	287.091	C15H12O5	272.068			C16H13O4	269.081																	C14H13O4	245.081
201	FL1C3AGS0005	CAS:89648-27-1	Homobutein 4'-O-glucoside;4,2',4'-Trihydroxy-3-methoxychalcone 4'-O-glucoside	C22H25O10	449.144	A0153	Homobutein	C008	2'-Hydroxychalcone	9.5	S0134	[2'-Hydroxychalcone]-A(2OH)-B(1OH, 1OMe)	Glucosyl	no			C16H15O5	287.091	C15H12O5	272.068			C16H13O4	269.081																	C14H13O4	245.081
202	FL1C1CNS0005	CAS:152340-67-5	Calythropsin	C16H15O5	287.091	A0154	Calythropsin	C008	2'-Hydroxychalcone	9.5	S0135	[2'-Hydroxychalcone]-A(1OH, 1OMe)-B(2OH)		yes	The CAS No. was added.		C16H15O5	287.091	C15H12O5	272.068			C16H13O4	269.081																	C14H13O4	245.081
203	FL1C1CNS0003	CAS:13323-67-6	3,2',4'-Trihydroxy-4-methoxychalcone	C16H15O5	287.091	A0155	3,2',4'-Trihydroxy-4-methoxychalcone	C008	2'-Hydroxychalcone	9.5	S0134	[2'-Hydroxychalcone]-A(2OH)-B(1OH, 1OMe)		yes			C16H15O5	287.091	C15H12O5	272.068			C16H13O4	269.081																	C14H13O4	245.081
204	FL1C1CNS0006	CAS:4315-88-2	2',4'-Dihydroxy-3,4-dimethoxychalcone	C17H17O5	301.107	A0156	2',4'-Dihydroxy-3,4-dimethoxychalcone	C008	2'-Hydroxychalcone	9.5	S0136	[2'-Hydroxychalcone]-A(2OH)-B(2OMe)		yes			C17H17O5	301.107	C16H14O5	286.084			C17H15O4	283.096																	C15H15O4	259.096
205	FL1C1ANI0014	CAS:99217-68-2	Broussochalcone A	C20H21O5	341.138	A0157	Broussochalcone A	C008	2'-Hydroxychalcone	9.5	S0137	[2'-Hydroxychalcone]-A(2OH)-B(2OH, 1(C-Prenyl))		yes			C20H21O5	341.138	C19H18O5	326.115			C20H19O4	323.128	C19H21O4	313.143															C18H19O4	299.128	C17H15O5	299.091
206	FL1C1CNI0001	CAS:307002-70-6	3'-Geranyl-3,4,2',4'-tetrahydroxychalcone	C25H29O5	409.201	A0158	3'-Geranyl-3,4,2',4'-tetrahydroxychalcone	C008	2'-Hydroxychalcone	9.5	S0138	[2'-Hydroxychalcone]-A(2OH, 1Geranyl)-B(2OH)		yes			C25H29O5	409.201
207	FL1C1CNI0002	CAS:441772-63-0	Prorepensin; 5,3'-Digeranyl-3,4,2',4'-tetrahydroxychalcone	C35H45O5	545.326	A0159	Prorepensin	C008	2'-Hydroxychalcone	9.5	S0139	[2'-Hydroxychalcone]-A(2OH, 1Geranyl)-B(2OH, 1Geranyl)		yes			C35H45O5	545.326
208	FL1C1CNS0007	CAS:58344-60-8	3,4-Methylenedioxy-2',4'-dimethoxychalcone	C18H17O5	313.107	A0160	3,4-Methylenedioxy-2',4'-dimethoxychalcone	C007	Chalcone	9.5	S0140	[Chalcone]-A(2OMe)-B(1([@@]-Methylenedioxy))		yes			C18H17O5	313.107
209	FL1C1CNF0001	CAS:75680-32-9	Ovalitenin C	C19H15O5	323.091	A0161	Ovalitenin C	C007	Chalcone	9.5	S0141	[Chalcone]-A(1OMe, 1([2,3:@@]-Furano))-B(1([@@]-Methylenedioxy))		yes			C19H15O5	323.091
210	FL1C1CNP0001	CAS:51848-09-0	Glabrachromene II	C21H19O5	351.123	A0162	Glabrachromene II	C008	2'-Hydroxychalcone	9.5	S0142	[2'-Hydroxychalcone]-A(1OH, 1([2,3:@@]-(6,6-Dimethylpyrano)))-B(1([@@]-Methylenedioxy))		yes			C21H19O5	351.123
211	FL1C1ANP0007	CAS:-	3,4,2'-Trihydroxy-6'',6''-dimethylpyrano[2'',3'':4',3']chalcone	C20H19O5	339.123	A0163	3,4,2'-Trihydroxy-6'',6''-dimethylpyrano[2'',3'':4',3']chalcone	C008	2'-Hydroxychalcone	9.5	S0143	[2'-Hydroxychalcone]-A(1OH, 1([2,3:@@]-(6,6-Dimethylpyrano)))-B(2OH)		yes			C20H19O5	339.123	C19H16O5	324.099			C20H17O4	321.112	C19H19O4	311.128															C18H17O4	297.112	C17H13O5	297.076
212	FL1C1ANP0008	CAS:64173-09-7	Pongachalcone II	C21H21O5	353.138	A0164	Pongachalcone II	C008	2'-Hydroxychalcone	9.5	S0144	[2'-Hydroxychalcone]-A(1OH, 1([2,3:@@]-(6,6-Dimethylpyrano)))-B(1OH, 1OMe)		yes			C21H21O5	353.138	C20H18O5	338.115			C21H19O4	335.128																	C19H19O4	311.128	C18H15O5	311.091
213	FL1C1CNP0003	CAS:179003-85-1	3,4-Dimethoxylonchocarpin;6'',6''-Dimethylpyrano[2'',3'':4',3']-2'-hydroxy-3,4-dimethoxychalcone	C22H23O5	367.154	A0165	3,4-Dimethoxylonchocarpin	C008	2'-Hydroxychalcone	9.5	S0145	[2'-Hydroxychalcone]-A(1OH, 1([2,3:@@]-(6,6-Dimethylpyrano)))-B(2OMe)		yes			C22H23O5	367.154	C21H20O5	352.131			C22H21O4	349.143																	C20H21O4	325.143	C19H17O5	325.107
214	FL1C1CNP0002	CAS:211183-25-4	Poinsettifolin B	C30H35O5	475.248	A0166	Poinsettifolin B	C008	2'-Hydroxychalcone	9.5	S0146	[2'-Hydroxychalcone]-A(2OH, 1(C-Prenyl))-B(1OH, 1([2,3:@@]-(6-Methyl-6-(4-methyl-3-pentenyl)pyrano)))		yes			C30H35O5	475.248
215	FL1C1ANP0009	CAS:151135-83-0	3,2',4'-Trihydroxy-6'',6''-dimethyl-3'-prenylpyrano[2'',3'':4,5]chalcone	C25H27O5	407.185	A0167	3,2',4'-Trihydroxy-6'',6''-dimethyl-3'-prenylpyrano[2'',3'':4,5]chalcone	C008	2'-Hydroxychalcone	9.5	S0147	[2'-Hydroxychalcone]-A(2OH, 1(C-Prenyl))-B(1OH, 1([2,3:@@]-(6,6-Dimethylpyrano)))		yes			C25H27O5	407.185
216	FL1C1GNS0001	CAS:2679-65-4	Robtein	C15H13O6	289.071	A0168	Robtein	C008	2'-Hydroxychalcone	9.5	S0148	[2'-Hydroxychalcone]-A(2OH)-B(3OH)		yes			C15H13O6	289.071	C14H10O6	274.047			C15H11O5	271.06	C14H13O5	261.076															C13H11O5	247.06
217	FL1C1LNS0001	CAS:123702-96-5	2,4,2',4'-Tetrahydroxychalcone	C15H13O5	273.076	A0169	2,4,2',4'-Tetrahydroxychalcone	C008	2'-Hydroxychalcone	9.5	S0069	[2'-Hydroxychalcone]-A(2OH)-B(2OH)		yes			C15H13O5	273.076	C14H10O5	258.052			C15H11O4	255.065	C14H13O4	245.081															C13H11O4	231.065
218	FL1C1LNI0001	CAS:76472-88-3	Morachalcone A	C20H21O5	341.138	A0170	Morachalcone A	C008	2'-Hydroxychalcone	9.5	S0149	[2'-Hydroxychalcone]-A(2OH, 1(C-Prenyl))-B(2OH)		yes			C20H21O5	341.138	C19H18O5	326.115			C20H19O4	323.128	C19H21O4	313.143															C18H19O4	299.128	C17H15O5	299.091
219	FL1C1LNI0002	CAS:123702-93-2	Kuwanol D	C25H29O5	409.201	A0171	Kuwanol D	C008	2'-Hydroxychalcone	9.5	S0150	[2'-Hydroxychalcone]-A(2OH)-B(2OH, 1Geranyl)		yes			C25H29O5	409.201
220	FL1C1LNI0003	CAS:88640-94-2	Ammothamnidin	C25H29O5	409.201	A0172	Ammothamnidin	C008	2'-Hydroxychalcone	9.5	S0151	[2'-Hydroxychalcone]-A(2OH, 1Lavandulyl)-B(2OH)		yes			C25H29O5	409.201
221	FL1C1LNI0004	CAS:376362-05-9	Demethoxyisogemichalcone C;3'-(4-Coumaroyloxy-3-methylbutyl-2(E)-enyl)-2,4,2',4'-tetrahydroxychalcone	C29H27O8	503.17	A0173	Demethoxyisogemichalcone C	C008	2'-Hydroxychalcone	9.5	S0152	[2'-Hydroxychalcone]-A(2OH, 1(1(O-Coumaroyl)-(E)-4-hydroxyprenyl))-B(2OH)		yes		A carboxyl group binds to the C-substituent, which was included in MSMS-aglycone.	C29H27O8	503.17
222	FL1C1LNI0005	CAS:376590-14-6	Isogemichalcone C;3'-(4-Feruloyloxy-3-methylbutyl-2(E)-enyl)-2,4,2',4'-tetrahydroxychalcone	C30H29O9	533.181	A0174	Isogemichalcone C	C008	2'-Hydroxychalcone	9.5	S0153	[2'-Hydroxychalcone]-A(2OH, 1(1(O-Feruloyl)-(E)-4-hydroxyprenyl))-B(2OH)		yes		A carboxyl group binds to the C-substituent, which was included in MSMS-aglycone.	C30H29O9	533.181
223	FL1C1LNI0006	CAS:238750-50-0	Gemichalcone C;3'-(4-Feruloyloxy-3-methylbutyl-2(Z)-enyl)-2,4,2',4'-tetrahydroxychalcone	C30H29O9	533.181	A0175	Gemichalcone C	C008	2'-Hydroxychalcone	9.5	S0154	[2'-Hydroxychalcone]-A(2OH, 1(1(O-Feruloyl)-(Z)-4-hydroxyprenyl))-B(2OH)		yes		A carboxyl group binds to the C-substituent, which was included in MSMS-aglycone.	C30H29O9	533.181
224	FL1C1LNP0001	CAS:50773-29-0	2,4,2'-Trihydroxy-6'',6''-dimethyl-3'-prenylpyrano[2'',3'':4',5']chalcone	C25H27O5	407.185	A0176	2,4,2'-Trihydroxy-6'',6''-dimethyl-3'-prenylpyrano[2'',3'':4',5']chalcone	C008	2'-Hydroxychalcone	9.5	S0155	[2'-Hydroxychalcone]-A(1OH, 1(C-Prenyl), 1([2,3:@@]-(6,6-Dimethylpyrano)))-B(2OH)		yes			C25H27O5	407.185
225	FL1C1LNI0007	CAS:152340-07-3	Ramosismin;3'-Prenyl-2,4,5,2',4'-pentahydroxychalcone	C20H21O6	357.133	A0177	Ramosismin	C008	2'-Hydroxychalcone	9.5	S0156	[2'-Hydroxychalcone]-A(2OH, 1(C-Prenyl))-B(3OH)		yes			C20H21O6	357.133	C19H18O6	342.11			C20H19O5	339.123	C19H21O5	329.138															C18H19O5	315.123	C17H15O6	315.086
226	FL1C1LNP0002	CAS:87457-88-3	Glabrachalcone	C23H25O6	397.165	A0178	Glabrachalcone	C008	2'-Hydroxychalcone	9.5	S0157	[2'-Hydroxychalcone]-A(1OH, 1([2,3:@@]-(6,6-Dimethylpyrano)))-B(3OMe)		yes			C23H25O6	397.165	C22H22O6	382.141			C23H23O5	379.154																	C21H23O5	355.154	C20H19O6	355.118
227	FL1C28NI0002	CAS:18296-15-6	Homoflemingin	C26H31O6	439.212	A0179	Homoflemingin	C008	2'-Hydroxychalcone	9.5	S0158	[2'-Hydroxychalcone]-A(2OH, 1OMe, 1Geranyl)-B(2OH)		yes			C26H31O6	439.212
228	FL1C28NP0002	CAS:18296-60-1	Flemingin C	C25H27O6	423.18	A0180	Flemingin C	C008	2'-Hydroxychalcone	9.5	S0159	[2'-Hydroxychalcone]-A(2OH, 1([2,3:@@]-(6-Methyl-6-(4-methyl-3-pentenyl)pyrano)))-B(2OH)		yes			C25H27O6	423.18
229	FL1C28NP0003	CAS:18361-42-7	Flemingin B	C25H27O6	423.18	A0181	Flemingin B	C008	2'-Hydroxychalcone	9.5	S0159	[2'-Hydroxychalcone]-A(2OH, 1([2,3:@@]-(6-Methyl-6-(4-methyl-3-pentenyl)pyrano)))-B(2OH)		yes			C25H27O6	423.18
230	FL1C28NI0001	CAS:25146-22-9	5-Deoxyhomoflemingin	C26H31O5	423.217	A0182	5-Deoxyhomoflemingin	C008	2'-Hydroxychalcone	9.5	S0160	[2'-Hydroxychalcone]-A(2OH, 1OMe, 1Geranyl)-B(1OH)		yes			C26H31O5	423.217
231	FL1C28NP0001	CAS:18296-58-7	Flemingin A	C25H27O5	407.185	A0183	Flemingin A	C008	2'-Hydroxychalcone	9.5	S0161	[2'-Hydroxychalcone]-A(2OH, 1([2,3:@@]-(6-Methyl-6-(4-methyl-3-pentenyl)pyrano)))-B(1OH)		yes			C25H27O5	407.185
232	FL1C29NS0001	CAS:28143-82-0	Flemichapparin	C16H15O4	271.096	A0184	Flemichapparin	C008	2'-Hydroxychalcone	9.5	S0162	[2'-Hydroxychalcone]-A(2OH, 1OMe)-B(none)		yes			C16H15O4	271.096	C15H12O4	256.073			C16H13O3	253.086																	C14H13O3	229.086
233	FL1C29NP0001	CAS:32507-61-2, CAS:30880-56-9	Flemichapparin A	C20H19O4	323.128	A0185	Flemichapparin A	C008	2'-Hydroxychalcone	9.5	S0163	[2'-Hydroxychalcone]-A(2OH, 1([2,3:@@]-(6,6-Dimethylpyrano)))-B(none)		yes			C20H19O4	323.128	C19H16O4	308.104			C20H17O3	305.117	C19H19O3	295.133															C18H17O3	281.117	C17H13O4	281.081
234	FL1C29NP0002	CAS:96657-93-1	Flemiwallichin F	C25H27O5	407.185	A0186	Flemiwallichin F	C008	2'-Hydroxychalcone	9.5	S0164	[2'-Hydroxychalcone]-A(2OH, 1([2,3:@@]-(6-Methyl-6-(4-Hydroxy-4-methyl-2-pentenyl)pyrano)))-B(none)		yes			C25H27O5	407.185
235	FL1C2ANP0001	CAS:50886-60-7	Flemingin D	C25H27O5	407.185	A0187	Flemingin D	C008	2'-Hydroxychalcone	9.5	S0161	[2'-Hydroxychalcone]-A(2OH, 1([2,3:@@]-(6-Methyl-6-(4-methyl-3-pentenyl)pyrano)))-B(1OH)		yes			C25H27O5	407.185
236	FL1C2ANP0002	CAS:50886-59-4	Flemingin E	C25H27O6	423.18	A0188	Flemingin E	C008	2'-Hydroxychalcone	9.5	S0161	[2'-Hydroxychalcone]-A(2OH, 1([2,3:@@]-(6-Methyl-6-(4-methyl-3-pentenyl)pyrano)))-B(1OH)		yes			C25H27O6	423.18
237	FL1C2ANP0003	CAS:50886-58-3	Flemingin F	C25H27O6	423.18	A0189	Flemingin F	C008	2'-Hydroxychalcone	9.5	S0165	[2'-Hydroxychalcone]-A(2OH, 1([2,3:@@]-(6-Methyl-6-(3-Hydroxy-4-methyl-4-pentenyl)pyrano)))-B(1OH)		yes			C25H27O6	423.18
238	FL1C2CNS0001	CAS:526-12-5	Neoplathymenin	C15H13O6	289.071	A0190	Neoplathymenin	C008	2'-Hydroxychalcone	9.5	S0166	[2'-Hydroxychalcone]-A(3OH)-B(2OH)		yes			C15H13O6	289.071	C14H10O6	274.047			C15H11O5	271.06	C14H13O5	261.076															C13H11O5	247.06
239	FL1C2CGS0001	CAS:72241-26-0	Stillopsin	C21H23O11	451.123	A0190	Neoplathymenin	C008	2'-Hydroxychalcone	9.5	S0166	[2'-Hydroxychalcone]-A(3OH)-B(2OH)	Glucosyl	no			C15H13O6	289.071	C14H10O6	274.047			C15H11O5	271.06	C14H13O5	261.076															C13H11O5	247.06
240	FL1C2CNS0002	CAS:70981-47-4	Prosogerin B	C17H15O6	315.086	A0191	Prosogerin B	C008	2'-Hydroxychalcone	9.5	S0167	[2'-Hydroxychalcone]-A(2OH, 1OMe)-B(1([@@]-Methylenedioxy))		yes			C17H15O6	315.086
241	FL1C2CNF0001	CAS:61755-70-2	5'-Hydroxy-2'-methoxy-3,4-methylenedioxyfurano[2'',3'':4',3']chalcone	C19H15O6	339.086	A0192	5'-Hydroxy-2'-methoxy-3,4-methylenedioxyfurano[2'',3'':4',3']chalcone	C007	Chalcone	9.5	S0168	[Chalcone]-A(1OH, 1OMe, 1([2,3:@@]-Furano))-B(1([@@]-Methylenedioxy))		yes			C19H15O6	339.086
242	FL1C2CNP0001	CAS:142608-92-2	Ponganone VI;6'',6''-Dimethylpyrano[2'',3'':4',3']-2'-hydroxy-3,4,5'-trimethoxychalcone	C23H25O6	397.165	A0193	Ponganone VI	C008	2'-Hydroxychalcone	9.5	S0169	[2'-Hydroxychalcone]-A(1OH, 1OMe, 1([2,3:@@]-(6,6-Dimethylpyrano)))-B(2OMe)		yes			C23H25O6	397.165	C22H22O6	382.141			C23H23O5	379.154																	C21H23O5	355.154	C20H19O6	355.118
243	FL1C39NS0001	CAS:57361-84-9	Larrein	C16H15O4	271.096	A0194	Larrein	C008	2'-Hydroxychalcone	9.5	S0162	[2'-Hydroxychalcone]-A(2OH, 1OMe)-B(none)		yes			C16H15O4	271.096	C15H12O4	256.073			C16H13O3	253.086																	C14H13O3	229.086
244	FL1C3ANS0001	CAS:294639-07-9	4,2',3',4'-Tetrahydroxychalcone	C15H13O5	273.076	A0195	4,2',3',4'-Tetrahydroxychalcone	C008	2'-Hydroxychalcone	9.5	S0170	[2'-Hydroxychalcone]-A(3OH)-B(1OH)		yes	The CAS No. was added.		C15H13O5	273.076	C14H10O5	258.052			C15H11O4	255.065	C14H13O4	245.081															C13H11O4	231.065
245	FL1C3AGS0001	CAS:597550-50-0	4,2',3',4'-Tetrahydroxychalcone 4'-O-(2''-O-p-coumaroyl)glucoside	C30H29O12	581.165	A0195	4,2',3',4'-Tetrahydroxychalcone	C008	2'-Hydroxychalcone	9.5	S0170	[2'-Hydroxychalcone]-A(3OH)-B(1OH)	(Coumaroyl)-Glucosyl	no			C15H13O5	273.076	C14H10O5	258.052			C15H11O4	255.065	C14H13O4	245.081															C13H11O4	231.065
246	FL1C3AGS0002	CAS:186145-46-0	4,2',3',4'-Tetrahydroxychalcone 4'-O-(6''-O-p-coumaroyl)glucoside	C30H29O12	581.165	A0195	4,2',3',4'-Tetrahydroxychalcone	C008	2'-Hydroxychalcone	9.5	S0170	[2'-Hydroxychalcone]-A(3OH)-B(1OH)	(Coumaroyl)-Glucosyl	no			C15H13O5	273.076	C14H10O5	258.052			C15H11O4	255.065	C14H13O4	245.081															C13H11O4	231.065
247	FL1C3AGS0003	CAS:213473-58-6	4,2',3',4'-Tetrahydroxychalcone 4'-O-(2''-O-acetyl-6''-O-cinnamoyl)glucoside	C32H31O12	607.181	A0195	4,2',3',4'-Tetrahydroxychalcone	C008	2'-Hydroxychalcone	9.5	S0170	[2'-Hydroxychalcone]-A(3OH)-B(1OH)	(Acetyl)-(Cinnamoyl)-Glucosyl	no			C15H13O5	273.076	C14H10O5	258.052			C15H11O4	255.065	C14H13O4	245.081															C13H11O4	231.065
248	FL1C3AGS0004	CAS:597550-51-1	4,2',3',4'-Tetrahydroxychalcone 4'-O-(2''-O-p-coumaroyl-6''-O-acetyl)glucoside	C32H31O13	623.176	A0195	4,2',3',4'-Tetrahydroxychalcone	C008	2'-Hydroxychalcone	9.5	S0170	[2'-Hydroxychalcone]-A(3OH)-B(1OH)	(Coumaroyl)-(Acetyl)-Glucosyl	no			C15H13O5	273.076	C14H10O5	258.052			C15H11O4	255.065	C14H13O4	245.081															C13H11O4	231.065
249	FL1C3ANS0002	CAS:124704-83-2	Kukulkanin B	C16H15O5	287.091	A0196	Kukulkanin B	C008	2'-Hydroxychalcone	9.5	S0171	[2'-Hydroxychalcone]-A(2OH, 1OMe)-B(1OH)		yes			C16H15O5	287.091	C15H12O5	272.068			C16H13O4	269.081																	C14H13O4	245.081
250	FL1C3ANS0003	CAS:124704-82-1	Kukulkanin A	C17H17O5	301.107	A0197	Kukulkanin A	C008	2'-Hydroxychalcone	9.5	S0172	[2'-Hydroxychalcone]-A(2OH, 1OMe)-B(1OMe)		yes			C17H17O5	301.107	C16H14O5	286.084			C17H15O4	283.096																	C15H15O4	259.096
251	FL1C3ANS0004	CAS:193411-10-8	Heliannone A;2',4-Dihydroxy-3',4'-dimethoxychalcone	C17H17O5	301.107	A0198	Heliannone A	C008	2'-Hydroxychalcone	9.5	S0173	[2'-Hydroxychalcone]-A(1OH, 2OMe)-B(1OH)		yes			C17H17O5	301.107	C16H14O5	286.084			C17H15O4	283.096																	C15H15O4	259.096
252	FL1C3CNS0001	CAS:484-76-4	Okanin	C15H13O6	289.071	A0199	Okanin	C008	2'-Hydroxychalcone	9.5	S0166	[2'-Hydroxychalcone]-A(3OH)-B(2OH)		yes			C15H13O6	289.071	C14H10O6	274.047			C15H11O5	271.06	C14H13O5	261.076															C13H11O5	247.06
253	FL1C3CGS0001	CAS:115070-76-3	Okanin 3'-glucoside	C21H23O11	451.123	A0199	Okanin	C008	2'-Hydroxychalcone	9.5	S0166	[2'-Hydroxychalcone]-A(3OH)-B(2OH)	Glucosyl	no			C15H13O6	289.071	C14H10O6	274.047			C15H11O5	271.06	C14H13O5	261.076															C13H11O5	247.06
254	FL1C3CGS0002	CAS:535-96-6	Marein	C21H23O11	451.123	A0199	Okanin	C008	2'-Hydroxychalcone	9.5	S0166	[2'-Hydroxychalcone]-A(3OH)-B(2OH)	Glucosyl	no			C15H13O6	289.071	C14H10O6	274.047			C15H11O5	271.06	C14H13O5	261.076															C13H11O5	247.06
255	FL1C3CGS0003	CAS:120163-15-7	Okanin 4'-(6''-acetylglucoside)	C23H25O12	493.134	A0199	Okanin	C008	2'-Hydroxychalcone	9.5	S0166	[2'-Hydroxychalcone]-A(3OH)-B(2OH)	(Acetyl)-Glucosyl	no			C15H13O6	289.071	C14H10O6	274.047			C15H11O5	271.06	C14H13O5	261.076															C13H11O5	247.06
256	FL1C3CGS0021	CAS:194600-20-9	Okanin 4'-O-(4'',6''-di-O-acetylglucoside);3,4,2',3',4'-Pentahydroxychalcone 4'-O-(4'',6''-di-O-acetylglucoside)	C25H27O13	535.145	A0199	Okanin	C008	2'-Hydroxychalcone	9.5	S0166	[2'-Hydroxychalcone]-A(3OH)-B(2OH)	(Acetyl)-(Acetyl)-Glucosyl	no			C15H13O6	289.071	C14H10O6	274.047			C15H11O5	271.06	C14H13O5	261.076															C13H11O5	247.06
257	FL1C3CGS0011	CAS:77587-43-0	Okanin 4'-alpha-L-arabinofuranosyl-(1->4)-glucoside	C26H31O15	583.166	A0199	Okanin	C008	2'-Hydroxychalcone	9.5	S0166	[2'-Hydroxychalcone]-A(3OH)-B(2OH)	(Arabinofuranosyl)-Glucosyl	no			C15H13O6	289.071	C14H10O6	274.047			C15H11O5	271.06	C14H13O5	261.076															C13H11O5	247.06
258	FL1C3CGS0006	CAS:115070-74-1	Okanin 4'-(2'',4'',6''-triacetylglucoside)	C27H29O14	577.155	A0199	Okanin	C008	2'-Hydroxychalcone	9.5	S0166	[2'-Hydroxychalcone]-A(3OH)-B(2OH)	(Acetyl)-(Acetyl)-(Acetyl)-Glucosyl	no			C15H13O6	289.071	C14H10O6	274.047			C15H11O5	271.06	C14H13O5	261.076															C13H11O5	247.06
259	FL1C3CGS0007	CAS:135618-14-3	Okanin 4'-(3'',4'',6''-triacetylglucoside)	C27H29O14	577.155	A0199	Okanin	C008	2'-Hydroxychalcone	9.5	S0166	[2'-Hydroxychalcone]-A(3OH)-B(2OH)	(Acetyl)-(Acetyl)-(Acetyl)-Glucosyl	no			C15H13O6	289.071	C14H10O6	274.047			C15H11O5	271.06	C14H13O5	261.076															C13H11O5	247.06
260	FL1C3CGS0010	CAS:120181-06-8	Okanin 3',4'-diglucoside	C27H33O16	613.176	A0199	Okanin	C008	2'-Hydroxychalcone	9.5	S0166	[2'-Hydroxychalcone]-A(3OH)-B(2OH)	Glucosyl, Glucosyl	no			C15H13O6	289.071	C14H10O6	274.047			C15H11O5	271.06	C14H13O5	261.076															C13H11O5	247.06
261	FL1C3CGS0012	CAS:120181-05-7	Okanin 4'-gentiobioside	C27H33O16	613.176	A0199	Okanin	C008	2'-Hydroxychalcone	9.5	S0166	[2'-Hydroxychalcone]-A(3OH)-B(2OH)	(Glucosyl)-Glucosyl	no			C15H13O6	289.071	C14H10O6	274.047			C15H11O5	271.06	C14H13O5	261.076															C13H11O5	247.06
262	FL1C3CGS0004	CAS:115070-75-2	Okanin 4'-(6''-p-coumarylglucoside)	C30H29O13	597.16	A0199	Okanin	C008	2'-Hydroxychalcone	9.5	S0166	[2'-Hydroxychalcone]-A(3OH)-B(2OH)	(Coumaroyl)-Glucosyl	no			C15H13O6	289.071	C14H10O6	274.047			C15H11O5	271.06	C14H13O5	261.076															C13H11O5	247.06
263	FL1C3CGS0005	CAS:118853-83-1	Okanin 4'-(4''-acetyl-6''-p-coumarylglucoside)	C32H31O14	639.171	A0199	Okanin	C008	2'-Hydroxychalcone	9.5	S0166	[2'-Hydroxychalcone]-A(3OH)-B(2OH)	(Acetyl)-(Coumaroyl)-Glucosyl	no			C15H13O6	289.071	C14H10O6	274.047			C15H11O5	271.06	C14H13O5	261.076															C13H11O5	247.06
264	FL1C3CGS0022	CAS:142628-30-6	Okanin 4'-O-(2''-O-caffeoyl-6''-O-acetylglucoside);3,4,2',3',4'-Pentahydroxychalcone 4'-O-(2''-O-caffeoyl-6''-O-acetylglucoside)	C32H31O15	655.166	A0199	Okanin	C008	2'-Hydroxychalcone	9.5	S0166	[2'-Hydroxychalcone]-A(3OH)-B(2OH)	(Caffeoyl)-(Acetyl)-Glucosyl	no			C15H13O6	289.071	C14H10O6	274.047			C15H11O5	271.06	C14H13O5	261.076															C13H11O5	247.06
265	FL1C3CGS0008	CAS:118853-82-0	Okanin 4'-(2'',4''-diacetyl-6''-p-coumarylglucoside)	C34H33O15	681.181	A0199	Okanin	C008	2'-Hydroxychalcone	9.5	S0166	[2'-Hydroxychalcone]-A(3OH)-B(2OH)	(Acetyl)-(Acetyl)-(Coumaroyl)-Glucosyl	no			C15H13O6	289.071	C14H10O6	274.047			C15H11O5	271.06	C14H13O5	261.076															C13H11O5	247.06
266	FL1C3CGS0009	CAS:118853-81-9	Okanin 4'-(3'',4''-diacetyl-6''-p-coumarylglucoside)	C34H33O15	681.181	A0199	Okanin	C008	2'-Hydroxychalcone	9.5	S0166	[2'-Hydroxychalcone]-A(3OH)-B(2OH)	(Acetyl)-(Acetyl)-(Coumaroyl)-Glucosyl	no			C15H13O6	289.071	C14H10O6	274.047			C15H11O5	271.06	C14H13O5	261.076															C13H11O5	247.06
267	FL1C3CGS0023	CAS:142628-31-7	Okanin 4'-O-(2''-O-caffeoyl-6''-O-p-coumaroylglucoside);3,4,2',3',4'-Pentahydroxychalcone 4'-O-(2''-O-caffeoyl-6''-O-p-coumaroylglucoside)	C39H35O16	759.192	A0199	Okanin	C008	2'-Hydroxychalcone	9.5	S0166	[2'-Hydroxychalcone]-A(3OH)-B(2OH)	(Caffeoyl)-(Coumaroyl)-Glucosyl	no			C15H13O6	289.071	C14H10O6	274.047			C15H11O5	271.06	C14H13O5	261.076															C13H11O5	247.06
268	FL1C3CNS0002	CAS:6542-59-2	Lanceoletin	C16H15O6	303.086	A0200	Lanceoletin	C008	2'-Hydroxychalcone	9.5	S0174	[2'-Hydroxychalcone]-A(2OH, 1OMe)-B(2OH)		yes			C16H15O6	303.086	C15H12O6	288.063			C16H13O5	285.076																	C14H13O5	261.076
269	FL1C3CGS0018	CAS:64181-95-9	Lanceolin	C22H25O11	465.139	A0200	Lanceoletin	C008	2'-Hydroxychalcone	9.5	S0174	[2'-Hydroxychalcone]-A(2OH, 1OMe)-B(2OH)	Glucosyl	no			C16H15O6	303.086	C15H12O6	288.063			C16H13O5	285.076																	C14H13O5	261.076
270	FL1C3CNS0004	CAS:207906-25-0	2',4',4-Trihydroxy-3',3-methoxychalcone	C17H17O6	317.102	A0201	2',4',4-Trihydroxy-3',3-methoxychalcone	C008	2'-Hydroxychalcone	9.5	S0175	[2'-Hydroxychalcone]-A(2OH, 1OMe)-B(1OH, 1OMe)		yes			C17H17O6	317.102	C16H14O6	302.078			C17H15O5	299.091																	C15H15O5	275.091
271	FL1C3CGS0026	CAS:207906-26-1	2',4',4-Trihydroxy-3',3-dimethoxychalcone 4'-O-glucoside	C23H27O11	479.155	A0201	2',4',4-Trihydroxy-3',3-methoxychalcone	C008	2'-Hydroxychalcone	9.5	S0175	[2'-Hydroxychalcone]-A(2OH, 1OMe)-B(1OH, 1OMe)	Glucosyl	no			C17H17O6	317.102	C16H14O6	302.078			C17H15O5	299.091																	C15H15O5	275.091
272	FL1C3CGS0020	CAS:94285-18-4	Okanin 3,4,3'-trimethyl ether 4'-glucoside	C24H29O11	493.17	A0202	Okanin 3,4,3'-trimethyl ether	C008	2'-Hydroxychalcone	9.5	S0176	[2'-Hydroxychalcone]-A(2OH, 1OMe)-B(2OMe)	Glucosyl	no			C18H19O6	331.118	C17H16O6	316.094			C18H17O5	313.107																	C16H17O5	289.107
273	FL1C3CNS0003	CAS:94285-19-5	Okanin 3,4,3',4'-tetramethyl ether	C19H21O6	345.133	A0203	Okanin 3,4,3',4'-tetramethyl ether	C008	2'-Hydroxychalcone	9.5	S0177	[2'-Hydroxychalcone]-A(1OH, 2OMe)-B(2OMe)		yes			C19H21O6	345.133	C18H18O6	330.11			C19H19O5	327.123																	C17H19O5	303.123
274	FL1C3CGS0019	CAS:94285-17-3	Okanin 3,4-dimethyl ether 4'-glucoside	C23H27O11	479.155	A0204	Okanin 3,4-dimethyl ether	C008	2'-Hydroxychalcone	9.5	S0178	[2'-Hydroxychalcone]-A(3OH)-B(2OMe)	Glucosyl	no			C17H17O6	317.102	C16H14O6	302.078			C17H15O5	299.091																	C15H15O5	275.091
275	FL1C3CGS0013	CAS:119227-96-2	Okanin 4-methyl ether 3'-glucoside	C22H25O11	465.139	A0205	Okanin 4-methyl ether	C008	2'-Hydroxychalcone	9.5	S0179	[2'-Hydroxychalcone]-A(3OH)-B(1OH, 1OMe)	Glucosyl	no			C16H15O6	303.086	C15H12O6	288.063			C16H13O5	285.076																	C14H13O5	261.076
276	FL1C3CGS0015	CAS:94285-20-8	Okanin 4-methyl ether 4'-glucoside	C22H25O11	465.139	A0205	Okanin 4-methyl ether	C008	2'-Hydroxychalcone	9.5	S0179	[2'-Hydroxychalcone]-A(3OH)-B(1OH, 1OMe)	Glucosyl	no			C16H15O6	303.086	C15H12O6	288.063			C16H13O5	285.076																	C14H13O5	261.076
277	FL1C3CGS0014	CAS:135618-13-2	Okanin 4-methyl ether 3'-(6''-acetylglucoside)	C24H27O12	507.15	A0205	Okanin 4-methyl ether	C008	2'-Hydroxychalcone	9.5	S0179	[2'-Hydroxychalcone]-A(3OH)-B(1OH, 1OMe)	(Acetyl)-Glucosyl	no			C16H15O6	303.086	C15H12O6	288.063			C16H13O5	285.076																	C14H13O5	261.076
278	FL1C3CGS0016	CAS:142628-33-9	Okanin 4-methyl ether 4'-(6''-acetylglucoside)	C24H27O12	507.15	A0205	Okanin 4-methyl ether	C008	2'-Hydroxychalcone	9.5	S0179	[2'-Hydroxychalcone]-A(3OH)-B(1OH, 1OMe)	(Acetyl)-Glucosyl	no			C16H15O6	303.086	C15H12O6	288.063			C16H13O5	285.076																	C14H13O5	261.076
279	FL1C3CGS0017	CAS:146257-94-5	Okanin 4-methyl ether 4'-primveroside	C27H33O15	597.181	A0205	Okanin 4-methyl ether	C008	2'-Hydroxychalcone	9.5	S0179	[2'-Hydroxychalcone]-A(3OH)-B(1OH, 1OMe)	(Xylosyl)-Glucosyl	no			C16H15O6	303.086	C15H12O6	288.063			C16H13O5	285.076																	C14H13O5	261.076
280	FL1C3CGS0024	CAS:142628-32-8	Okanin 4-methyl ether 4'-O-(6''-O-p-coumaroylglucoside);3,4,2',3',4'-Pentahydroxy-4-methoxychalcone 4'-O-(6''-O-p-coumaroylglucoside)	C31H31O13	611.176	A0205	Okanin 4-methyl ether	C008	2'-Hydroxychalcone	9.5	S0179	[2'-Hydroxychalcone]-A(3OH)-B(1OH, 1OMe)	(Coumaroyl)-Glucosyl	no			C16H15O6	303.086	C15H12O6	288.063			C16H13O5	285.076																	C14H13O5	261.076
281	FL1C3CGS0025	CAS:142628-34-0	Okanin 4-methyl ether 4'-O-(2''-O-caffeoyl-6''-O-acetylglucoside);3,4,2',3',4'-Pentahydroxy-4-methoxychalcone 4-methyl ether 4'-O-(2''-O-caffeoyl-6''-O-acetylglucoside)	C33H33O15	669.181	A0205	Okanin 4-methyl ether	C008	2'-Hydroxychalcone	9.5	S0179	[2'-Hydroxychalcone]-A(3OH)-B(1OH, 1OMe)	(Caffeoyl)-(Acetyl)-Glucosyl	no			C16H15O6	303.086	C15H12O6	288.063			C16H13O5	285.076																	C14H13O5	261.076
282	FL1C98NS0001	CAS:15131-80-3	2,2'-Dihydroxychalcone	C15H13O3	241.086	A0206	2,2'-Dihydroxychalcone	C008	2'-Hydroxychalcone	9.5	S0180	[2'-Hydroxychalcone]-A(1OH)-B(1OH)		yes	The CAS No. was added.		C15H13O3	241.086	C14H10O3	226.062			C15H11O2	223.075	C14H13O2	213.091															C13H11O2	199.075
283	FL1C98NI0001	CAS:96657-92-0	Flemiwallichin E	C25H29O4	393.206	A0207	Flemiwallichin E	C008	2'-Hydroxychalcone	9.5	S0092	[2'-Hydroxychalcone]-A(2OH, 1Geranyl)-B(1OH)		yes			C25H29O4	393.206
284	FL1C9ANS0003	CAS:193746-17-7	4,2',5'-Trihydroxychalcone	C15H13O4	257.081	A0208	4,2',5'-Trihydroxychalcone	C008	2'-Hydroxychalcone	9.5	S0079	[2'-Hydroxychalcone]-A(2OH)-B(1OH)		yes			C15H13O4	257.081	C14H10O4	242.057			C15H11O3	239.07	C14H13O3	229.086															C13H11O3	215.07
285	FL1C9ANS0002	CAS:6342-92-3	2',5'-Dihydroxy-4-methoxychalcone	C16H15O4	271.096	A0209	2',5'-Dihydroxy-4-methoxychalcone	C008	2'-Hydroxychalcone	9.5	S0080	[2'-Hydroxychalcone]-A(2OH)-B(1OMe)		yes			C16H15O4	271.096	C15H12O4	256.073			C16H13O3	253.086																	C14H13O3	229.086
286	FL1C9AGS0001	CAS:81793-82-0	4,2'-Dihydroxychalcone 4-glucoside	C21H23O8	403.139	A0210	4,2'-Dihydroxychalcone	C008	2'-Hydroxychalcone	9.5	S0180	[2'-Hydroxychalcone]-A(1OH)-B(1OH)	Glucosyl	no			C15H13O3	241.086	C14H10O3	226.062			C15H11O2	223.075	C14H13O2	213.091															C13H11O2	199.075
287	FL1C9AGS0002	CAS:158500-60-8	4,2',3'-Trihydroxychalcone 4-O-glucoside	C21H23O9	419.134	A0211	4,2',3'-Trihydroxychalcone	C008	2'-Hydroxychalcone	9.5	S0079	[2'-Hydroxychalcone]-A(2OH)-B(1OH)	Glucosyl	no			C15H13O4	257.081	C14H10O4	242.057			C15H11O3	239.07	C14H13O3	229.086															C13H11O3	215.07
288	FL1C9CNS0001	CAS:6272-43-1	3,4,2'-Trihydroxychalcone	C15H13O4	257.081	A0212	3,4,2'-Trihydroxychalcone	C008	2'-Hydroxychalcone	9.5	S0181	[2'-Hydroxychalcone]-A(1OH)-B(2OH)		yes	The CAS No. was added.		C15H13O4	257.081	C14H10O4	242.057			C15H11O3	239.07	C14H13O3	229.086															C13H11O3	215.07
289	FL1C9GNS0001	CAS:142955-68-8	Crotaoprostrin;2'-Hydroxy-3,4,5-methoxychalcone	C18H19O5	315.123	A0213	Crotaoprostrin	C008	2'-Hydroxychalcone	9.5	S0182	[2'-Hydroxychalcone]-A(1OH)-B(3OMe)		yes			C18H19O5	315.123	C17H16O5	300.099			C18H17O4	297.112																	C16H17O4	273.112
290	FL1CA8NS0002	CAS:118267-80-4	2'-Hydroxy-2,4',6'-trimethoxychalcone	C18H19O5	315.123	A0214	2'-Hydroxy-2,4',6'-trimethoxychalcone	C008	2'-Hydroxychalcone	9.5	S0183	[2'-Hydroxychalcone]-A(1OH, 2OMe)-B(1OMe)		yes			C18H19O5	315.123	C17H16O5	300.099			C18H17O4	297.112																	C16H17O4	273.112
291	FL1CA8GS0001	CAS:423775-36-4	Androechin;2,2',6'-Trihydroxy-4'-methoxychalcone 2'-O-glucoside	C22H25O10	449.144	A0215	2,2',6'-Trihydroxy-4'-methoxychalcone	C008	2'-Hydroxychalcone	9.5	S0171	[2'-Hydroxychalcone]-A(2OH, 1OMe)-B(1OH)	Glucosyl	no			C16H15O5	287.091	C15H12O5	272.068			C16H13O4	269.081																	C14H13O4	245.081
292	FL1CA8NS0001	CAS:260541-75-1	2,2',4'-Trihydroxy-6'-methoxychalcone	C16H15O5	287.091	A0216	2,2',4'-Trihydroxy-6'-methoxychalcone	C008	2'-Hydroxychalcone	9.5	S0171	[2'-Hydroxychalcone]-A(2OH, 1OMe)-B(1OH)		yes			C16H15O5	287.091	C15H12O5	272.068			C16H13O4	269.081																	C14H13O4	245.081
293	FL1CA8NS0003	CAS:76554-75-1	2'-Hydroxy-2,3,4',6'-tetramethoxychalcone	C19H21O6	345.133	A0217	2'-Hydroxy-2,3,4',6'-tetramethoxychalcone	C008	2'-Hydroxychalcone	9.5	S0177	[2'-Hydroxychalcone]-A(1OH, 2OMe)-B(2OMe)		yes			C19H21O6	345.133	C18H18O6	330.11			C19H19O5	327.123																	C17H19O5	303.123
294	FL1CA8NP0002	CAS:58264-34-9	Flemiwallichin B	C25H27O6	423.18	A0218	Flemiwallichin B	C008	2'-Hydroxychalcone	9.5	S0159	[2'-Hydroxychalcone]-A(2OH, 1([2,3:@@]-(6-Methyl-6-(4-methyl-3-pentenyl)pyrano)))-B(2OH)		yes			C25H27O6	423.18
295	FL1CA8NP0003	CAS:58264-33-8	Flemiwallichin A	C25H27O6	423.18	A0219	Flemiwallichin A	C008	2'-Hydroxychalcone	9.5	S0159	[2'-Hydroxychalcone]-A(2OH, 1([2,3:@@]-(6-Methyl-6-(4-methyl-3-pentenyl)pyrano)))-B(2OH)		yes			C25H27O6	423.18
296	FL1CA8NP0001	CAS:108864-19-3	Orotinichalcone	C26H29O6	437.196	A0220	Orotinichalcone	C008	2'-Hydroxychalcone	9.5	S0184	[2'-Hydroxychalcone]-A(1OH, 1OMe, 1(C-Prenyl), 1([2,3:@@]-(6,6-Dimethylpyrano)))-B(2OH)		yes			C26H29O6	437.196
297	FL1CA8NI0001	CAS:68027-38-3	Flemiwallichin C	C26H31O6	439.212	A0221	Flemiwallichin C	C008	2'-Hydroxychalcone	9.5	S0158	[2'-Hydroxychalcone]-A(2OH, 1OMe, 1Geranyl)-B(2OH)		yes			C26H31O6	439.212
298	FL1CA9NS0001	CAS:4197-97-1	2',4',6'-Trihydroxychalcone	C15H13O4	257.081	A0222	2',4',6'-Trihydroxychalcone	C008	2'-Hydroxychalcone	9.5	S0185	[2'-Hydroxychalcone]-A(3OH)-B(none)		yes			C15H13O4	257.081					C15H11O3	239.07																	C13H11O3	215.07
299	FL1CA9NI0005	CAS:83905-72-0	2',6'-Dihydroxy-4'-prenyloxychalcone	C20H21O4	325.143	A0222	2',4',6'-Trihydroxychalcone	C008	2'-Hydroxychalcone	9.5	S0185	[2'-Hydroxychalcone]-A(3OH)-B(none)	Prenyl	no			C15H13O4	257.081					C15H11O3	239.07																	C13H11O3	215.07
300	FL1CA9NS0003	CAS:19309-14-9	Cardamonin	C16H15O4	271.096	A0223	Cardamonin	C008	2'-Hydroxychalcone	9.5	S0162	[2'-Hydroxychalcone]-A(2OH, 1OMe)-B(none)		yes			C16H15O4	271.096	C15H12O4	256.073			C16H13O3	253.086																	C14H13O3	229.086
301	FL1CA9NI0006	CAS:96386-70-8	2'-Hydroxy-6'-methoxy-4'-prenyloxychalcone	C21H23O4	339.159	A0223	Cardamonin	C008	2'-Hydroxychalcone	9.5	S0162	[2'-Hydroxychalcone]-A(2OH, 1OMe)-B(none)	Prenyl	no			C16H15O4	271.096	C15H12O4	256.073			C16H13O3	253.086																	C14H13O3	229.086
302	FL1CA9NS0004	CAS:1775-97-9	Flavokawin B	C17H17O4	285.112	A0224	Flavokawin B	C008	2'-Hydroxychalcone	9.5	S0186	[2'-Hydroxychalcone]-A(1OH, 2OMe)-B(none)		yes			C17H17O4	285.112	C16H14O4	270.089			C17H15O3	267.102																	C15H15O3	243.102
303	FL1CA9NS0002	CAS:18956-15-5	2',6'-Dihydroxy-4'-methoxychalcone	C16H15O4	271.096	A0225	2',6'-Dihydroxy-4'-methoxychalcone	C008	2'-Hydroxychalcone	9.5	S0162	[2'-Hydroxychalcone]-A(2OH, 1OMe)-B(none)		yes			C16H15O4	271.096	C15H12O4	256.073			C16H13O3	253.086																	C14H13O3	229.086
304	FL1CA9NM0001	CAS:60433-78-5	Aurentiacin A	C17H17O4	285.112	A0226	Aurentiacin A	C008	2'-Hydroxychalcone	9.5	S0187	[2'-Hydroxychalcone]-A(2OH, 1OMe, 1Methyl)-B(none)		yes			C17H17O4	285.112
305	FL1CA9NM0002	CAS:67777-33-7	Triangularin	C17H17O4	285.112	A0227	Triangularin	C008	2'-Hydroxychalcone	9.5	S0187	[2'-Hydroxychalcone]-A(2OH, 1OMe, 1Methyl)-B(none)		yes			C17H17O4	285.112
306	FL1CA9NM0003	CAS:94388-75-7	Stercurensin	C17H17O4	285.112	A0228	Stercurensin	C008	2'-Hydroxychalcone	9.5	S0187	[2'-Hydroxychalcone]-A(2OH, 1OMe, 1Methyl)-B(none)		yes			C17H17O4	285.112
307	FL1CA9NM0004	CAS:58969-62-3	Aurentiacin	C18H19O4	299.128	A0229	Aurentiacin	C008	2'-Hydroxychalcone	9.5	S0188	[2'-Hydroxychalcone]-A(1OH, 2OMe, 1Methyl)-B(none)		yes			C18H19O4	299.128
308	FL1CA9NM0005	CAS:65349-31-7	2',4'-Dihydroxy-6'-methoxy-3',5'-dimethylchalcone	C18H19O4	299.128	A0230	2',4'-Dihydroxy-6'-methoxy-3',5'-dimethylchalcone	C008	2'-Hydroxychalcone	9.5	S0189	[2'-Hydroxychalcone]-A(2OH, 1OMe, 2Methyl)-B(none)		yes			C18H19O4	299.128
309	FL1CA9NM0006	CAS:177602-75-4	Leridal chalcone;(E)-2,4-Dihydroxy-6-methoxy-5-methyl-3-(1-oxo-3-phenyl-2-propenyl)benzaldehyde	C18H17O5	313.107	A0231	Leridal chalcone	C008	2'-Hydroxychalcone	9.5	S0190	[2'-Hydroxychalcone]-A(2OH, 1OMe, 1Formyl, 1Methyl)-B(none)		yes			C18H17O5	313.107
310	FL1CA9NI0001	CAS:72247-78-0	Desmethylisoxanthohumol	C20H21O4	325.143	A0232	Desmethylisoxanthohumol	C008	2'-Hydroxychalcone	9.5	S0191	[2'-Hydroxychalcone]-A(3OH, 1(C-Prenyl))-B(none)		yes			C20H21O4	325.143					C20H19O3	307.133																	C18H19O3	283.133	C17H15O4	283.096
311	FL1CA9NI0002	CAS:72247-79-1	Isoxanthohumol(Helichrysum)	C21H23O4	339.159	A0233	Isoxanthohumol(Helichrysum)	C008	2'-Hydroxychalcone	9.5	S0192	[2'-Hydroxychalcone]-A(2OH, 1OMe, 1(C-Prenyl))-B(none)		yes			C21H23O4	339.159	C20H20O4	324.136			C21H21O3	321.149																	C19H21O3	297.149	C18H17O4	297.112
312	FL1CA9NI0003	CAS:116107-09-6	2',4'-Dihydroxy-6'-methoxy-3'-prenylchalcone	C21H23O4	339.159	A0234	2',4'-Dihydroxy-6'-methoxy-3'-prenylchalcone	C008	2'-Hydroxychalcone	9.5	S0192	[2'-Hydroxychalcone]-A(2OH, 1OMe, 1(C-Prenyl))-B(none)		yes			C21H23O4	339.159	C20H20O4	324.136			C21H21O3	321.149																	C19H21O3	297.149	C18H17O4	297.112
313	FL1CA9NI0004	CAS:62820-10-4	Ovalichalcone	C22H25O4	353.175	A0235	Ovalichalcone	C008	2'-Hydroxychalcone	9.5	S0193	[2'-Hydroxychalcone]-A(1OH, 2OMe, 1(C-Prenyl))-B(none)		yes			C22H25O4	353.175	C21H22O4	338.151			C22H23O3	335.164																	C20H23O3	311.164	C19H19O4	311.128
314	FL1CA9NI0007	CAS:73436-02-9	3'-Geranyl-2',4',6'-trihydroxychalcone	C25H29O4	393.206	A0236	3'-Geranyl-2',4',6'-trihydroxychalcone	C008	2'-Hydroxychalcone	9.5	S0194	[2'-Hydroxychalcone]-A(3OH, 1Geranyl)-B(none)		yes			C25H29O4	393.206
315	FL1CA9NI0008	CAS:140158-52-7	3'-Neryl-2',4',6'-trihydroxychalcone	C25H29O4	393.206	A0237	3'-Neryl-2',4',6'-trihydroxychalcone	C008	2'-Hydroxychalcone	9.5	S0195	[2'-Hydroxychalcone]-A(3OH, 1Neryl)-B(none)		yes			C25H29O4	393.206
316	FL1CA9NR0001	CAS:120948-04-1	Linderachalcone	C25H29O4	393.206	A0238	Linderachalcone	C008	2'-Hydroxychalcone	9.5	S0196	[2'-Hydroxychalcone]-A(3OH, 1(6-Isopropyl-3-methyl-2-cyclohexenyl))-B(none)		yes			C25H29O4	393.206
317	FL1CA9NR0002	CAS:119628-53-4	2',6'-Dihydroxy-3'-(1-p-menthen-3-yl)-4'-methoxychalcone	C26H31O4	407.222	A0239	2',6'-Dihydroxy-3'-(1-p-menthen-3-yl)-4'-methoxychalcone	C008	2'-Hydroxychalcone	9.5	S0197	[2'-Hydroxychalcone]-A(2OH, 1OMe, 1(6-Isopropyl-3-methyl-2-cyclohexenyl))-B(none)		yes			C26H31O4	407.222
318	FL1CA9NR0003	CAS:120217-40-5	Neolinderachalcone	C35H45O4	529.331	A0240	Neolinderachalcone	C008	2'-Hydroxychalcone	9.5	S0198	[2'-Hydroxychalcone]-A(3OH, 2(6-Isopropyl-3-methyl-2-cyclohexenyl))-B(none)		yes			C35H45O4	529.331
319	FL1CA9NF0003	CAS:260437-87-4	Crassichalcone;5''-Isopropenyl-4'',5''-dihydrofurano[2'',3'':4',3']-2'-hydroxy-6'-methoxychalcone	C21H21O4	337.143	A0241	Crassichalcone	C008	2'-Hydroxychalcone	9.5	S0199	[2'-Hydroxychalcone]-A(1OH, 1OMe, 1([2,3:@@]-(5-Isopropenyldihydrofurano)))-B(none)		yes			C21H21O4	337.143
320	FL1CA9NP0002	CAS:88509-90-4	Oaxacacin	C21H21O4	337.143	A0242	Oaxacacin	C008	2'-Hydroxychalcone	9.5	S0200	[2'-Hydroxychalcone]-A(1OH, 1OMe, 1([2,3:@@]-(6,6-Dimethylpyrano)))-B(none)		yes			C21H21O4	337.143	C20H18O4	322.12			C21H19O3	319.133																	C19H19O3	295.133	C18H15O4	295.096
321	FL1CA9NP0004	CAS:41724-53-2, CAS:51703-76-5	Pongachalcone I	C21H21O4	337.143	A0243	Pongachalcone I	C008	2'-Hydroxychalcone	9.5	S0200	[2'-Hydroxychalcone]-A(1OH, 1OMe, 1([2,3:@@]-(6,6-Dimethylpyrano)))-B(none)		yes			C21H21O4	337.143	C20H18O4	322.12			C21H19O3	319.133																	C19H19O3	295.133	C18H15O4	295.096
322	FL1CA9NP0006	CAS:20890-68-0	2',4'-Dihydroxy-3',6'',6''-trimethylpyrano[2'',3'':6',5']chalcone	C21H21O4	337.143	A0244	2',4'-Dihydroxy-3',6'',6''-trimethylpyrano[2'',3'':6',5']chalcone	C008	2'-Hydroxychalcone	9.5	S0201	[2'-Hydroxychalcone]-A(2OH, 1([2,3:@@]-(6,6-Dimethylpyrano)), 1Methyl)-B(none)		yes			C21H21O4	337.143
323	FL1CA9NP0011	CAS:554408-31-0	Cedreprenone;(2E)-1-(5-Hydroxy-7-methoxy-2,2-dimethyl-2H-1-benzopyran-8-yl)-3-phenyl-2-propen-1-one	C21H21O4	337.143	A0245	Cedreprenone	C008	2'-Hydroxychalcone	9.5	S0200	[2'-Hydroxychalcone]-A(1OH, 1OMe, 1([2,3:@@]-(6,6-Dimethylpyrano)))-B(none)		yes			C21H21O4	337.143	C20H18O4	322.12			C21H19O3	319.133																	C19H19O3	295.133	C18H15O4	295.096
324	FL1CA9NF0001	CAS:93753-30-1	(+)-Tephrosone;3-Phenyl-1-[(3S,3aS,8aR)-2,3,3a,8a-tetrahydro-3,4-dihydroxy-2,2-dimethylfuro[2,3-b]benzofuran-5-yl]-2-propen-1-one	C21H21O5	353.138	A0246	Tephrosone	C008	2'-Hydroxychalcone	9.5	S0202	[2'-Hydroxychalcone]-A(1OH, 1([2,3:@@]-(5,5-Dimethyl-4-hydroxy-4,5,3a,6a-tetrahydro-furo[2,3-b]furano)))-B(none)		yes			C21H21O5	353.138
325	FL1CA9NP0009	CAS:405555-04-6	Epoxyobovatachalcone;4'',5''-Epoxy(6'',6''-dimethyl-4'',5''-dihydropyrano[2'',3'':4',3'])-2'-hydroxy-6'-methoxychalcone	C21H21O5	353.138	A0247	Epoxyobovatachalcone	C008	2'-Hydroxychalcone	9.5	S0203	[2'-Hydroxychalcone]-A(1OH, 1OMe, 1([2,3:@@]-([4,5]-Epoxy-6,6-dimethyl-4,5-dihydropyrano)))-B(none)		yes			C21H21O5	353.138
326	FL1CA9NP0003	CAS:72247-81-5	Helichromanochalcone	C21H23O5	355.154	A0248	Helichromanochalcone	C008	2'-Hydroxychalcone	9.5	S0204	[2'-Hydroxychalcone]-A(1OH, 1OMe, 1([2,3:@@]-(6,6-Dimethyl-5-hydroxydihydropyrano)))-B(none)		yes			C21H23O5	355.154
327	FL1CA9NP0001	CAS:122585-71-1	Helikrausichalcone	C20H21O5	341.138	A0249	Helikrausichalcone	C008	2'-Hydroxychalcone	9.5	S0205	[2'-Hydroxychalcone]-A(2OH, 1([2,3:@@]-(6,6-Dimethyl-5-hydroxydihydropyrano)))-B(none)		yes			C20H21O5	341.138
328	FL1CA9NP0010	CAS:554408-29-6	2'-Methoxyhelikrausichalcone;6'',6''-Dimethyl-5''-hydroxy-4'',5''-dihydropyrano[2'',3'':4',3']-2'-hydroxy-6'-methoxychalcone	C21H23O5	355.154	A0250	2'-Methoxyhelikrausichalcone	C008	2'-Hydroxychalcone	9.5	S0204	[2'-Hydroxychalcone]-A(1OH, 1OMe, 1([2,3:@@]-(6,6-Dimethyl-5-hydroxydihydropyrano)))-B(none)		yes			C21H23O5	355.154
329	FL1CA9NP0012	CAS:140158-54-9	6'',6''-Dimethyl-5''-hydroxy-4'',5''-dihydropyrano[2'',3'':2',3']-4'-hydroxy-6'-methoxychalcone	C21H23O5	355.154	A0251	6'',6''-Dimethyl-5''-hydroxy-4'',5''-dihydropyrano[2'',3'':2',3']-4'-hydroxy-6'-methoxychalcone	C008	2'-Hydroxychalcone	9.5	S0204	[2'-Hydroxychalcone]-A(1OH, 1OMe, 1([2,3:@@]-(6,6-Dimethyl-5-hydroxydihydropyrano)))-B(none)		yes			C21H23O5	355.154
330	FL1CA9NN0001	CAS:73536-03-5	8-Cinnamoyl-3,4-dihydro-5,7-dihydroxy-4-phenylcoumarin	C24H19O5	387.123	A0252	8-Cinnamoyl-3,4-dihydro-5,7-dihydroxy-4-phenylcoumarin	C008	2'-Hydroxychalcone	9.5	S0206	[2'-Hydroxychalcone]-A(2OH, 1([2,3:@@]-(4-Phenyl-4,5-dihydro-6-oxopyrano)))-B(none)		yes			C24H19O5	387.123
331	FL1CA9NF0004	CAS:195609-89-3	(+)-Tephropurpurin;[(+)-5'',5''-dimethyl-4''alpha-acacetoxytetrahydrofurano(2'',3''-b)-dihydrofurano(4',5'-h)-2'-methoxy-6'-hydroxychalcone]	C24H25O7	425.159	A0253	Tephropurpurin	C008	2'-Hydroxychalcone	9.5	S0207	[2'-Hydroxychalcone]-A(1OH, 1OMe, 1([2,3:@@]-(5,5-Dimethyl-4-acetoxy-4,5,3a,6a-tetrahydro-furo[2,3-b]furano)))-B(none)		yes	The compound name was corrected: SciFinder [J. Nat. Prod.,60,(1997),869]		C24H25O7	425.159
332	FL1CA9NP0005	CAS:89354-00-7	Flemiculosin	C25H25O4	389.175	A0254	Flemiculosin	C007	Chalcone	9.5	S0208	[Chalcone]-A(1OH, 1([2,3:@@]-(6,6-Dimethylpyrano)))-B(none)		yes			C25H25O4	389.175					C25H23O3	371.164	C24H25O3	361.18															C23H23O3	347.164	C22H19O4	347.128
333	FL1CA9NF0002	CAS:554408-33-2	Cedrediprenone;2',4'-Dihydroxy-3'-prenyl-5''-(2-hydroxyisopropyl)-4'',5''-dihydrofurano[2'',3'':6',5']chalcone	C25H29O5	409.201	A0255	Cedrediprenone	C008	2'-Hydroxychalcone	9.5	S0209	[2'-Hydroxychalcone]-A(2OH, 1(C-Prenyl), 1([2,3:@@]-(5-(hydroxyisopropanyl)dihydrofurano)))-B(none)		yes			C25H29O5	409.201
334	FL1CA9NP0007	CAS:81943-62-6	Boesenbergin A	C26H29O4	405.206	A0256	Boesenbergin A	C008	2'-Hydroxychalcone	9.5	S0210	[2'-Hydroxychalcone]-A(1OH, 1OMe, 1([2,3:@@]-(6-Methyl-6-(4-Hydroxy-4-methyl-2-pentenyl)pyrano)))-B(none)		yes			C26H29O4	405.206
335	FL1CA9NP0008	CAS:93208-46-9	Boesenbergin B	C26H29O4	405.206	A0257	Boesenbergin B	C008	2'-Hydroxychalcone	9.5	S0210	[2'-Hydroxychalcone]-A(1OH, 1OMe, 1([2,3:@@]-(6-Methyl-6-(4-Hydroxy-4-methyl-2-pentenyl)pyrano)))-B(none)		yes			C26H29O4	405.206
336	FL1CA9NF0005	CAS:166983-85-3	(-)-Linderol A;Linderol A	C26H31O5	423.217	A0258	Linderol A	C008	2'-Hydroxychalcone	9.5	S0211	[2'-Hydroxychalcone]-A(1OH, 1OMe, 1([2,3:@@]-(7-Methyl-7-hydroxy-4-propyl-3a,4,5,6,7,7a-hexahydrobenzofurano)))-B(none)		yes			C26H31O5	423.217
337	FL1CA9NC0001	CAS:150813-89-1	Kurzichalcolactone	C32H31O7	527.206	A0259	Kurzichalcolactone	C008	2'-Hydroxychalcone	9.5	S0212	[2'-Hydroxychalcone]-A(2OH, 1([3,2:@@]-(5-oxo-11-Hydroxy-11-styryl-4,10-dioxa-bicyclo[7.3.1]-2-trideceno)))-B(none)		yes			C32H31O7	527.206
338	FL1CAANS0001	CAS:25515-46-2	Naringenin chalcone;Chalconaringenin;Isosalipurpol;trans-2',4,4',6'-Tetrahydroxychalcone;(2E)- 3-(4-hydroxyphenyl)-1-(2,4,6-trihydroxyphenyl)-2-Propen-1-one	C15H13O5	273.076	A0260	Naringenin chalcone	C008	2'-Hydroxychalcone	9.5	S0170	[2'-Hydroxychalcone]-A(3OH)-B(1OH)		yes			C15H13O5	273.076					C15H11O4	255.065																	C13H11O4	231.065
339	FL1CAANI0001	CAS:94393-11-0	4,2',6'-Trihydroxy-4'-prenyloxychalcone	C20H21O5	341.138	A0260	Naringenin chalcone	C008	2'-Hydroxychalcone	9.5	S0170	[2'-Hydroxychalcone]-A(3OH)-B(1OH)	Prenyl	no			C15H13O5	273.076					C15H11O4	255.065																	C13H11O4	231.065
340	FL1CAAGS0003	CAS:76840-08-9	Chalconaringenin 2'-xyloside	C20H21O9	405.118	A0260	Naringenin chalcone	C008	2'-Hydroxychalcone	9.5	S0170	[2'-Hydroxychalcone]-A(3OH)-B(1OH)	Xylosyl	no			C15H13O5	273.076					C15H11O4	255.065																	C13H11O4	231.065
341	FL1CAAGS0001	CAS:68116-40-5	Chalconaringenin 4-glucoside	C21H23O10	435.129	A0260	Naringenin chalcone	C008	2'-Hydroxychalcone	9.5	S0170	[2'-Hydroxychalcone]-A(3OH)-B(1OH)	Glucosyl	no			C15H13O5	273.076					C15H11O4	255.065																	C13H11O4	231.065
342	FL1CAAGS0004	CAS:4547-85-7	Isosalipurposide	C21H23O10	435.129	A0260	Naringenin chalcone	C008	2'-Hydroxychalcone	9.5	S0170	[2'-Hydroxychalcone]-A(3OH)-B(1OH)	Glucosyl	no			C15H13O5	273.076					C15H11O4	255.065																	C13H11O4	231.065
343	FL1CAAGS0005	CAS:25218-09-1	Chalconaringenin 4'-glucoside	C21H23O10	435.129	A0260	Naringenin chalcone	C008	2'-Hydroxychalcone	9.5	S0170	[2'-Hydroxychalcone]-A(3OH)-B(1OH)	Glucosyl	no			C15H13O5	273.076					C15H11O4	255.065																	C13H11O4	231.065
344	FL1CAAGS0006	CAS:82344-84-1	Chalconaringenin 2'-rhamnosyl-(1->4)-xyloside	C26H31O13	551.176	A0260	Naringenin chalcone	C008	2'-Hydroxychalcone	9.5	S0170	[2'-Hydroxychalcone]-A(3OH)-B(1OH)	(Rhamnosyl)-Xylosyl	no			C15H13O5	273.076					C15H11O4	255.065																	C13H11O4	231.065
345	FL1CAAGS0007	CAS:81139-16-4	Chalconaringenin 2'-rhamnosyl-(1->4)-glucoside	C27H33O14	581.186	A0260	Naringenin chalcone	C008	2'-Hydroxychalcone	9.5	S0170	[2'-Hydroxychalcone]-A(3OH)-B(1OH)	(Rhamnosyl)-Glucosyl	no			C15H13O5	273.076					C15H11O4	255.065																	C13H11O4	231.065
346	FL1CAAGS0008	CAS:6198-23-8	Chalconaringenin 2',4'-di-O-glucoside;4,2',4',6'-Tetrahydroxychalcone 2',4'-di-O-glucoside	C27H33O15	597.181	A0260	Naringenin chalcone	C008	2'-Hydroxychalcone	9.5	S0170	[2'-Hydroxychalcone]-A(3OH)-B(1OH)	Glucosyl, Glucosyl	no			C15H13O5	273.076					C15H11O4	255.065																	C13H11O4	231.065
347	FL1CAAGS0002	CAS:27960-53-8	Chalconaringenin 2'-(6''-p-coumarylglucoside)	C30H29O12	581.165	A0260	Naringenin chalcone	C008	2'-Hydroxychalcone	9.5	S0170	[2'-Hydroxychalcone]-A(3OH)-B(1OH)	(Coumaroyl)-Glucosyl	no			C15H13O5	273.076					C15H11O4	255.065																	C13H11O4	231.065
348	FL1CAAGS0009	CAS:329272-53-9	Chalconaringenin 2'-O-glucoside 4'-O-gentobioside;4,2',4',6'-Tetrahydroxychalcone 2'-O-glucoside 4'-O-gentobioside	C33H43O20	759.234	A0260	Naringenin chalcone	C008	2'-Hydroxychalcone	9.5	S0170	[2'-Hydroxychalcone]-A(3OH)-B(1OH)	(Glucosyl)-Glucosyl, Glucosyl	no			C15H13O5	273.076					C15H11O4	255.065																	C13H11O4	231.065
349	FL1CDBNS0002	CAS:320378-13-0	4'-Hydroxy-2',4,6'-trimethoxychalcone	C18H19O5	315.123	A0261	4'-Hydroxy-2',4,6'-trimethoxychalcone	C007	Chalcone	9.5	S0213	[Chalcone]-A(1OH, 2OMe)-B(1OMe)		yes			C18H19O5	315.123	C17H16O5	300.099			C18H17O4	297.112	C17H19O4	287.128							C17H16O4	284.104	C17H15O4	283.096					C16H17O4	273.112
350	FL1CDANS0001	CAS:123316-64-3	4,4'-Dihydroxy-2',6'-dimethoxychalcone	C17H17O5	301.107	A0262	4,4'-Dihydroxy-2',6'-dimethoxychalcone	C007	Chalcone	9.5	S0214	[Chalcone]-A(1OH, 2OMe)-B(1OH)		yes			C17H17O5	301.107	C16H14O5	286.084			C17H15O4	283.096	C16H17O4	273.112							C16H14O4	270.089	C16H13O4	269.081					C15H15O4	259.096
351	FL1CCANS0001	CAS:81719-04-2	Neosakuranetin	C16H15O5	287.091	A0263	Neosakuranetin	C008	2'-Hydroxychalcone	9.5	S0171	[2'-Hydroxychalcone]-A(2OH, 1OMe)-B(1OH)		yes			C16H15O5	287.091	C15H12O5	272.068			C16H13O4	269.081																	C14H13O4	245.081
352	FL1CCAGS0001	CAS:31187-54-9	Neosakuranin	C22H25O10	449.144	A0263	Neosakuranetin	C008	2'-Hydroxychalcone	9.5	S0171	[2'-Hydroxychalcone]-A(2OH, 1OMe)-B(1OH)	Glucosyl	no			C16H15O5	287.091	C15H12O5	272.068			C16H13O4	269.081																	C14H13O4	245.081
353	FL1CABNS0001	CAS:56927-09-4	2',4',6'-Trihydroxy-4-methoxychalcone	C16H15O5	287.091	A0264	2',4',6'-Trihydroxy-4-methoxychalcone	C008	2'-Hydroxychalcone	9.5	S0215	[2'-Hydroxychalcone]-A(3OH)-B(1OMe)		yes			C16H15O5	287.091	C15H12O5	272.068			C16H13O4	269.081																	C14H13O4	245.081
354	FL1CCBNS0001	CAS:20621-49-2	Gymnogrammene	C17H17O5	301.107	A0265	Gymnogrammene	C008	2'-Hydroxychalcone	9.5	S0172	[2'-Hydroxychalcone]-A(2OH, 1OMe)-B(1OMe)		yes			C17H17O5	301.107	C16H14O5	286.084			C17H15O4	283.096																	C15H15O4	259.096
355	FL1CDBNS0001	CAS:3420-72-2	Flavokawin A	C18H19O5	315.123	A0266	Flavokawin A	C008	2'-Hydroxychalcone	9.5	S0183	[2'-Hydroxychalcone]-A(1OH, 2OMe)-B(1OMe)		yes			C18H19O5	315.123	C17H16O5	300.099			C18H17O4	297.112																	C16H17O4	273.112
356	FL1CDANS0002	CAS:37308-75-1	Flavokawin C	C17H17O5	301.107	A0267	Flavokawin C	C008	2'-Hydroxychalcone	9.5	S0173	[2'-Hydroxychalcone]-A(1OH, 2OMe)-B(1OH)		yes			C17H17O5	301.107	C16H14O5	286.084			C17H15O4	283.096																	C15H15O4	259.096
357	FL1CDAGS0001	CAS:68984-71-4	4,2'-Dihydroxy-4',6'-dimethoxychalcone 4-glucoside	C23H27O10	463.16	A0267	Flavokawin C	C008	2'-Hydroxychalcone	9.5	S0173	[2'-Hydroxychalcone]-A(1OH, 2OMe)-B(1OH)	Glucosyl	no			C17H17O5	301.107	C16H14O5	286.084			C17H15O4	283.096																	C15H15O4	259.096
358	FL1CDAGS0002	CAS:112526-49-5	4,2'-Dihydroxy-4',6'-dimethoxychalcone 4-apiosyl-(1->2)-glucoside	C28H35O14	595.202	A0267	Flavokawin C	C008	2'-Hydroxychalcone	9.5	S0173	[2'-Hydroxychalcone]-A(1OH, 2OMe)-B(1OH)	(Apiofuranosyl)-Glucosyl	no			C17H17O5	301.107	C16H14O5	286.084			C17H15O4	283.096																	C15H15O4	259.096
359	FL1CDAGS0003	CAS:488760-67-4	4,2'-Dihydroxy-4',6'-dimethoxychalcone 4-O-(5'''-O-p-cinnamoyl)-apiofuranosyl-(1'''->2'')-glucoside	C37H41O15	725.244	A0267	Flavokawin C	C008	2'-Hydroxychalcone	9.5	S0173	[2'-Hydroxychalcone]-A(1OH, 2OMe)-B(1OH)	((Cinnamoyl)-Apiofuranosyl)-Glucosyl	no			C17H17O5	301.107	C16H14O5	286.084			C17H15O4	283.096																	C15H15O4	259.096
360	FL1CBANS0002	CAS:855740-21-5	2',4'-Dihydroxy-4,6'-dimethoxychalcone	C17H17O5	301.107	A0268	2',4'-Dihydroxy-4,6'-dimethoxychalcone	C008	2'-Hydroxychalcone	9.5	S0172	[2'-Hydroxychalcone]-A(2OH, 1OMe)-B(1OMe)		yes			C17H17O5	301.107	C16H14O5	286.084			C17H15O4	283.096																	C15H15O4	259.096
361	FL1CBANS0001	CAS:62014-87-3	Helichrysetin;4,2',4'-Trihydroxy-6'-methoxychalcone	C16H15O5	287.091	A0269	Helichrysetin	C008	2'-Hydroxychalcone	9.5	S0171	[2'-Hydroxychalcone]-A(2OH, 1OMe)-B(1OH)		yes			C16H15O5	287.091	C15H12O5	272.068			C16H13O4	269.081																	C14H13O4	245.081
362	FL1CBAGS0001	CAS:155913-99-8	4,2',4'-Trihydroxy-6'-methoxychalcone 4-glucoside	C22H25O10	449.144	A0269	Helichrysetin	C008	2'-Hydroxychalcone	9.5	S0171	[2'-Hydroxychalcone]-A(2OH, 1OMe)-B(1OH)	Glucosyl	no			C16H15O5	287.091	C15H12O5	272.068			C16H13O4	269.081																	C14H13O4	245.081
363	FL1CBAGS0002	CAS:61826-89-9	Helichrysin	C22H25O10	449.144	A0269	Helichrysetin	C008	2'-Hydroxychalcone	9.5	S0171	[2'-Hydroxychalcone]-A(2OH, 1OMe)-B(1OH)	Glucosyl	no			C16H15O5	287.091	C15H12O5	272.068			C16H13O4	269.081																	C14H13O4	245.081
364	FL1CBAGS0003	CAS:162440-77-9	4,2',4'-Trihydroxy-6'-methoxychalcone 4,4'-di-beta-glucoside	C28H35O15	611.197	A0269	Helichrysetin	C008	2'-Hydroxychalcone	9.5	S0171	[2'-Hydroxychalcone]-A(2OH, 1OMe)-B(1OH)	Glucosyl, Glucosyl	no			C16H15O5	287.091	C15H12O5	272.068			C16H13O4	269.081																	C14H13O4	245.081
365	FL1CBAGS0004	CAS:203193-16-2	Helichrysetin 4,4'-di-O-alpha-glucoside;4,2',4'-Trihydroxy-6'-methoxychalcone 4,4'-di-O-alpha-glucoside	C28H35O15	611.197	A0269	Helichrysetin	C008	2'-Hydroxychalcone	9.5	S0171	[2'-Hydroxychalcone]-A(2OH, 1OMe)-B(1OH)	Glucosyl, Glucosyl	no			C16H15O5	287.091	C15H12O5	272.068			C16H13O4	269.081																	C14H13O4	245.081
366	FL1CBANI0001	CAS:569-83-5	Xanthohumol	C21H23O5	355.154	A0270	Xanthohumol	C008	2'-Hydroxychalcone	9.5	S0216	[2'-Hydroxychalcone]-A(2OH, 1OMe, 1(C-Prenyl))-B(1OH)		yes			C21H23O5	355.154	C20H20O5	340.131			C21H21O4	337.143																	C19H21O4	313.143	C18H17O5	313.107
367	FL1CCANI0001	CAS:265659-35-6	Xanthogalenol;3'-Prenyl-4,2',6'-trihydroxy-4'-methoxychalcone	C21H23O5	355.154	A0271	Xanthogalenol	C008	2'-Hydroxychalcone	9.5	S0216	[2'-Hydroxychalcone]-A(2OH, 1OMe, 1(C-Prenyl))-B(1OH)		yes			C21H23O5	355.154	C20H20O5	340.131			C21H21O4	337.143																	C19H21O4	313.143	C18H17O5	313.107
368	FL1CDANI0001	CAS:123316-63-2	4'-O-Methylxanthohumol	C22H25O5	369.17	A0272	4'-O-Methylxanthohumol	C008	2'-Hydroxychalcone	9.5	S0217	[2'-Hydroxychalcone]-A(1OH, 2OMe, 1(C-Prenyl))-B(1OH)		yes			C22H25O5	369.17	C21H22O5	354.146			C22H23O4	351.159																	C20H23O4	327.159	C19H19O5	327.123
369	FL1CBANI0003	CAS:189299-04-5	5'-Prenylxanthohumol;3',5'-Diprenyl-4,2',4'-trihydroxy-6'-methoxychalcone	C26H31O5	423.217	A0273	5'-Prenylxanthohumol	C008	2'-Hydroxychalcone	9.5	S0218	[2'-Hydroxychalcone]-A(2OH, 1OMe, 2(C-Prenyl))-B(1OH)		yes			C26H31O5	423.217	C25H28O5	408.193			C26H29O4	405.206																	C24H29O4	381.206	C23H25O5	381.17
370	FL1CAANI0002	CAS:189299-03-4	3'-Geranylchalconaringenin;3'-Geranyl-4,2',4',6'-tetrahydroxychalcone	C25H29O5	409.201	A0274	3'-Geranylchalconaringenin	C008	2'-Hydroxychalcone	9.5	S0219	[2'-Hydroxychalcone]-A(3OH, 1Geranyl)-B(1OH)		yes			C25H29O5	409.201
371	FL1CBANI0002	CAS:274675-25-1	Xanthohumol D;3'-(2-Hydroxy-3-methylbutyl-3-enyl)-4,2',4'-trihydroxy-6'-methoxychalcone	C21H23O6	371.149	A0275	Xanthohumol D	C008	2'-Hydroxychalcone	9.5	S0220	[2'-Hydroxychalcone]-A(2OH, 1OMe, 1(2-hydroxy-3-methyl-3-butenyl))-B(1OH)		yes			C21H23O6	371.149
372	FL1CBANC0002	CAS:164991-53-1	Calyxin B	C35H35O8	583.233	A0276	Calyxin B	C008	2'-Hydroxychalcone	9.5	S0221	[2'-Hydroxychalcone]-A(2OH, 1OMe, 1(5-Hydroxy-1,7-bis-(4-hydroxyphenyl)-hept-2-enyl))-B(1OH)		yes			C35H35O8	583.233
373	FL1CBANC0001	CAS:164991-52-0	Calyxin A	C35H35O9	599.228	A0277	Calyxin A	C008	2'-Hydroxychalcone	9.5	S0222	[2'-Hydroxychalcone]-A(2OH, 1OMe, 1(5-Hydroperoxy-1,7-bis-(4-hydroxyphenyl)-hept-2-enyl))-B(1OH)		yes			C35H35O9	599.228
374	FL1CCBNSH001	CAS:860000-36-8	3'-Bromo-6'-hydroxy-2',4,4'-trimethoxychalcone	C18H18BrO5	393.033	A0278	3'-Bromo-6'-hydroxy-2',4,4'-trimethoxychalcone	C008	2'-Hydroxychalcone	9.5	S0223	[2'-Hydroxychalcone]-A(1OH, 2OMe, 1Br)-B(1OMe)		yes			C18H18BrO5	393.033
375	FL1CAANN0001	CAS:73536-04-6	8-p-Coumaroyl-3,4-dihydro-5,7-dihydroxy-4-phenylcoumarin	C24H19O6	403.118	A0279	8-p-Coumaroyl-3,4-dihydro-5,7-dihydroxy-4-phenylcoumarin	C008	2'-Hydroxychalcone	9.5	S0224	[2'-Hydroxychalcone]-A(2OH, 1([2,3:@@]-(4-Phenyl-4,5-dihydro-6-oxopyrano)))-B(1OH)		yes			C24H19O6	403.118
376	FL1CAANP0002	CAS:138079-68-2	Laxichalcone	C25H25O5	405.17	A0280	Laxichalcone	C007	Chalcone	9.5	S0225	[Chalcone]-A(1OH, 1([2,3:@@]-(6,6-Dimethylpyrano)))-B(1OH)		yes			C25H25O5	405.17					C25H23O4	387.159	C24H25O4	377.175															C23H23O4	363.159	C22H19O5	363.123
377	FL1CAANP0001	CAS:71385-96-1	Sericone	C25H27O5	407.185	A0281	Sericone	C008	2'-Hydroxychalcone	9.5	S0226	[2'-Hydroxychalcone]-A(2OH, 1(C-Prenyl), 1([2,3:@@]-(6,6-Dimethylpyrano)))-B(1OH)		yes			C25H27O5	407.185
378	FL1CAANP0005	CAS:274675-26-2	Xanthohumol E;3'-Prenyl-6'',6''-dimethylpyrano[2'',3'':6',5']-4,2',4'-trihydroxychalcone	C25H27O5	407.185	A0282	Xanthohumol E	C008	2'-Hydroxychalcone	9.5	S0226	[2'-Hydroxychalcone]-A(2OH, 1(C-Prenyl), 1([2,3:@@]-(6,6-Dimethylpyrano)))-B(1OH)		yes			C25H27O5	407.185
379	FL1CAANP0003	CAS:138079-39-3	Derrichalcone	C26H29O7	453.191	A0283	Derrichalcone	C008	2'-Hydroxychalcone	9.5	S0227	[2'-Hydroxychalcone]-A(1OH, 1([2,3:@@]-(6,6-Dimethylpyrano)), 1([2,3:@@]-(6,6-Dimethyl-4,5-dihydro-4-hydroxy-5-methoxypyrano)))-B(1OH)		yes			C26H29O7	453.191
380	FL1CAANP0004	CAS:24593-75-7	4-Hydroxyrottlerin	C30H29O9	533.181	A0284	4-Hydroxyrottlerin	C008	2'-Hydroxychalcone	9.5	S0228	[2'-Hydroxychalcone]-A(2OH, 1([2,3:@@]-(6,6-Dimethylpyrano)), 1(3-Acetyl-2,4,6-trihydroxy-5-methylbenzyl))-B(1OH)		yes			C30H29O9	533.181
381	FL1CACNS0001	CAS:14917-41-0, CAS:73692-51-0	3,4,2',4',6'-Pentahydroxychalcone	C15H13O6	289.071	A0285	3,4,2',4',6'-Pentahydroxychalcone	C008	2'-Hydroxychalcone	9.5	S0166	[2'-Hydroxychalcone]-A(3OH)-B(2OH)		yes			C15H13O6	289.071					C15H11O5	271.06																	C13H11O5	247.06
382	FL1CACGS0001	CAS:20126-63-0	3,4,2',4',6'-Pentahydroxychalcone 2'-glucoside	C21H23O11	451.123	A0285	3,4,2',4',6'-Pentahydroxychalcone	C008	2'-Hydroxychalcone	9.5	S0166	[2'-Hydroxychalcone]-A(3OH)-B(2OH)	Glucosyl	no			C15H13O6	289.071					C15H11O5	271.06																	C13H11O5	247.06
383	FL1CACGS0002	CAS:123537-97-3	3,4,2',4',6'-Pentahydroxychalcone 4'-glucoside	C21H23O11	451.123	A0285	3,4,2',4',6'-Pentahydroxychalcone	C008	2'-Hydroxychalcone	9.5	S0166	[2'-Hydroxychalcone]-A(3OH)-B(2OH)	Glucosyl	no			C15H13O6	289.071					C15H11O5	271.06																	C13H11O5	247.06
384	FL1CBEGS0001	CAS:24292-52-2	3,4',6'-Trihydroxy-4,2'-dimethoxychalcone 4'-O-rutinoside	C29H37O15	625.213	A0286	3,4',6'-Trihydroxy-4,2'-dimethoxychalcone	C008	2'-Hydroxychalcone	9.5	S0175	[2'-Hydroxychalcone]-A(2OH, 1OMe)-B(1OH, 1OMe)	(Rhamnosyl)-Glucosyl	no			C17H17O6	317.102	C16H14O6	302.078			C17H15O5	299.091																	C15H15O5	275.091
385	FL1CADNS0001	CAS:25515-47-3	4,2',4',6'-Tetrahydroxy-3-methoxychalcone	C16H15O6	303.086	A0287	4,2',4',6'-Tetrahydroxy-3-methoxychalcone	C008	2'-Hydroxychalcone	9.5	S0179	[2'-Hydroxychalcone]-A(3OH)-B(1OH, 1OMe)		yes			C16H15O6	303.086	C15H12O6	288.063			C16H13O5	285.076																	C14H13O5	261.076
386	FL1CADGS0001	CAS:80830-19-9	Homoeriodictyolchalcone 2'-glucoside	C22H25O11	465.139	A0287	4,2',4',6'-Tetrahydroxy-3-methoxychalcone	C008	2'-Hydroxychalcone	9.5	S0179	[2'-Hydroxychalcone]-A(3OH)-B(1OH, 1OMe)	Glucosyl	no			C16H15O6	303.086	C15H12O6	288.063			C16H13O5	285.076																	C14H13O5	261.076
387	FL1CCDNS0001	CAS:137225-58-2	4,2',6'-Trihydroxy-3,4'-dimethoxychalcone	C17H17O6	317.102	A0288	4,2',6'-Trihydroxy-3,4'-dimethoxychalcone	C008	2'-Hydroxychalcone	9.5	S0175	[2'-Hydroxychalcone]-A(2OH, 1OMe)-B(1OH, 1OMe)		yes			C17H17O6	317.102	C16H14O6	302.078			C17H15O5	299.091																	C15H15O5	275.091
388	FL1CDFNS0001	CAS:10496-67-0	2'-Hydroxy-3,4,4',6'-tetramethoxychalcone	C19H21O6	345.133	A0289	2'-Hydroxy-3,4,4',6'-tetramethoxychalcone	C008	2'-Hydroxychalcone	9.5	S0177	[2'-Hydroxychalcone]-A(1OH, 2OMe)-B(2OMe)		yes			C19H21O6	345.133	C18H18O6	330.11			C19H19O5	327.123																	C17H19O5	303.123
389	FL1CDDGS0001	CAS:112572-59-5	4,2'-Dihydroxy-3,4',6'-trimethoxychalcone 4-glucoside	C24H29O11	493.17	A0290	4,2'-Dihydroxy-3,4',6'-trimethoxychalcone	C008	2'-Hydroxychalcone	9.5	S0229	[2'-Hydroxychalcone]-A(1OH, 2OMe)-B(1OH, 1OMe)	Glucosyl	no			C18H19O6	331.118	C17H16O6	316.094			C18H17O5	313.107																	C16H17O5	289.107
390	FL1CDENS0001	CAS:38186-71-9	3,2'-Dihydroxy-4,4',6'-trimethoxychalcone	C18H19O6	331.118	A0291	3,2'-Dihydroxy-4,4',6'-trimethoxychalcone	C008	2'-Hydroxychalcone	9.5	S0229	[2'-Hydroxychalcone]-A(1OH, 2OMe)-B(1OH, 1OMe)		yes			C18H19O6	331.118	C17H16O6	316.094			C18H17O5	313.107																	C16H17O5	289.107
391	FL1CADNI0001	CAS:130756-17-1	Antiarone D	C26H31O6	439.212	A0292	Antiarone D	C008	2'-Hydroxychalcone	9.5	S0230	[2'-Hydroxychalcone]-A(3OH, 1(C-Prenyl))-B(1OH, 1OMe, 1(C-Prenyl))		yes			C26H31O6	439.212	C25H28O6	424.188			C26H29O5	421.201																	C24H29O5	397.201	C23H25O6	397.165
392	FL1CAENI0002	CAS:130756-16-0	Antiarone C	C26H31O6	439.212	A0293	Antiarone C	C008	2'-Hydroxychalcone	9.5	S0230	[2'-Hydroxychalcone]-A(3OH, 1(C-Prenyl))-B(1OH, 1OMe, 1(C-Prenyl))		yes			C26H31O6	439.212	C25H28O6	424.188			C26H29O5	421.201																	C24H29O5	397.201	C23H25O6	397.165
393	FL1CAENI0001	CAS:130756-18-2	Antiarone E	C26H31O6	439.212	A0294	Antiarone E	C008	2'-Hydroxychalcone	9.5	S0231	[2'-Hydroxychalcone]-A(3OH)-B(1OH, 1OMe, 2(C-Prenyl))		yes			C26H31O6	439.212	C25H28O6	424.188			C26H29O5	421.201																	C24H29O5	397.201	C23H25O6	397.165
394	FL1CACNR0001	CAS:104668-91-9	3',4'-Dihydrooxepino-6'-hydroxybutein	C20H19O6	355.118	A0295	3',4'-Dihydrooxepino-6'-hydroxybutein	C008	2'-Hydroxychalcone	9.5	S0232	[2'-Hydroxychalcone]-A(2OH, 1([2,3:@@]-(6-Methyl-4,7-dihydrooxepino)))-B(2OH)		yes			C20H19O6	355.118
395	FL1CACNN0001	CAS:73536-05-7	8-Caffeoyl-3,4-dihydro-5,7-dihydroxy-4-phenylcoumarin	C24H19O7	419.113	A0296	8-Caffeoyl-3,4-dihydro-5,7-dihydroxy-4-phenylcoumarin	C008	2'-Hydroxychalcone	9.5	S0233	[2'-Hydroxychalcone]-A(2OH, 1([2,3:@@]-(4-Phenyl-4,5-dihydro-6-oxopyrano)))-B(2OH)		yes			C24H19O7	419.113
396	FL1CACNP0001	CAS:24650-82-6	3,4-Dihydroxyrottlerin	C30H29O10	549.176	A0297	3,4-Dihydroxyrottlerin	C008	2'-Hydroxychalcone	9.5	S0234	[2'-Hydroxychalcone]-A(2OH, 1([2,3:@@]-(6,6-Dimethylpyrano)), 1(3-Acetyl-2,4,6-trihydroxy-5-methylbenzyl))-B(2OH)		yes			C30H29O10	549.176
397	FL1CAGGS0001	CAS:20126-64-1	3,4,5,2',4',6'-Hexahydroxychalcone 2'-glucoside	C21H23O12	467.118	A0298	3,4,5,2',4',6'-Hexahydroxychalcone	C008	2'-Hydroxychalcone	9.5	S0235	[2'-Hydroxychalcone]-A(3OH)-B(3OH)	Glucosyl	no			C15H13O7	305.066					C15H11O6	287.055																	C13H11O6	263.055
398	FL1CDKNS0001	CAS:53350-27-9	2'-Hydroxy-3,4,5,4',6'-pentamethoxychalcone	C20H23O7	375.144	A0299	2'-Hydroxy-3,4,5,4',6'-pentamethoxychalcone	C008	2'-Hydroxychalcone	9.5	S0236	[2'-Hydroxychalcone]-A(1OH, 2OMe)-B(3OMe)		yes			C20H23O7	375.144	C19H20O7	360.12			C20H21O6	357.133																	C18H21O6	333.133
399	FL1CALNS0001	CAS:64166-11-6	Cerasin	C18H19O6	331.118	A0300	Cerasin	C008	2'-Hydroxychalcone	9.5	S0176	[2'-Hydroxychalcone]-A(2OH, 1OMe)-B(2OMe)		yes			C18H19O6	331.118	C17H16O6	316.094			C18H17O5	313.107																	C16H17O5	289.107
400	FL1CALNS0002	CAS:64200-22-2	Cerasidin	C19H21O6	345.133	A0301	Cerasidin	C008	2'-Hydroxychalcone	9.5	S0177	[2'-Hydroxychalcone]-A(1OH, 2OMe)-B(2OMe)		yes			C19H21O6	345.133	C18H18O6	330.11			C19H19O5	327.123																	C17H19O5	303.123
401	FL1CALGS0001	CAS:256413-65-7	4,6,2',4'-Tetramethoxychalcone 6'-beta-glucoside	C25H31O11	507.186	A0301	Cerasidin	C008	2'-Hydroxychalcone	9.5	S0229	[2'-Hydroxychalcone]-A(1OH, 2OMe)-B(1OH, 1OMe)	Glucosyl	no			C19H21O6	345.133	C18H18O6	330.11			C19H19O5	327.123																	C17H19O5	303.123
402	FL1CALNI0002	CAS:34981-25-4	Kuraridin	C26H31O6	439.212	A0302	Kuraridin	C008	2'-Hydroxychalcone	9.5	S0237	[2'-Hydroxychalcone]-A(2OH, 1OMe, 1Lavandulyl)-B(2OH)		yes			C26H31O6	439.212
403	FL1CALNI0001	CAS:99217-65-9	Kushenol D	C27H33O6	453.227	A0303	Kushenol D	C008	2'-Hydroxychalcone	9.5	S0238	[2'-Hydroxychalcone]-A(2OH, 1OMe, 1Lavandulyl)-B(1OH, 1OMe)		yes			C27H33O6	453.227
404	FL1CALNI0003	CAS:52482-98-1	Kuraridinol	C26H33O7	457.222	A0304	Kuraridinol	C008	2'-Hydroxychalcone	9.5	S0239	[2'-Hydroxychalcone]-A(2OH, 1OMe, 1(5-Hydroxy-2-isopropenyl-5-methylhexyl))-B(2OH)		yes			C26H33O7	457.222
405	FL1CALNS0003	CAS:73694-15-2	Rubone	C20H23O7	375.144	A0305	Rubone	C008	2'-Hydroxychalcone	9.5	S0236	[2'-Hydroxychalcone]-A(1OH, 2OMe)-B(3OMe)		yes			C20H23O7	375.144	C19H20O7	360.12			C20H21O6	357.133																	C18H21O6	333.133
406	FL1CALNS0004	CAS:639087-94-8	2,3,4,2',4',6'-Hexamethoxychalcone	C21H25O7	389.159	A0306	2,3,4,2',4',6'-Hexamethoxychalcone	C007	Chalcone	9.5	S0240	[Chalcone]-A(3OMe)-B(3OMe)		yes			C21H25O7	389.159	C20H22O7	374.136			C21H23O6	371.149	C20H25O6	361.165							C20H22O6	358.141	C20H21O6	357.133					C19H23O6	347.149
407	FL1CBANP0001	CAS:189299-05-6	Xanthohumol C;6'',6''-Dimethylpyrano[2'',3'':4',3']-4,2'-dihydroxy-6'-methoxychalcone	C21H21O5	353.138	A0307	Xanthohumol C	C008	2'-Hydroxychalcone	9.5	S0241	[2'-Hydroxychalcone]-A(1OH, 1OMe, 1([2,3:@@]-(6,6-Dimethylpyrano)))-B(1OH)		yes			C21H21O5	353.138	C20H18O5	338.115			C21H19O4	335.128																	C19H19O4	311.128	C18H15O5	311.091
408	FL1CBBNP0001	CAS:143885-75-0	Glychalcone A;6'',6''-Dimethylpyrano[2'',3'':4',3']-2'-hydroxy-4,6'-dimethoxychalcone	C22H23O5	367.154	A0308	Glychalcone A	C008	2'-Hydroxychalcone	9.5	S0242	[2'-Hydroxychalcone]-A(1OH, 1OMe, 1([2,3:@@]-(6,6-Dimethylpyrano)))-B(1OMe)		yes			C22H23O5	367.154	C21H20O5	352.131			C22H21O4	349.143																	C20H21O4	325.143	C19H17O5	325.107
409	FL1CBANP0002	CAS:250603-94-2	Isodehydrocycloxanthohumol hydrate;6'',6''-Dimethyl-4'',5''-dihydropyrano[2'',3'':4',3']-4,2'-dihydroxy-6'-methoxychalcone	C21H23O5	355.154	A0309	Isodehydrocycloxanthohumol hydrate	C008	2'-Hydroxychalcone	9.5	S0243	[2'-Hydroxychalcone]-A(1OH, 1OMe, 1([2,3:@@]-(6,6-Dimethyldihydropyrano)))-B(1OH)		yes			C21H23O5	355.154
410	FL1CBANP0003	CAS:189308-10-9	Dehydrocycloxanthohumol hydrate;Xanthohumol B;6'',6''-Dimethyl-5''-hydroxy-4'',5''-dihydropyrano[2'',3'':4',3']-4,2'-dihydroxy-6'-methoxychalcone	C21H23O6	371.149	A0310	Dehydrocycloxanthohumol hydratechalcone	C008	2'-Hydroxychalcone	9.5	S0244	[2'-Hydroxychalcone]-A(1OH, 1OMe, 1([2,3:@@]-(6,6-Dimethyl-5-hydroxydihydropyrano)))-B(1OH)		yes			C21H23O6	371.149
411	FL1CBCNP0001	CAS:40958-05-2	Glabrachromene I	C22H21O6	381.133	A0311	Glabrachromene I	C008	2'-Hydroxychalcone	9.5	S0245	[2'-Hydroxychalcone]-A(1OH, 1OMe, 1([2,3:@@]-(6,6-Dimethylpyrano)))-B(1([@@]-Methylenedioxy))		yes			C22H21O6	381.133
412	FL1CBFNP0001	CAS:143885-76-1	Glychalcone B;6'',6''-Dimethylpyrano[2'',3'':4',3']-2'-hydroxy-3,4,6'-trimethoxychalcone	C23H25O6	397.165	A0312	Glychalcone B	C008	2'-Hydroxychalcone	9.5	S0169	[2'-Hydroxychalcone]-A(1OH, 1OMe, 1([2,3:@@]-(6,6-Dimethylpyrano)))-B(2OMe)		yes			C23H25O6	397.165	C22H22O6	382.141			C23H23O5	379.154																	C21H23O5	355.154	C20H19O6	355.118
413	FL1CCANP0001	CAS:126026-23-1	Citrunobin	C21H21O5	353.138	A0313	Citrunobin	C008	2'-Hydroxychalcone	9.5	S0241	[2'-Hydroxychalcone]-A(1OH, 1OMe, 1([2,3:@@]-(6,6-Dimethylpyrano)))-B(1OH)		yes			C21H21O5	353.138	C20H18O5	338.115			C21H19O4	335.128																	C19H19O4	311.128	C18H15O5	311.091
414	FL1CCBNP0001	CAS:143885-77-2	6'',6''-Dimethylpyrano[2'',3'':6',5']-2'-hydroxy-4,4'-dimethoxychalcone	C22H23O5	367.154	A0314	6'',6''-Dimethylpyrano[2'',3'':6',5']-2'-hydroxy-4,4'-dimethoxychalcone	C008	2'-Hydroxychalcone	9.5	S0242	[2'-Hydroxychalcone]-A(1OH, 1OMe, 1([2,3:@@]-(6,6-Dimethylpyrano)))-B(1OMe)		yes			C22H23O5	367.154	C21H20O5	352.131			C22H21O4	349.143																	C20H21O4	325.143	C19H17O5	325.107
415	FL1CCFNP0001	CAS:143885-79-4	6'',6''-Dimethylpyrano[2'',3'':6',5']-2'-hydroxy-3,4,4'-trimethoxychalcone	C23H25O6	397.165	A0315	6'',6''-Dimethylpyrano[2'',3'':6',5']-2'-hydroxy-3,4,4'-trimethoxychalcone	C008	2'-Hydroxychalcone	9.5	S0169	[2'-Hydroxychalcone]-A(1OH, 1OMe, 1([2,3:@@]-(6,6-Dimethylpyrano)))-B(2OMe)		yes			C23H25O6	397.165	C22H22O6	382.141			C23H23O5	379.154																	C21H23O5	355.154	C20H19O6	355.118
416	FL1CDCNS0001	CAS:84161-84-2	Tephrone	C18H17O6	329.102	A0316	Tephrone	C008	2'-Hydroxychalcone	9.5	S0246	[2'-Hydroxychalcone]-A(1OH, 2OMe)-B(1([@@]-Methylenedioxy))		yes			C18H17O6	329.102
417	FL1CDCNS0002	CAS:151703-88-7	3,4-Methylenedioxy-2',4',6'-trimethoxychalcone	C19H19O6	343.118	A0317	3,4-Methylenedioxy-2',4',6'-trimethoxychalcone	C007	Chalcone	9.5	S0247	[Chalcone]-A(3OMe)-B(1([@@]-Methylenedioxy))		yes			C19H19O6	343.118
418	FL1CDCNI0001	CAS:73291-17-5	Ovalichalcone A	C23H25O6	397.165	A0318	Ovalichalcone A	C008	2'-Hydroxychalcone	9.5	S0248	[2'-Hydroxychalcone]-A(1OH, 2OMe, 1(C-Prenyl))-B(1([@@]-Methylenedioxy))		yes			C23H25O6	397.165
419	FL1CE8NS0001	CAS:100079-39-8	2',4'-Dihydroxy-2,3',6'-trimethoxychalcone	C18H19O6	331.118	A0319	2',4'-Dihydroxy-2,3',6'-trimethoxychalcone	C008	2'-Hydroxychalcone	9.5	S0249	[2'-Hydroxychalcone]-A(2OH, 2OMe)-B(1OMe)		yes			C18H19O6	331.118	C17H16O6	316.094			C18H17O5	313.107																	C16H17O5	289.107
420	FL1CE9NS0004	CAS:70185-52-3	Helilandin B	C18H19O5	315.123	A0320	Helilandin B	C008	2'-Hydroxychalcone	9.5	S0250	[2'-Hydroxychalcone]-A(1OH, 3OMe)-B(none)		yes			C18H19O5	315.123	C17H16O5	300.099			C18H17O4	297.112																	C16H17O4	273.112
421	FL1CE9NS0006	CAS:63878-53-5	2',3',4',6'-Tetramethoxychalcone	C19H21O5	329.138	A0321	2',3',4',6'-Tetramethoxychalcone	C007	Chalcone	9.5	S0251	[Chalcone]-A(4OMe)-B(none)		yes			C19H21O5	329.138	C18H18O5	314.115			C19H19O4	311.128	C18H21O4	301.143							C18H18O4	298.12	C18H17O4	297.112					C17H19O4	287.128
422	FL1CE9NS0001	CAS:42438-78-8	Pashanone	C17H17O5	301.107	A0322	Pashanone	C008	2'-Hydroxychalcone	9.5	S0252	[2'-Hydroxychalcone]-A(2OH, 2OMe)-B(none)		yes			C17H17O5	301.107	C16H14O5	286.084			C17H15O4	283.096																	C15H15O4	259.096
423	FL1CE9NS0005	CAS:6971-20-6	2'-Hydroxy-3',4',6'-trimethoxychalcone	C18H19O5	315.123	A0323	2'-Hydroxy-3',4',6'-trimethoxychalcone	C008	2'-Hydroxychalcone	9.5	S0250	[2'-Hydroxychalcone]-A(1OH, 3OMe)-B(none)		yes			C18H19O5	315.123	C17H16O5	300.099			C18H17O4	297.112																	C16H17O4	273.112
424	FL1CE9NS0002	CAS:54299-50-2	2',4'-Dihydroxy-3',6'-dimethoxychalcone	C17H17O5	301.107	A0324	2',4'-Dihydroxy-3',6'-dimethoxychalcone	C008	2'-Hydroxychalcone	9.5	S0252	[2'-Hydroxychalcone]-A(2OH, 2OMe)-B(none)		yes			C17H17O5	301.107	C16H14O5	286.084			C17H15O4	283.096																	C15H15O4	259.096
425	FL1CE9NS0003	CAS:54299-64-8	2',3'-Dihydroxy-4',6'-dimethoxychalcone	C17H17O5	301.107	A0325	2',3'-Dihydroxy-4',6'-dimethoxychalcone	C008	2'-Hydroxychalcone	9.5	S0252	[2'-Hydroxychalcone]-A(2OH, 2OMe)-B(none)		yes			C17H17O5	301.107	C16H14O5	286.084			C17H15O4	283.096																	C15H15O4	259.096
426	FL1CE9NI0001	CAS:116988-10-4	3'-Angeloyloxy-2',4'-dihydroxy-6'-methoxychalcone	C21H21O6	369.133	A0326	2',3',4'-dihydroxy-6'-methoxychalcone	C008	2'-Hydroxychalcone	9.5	S0253	[2'-Hydroxychalcone]-A(3OH, 1OMe)-B(none)	Angeloyl	no			C16H15O5	287.091	C15H12O5	272.068			C16H13O4	269.081																	C14H13O4	245.081
427	FL1CE9NI0002	CAS:116988-11-5	2',4'-Dihydroxy-6'-methoxy-3'-(2-methylbutyryloxy)chalcone	C21H23O6	371.149	A0326	2',3',4'-dihydroxy-6'-methoxychalcone	C008	2'-Hydroxychalcone	9.5	S0253	[2'-Hydroxychalcone]-A(3OH, 1OMe)-B(none)	(2-Methylbutyroyl)	no			C16H15O5	287.091	C15H12O5	272.068			C16H13O4	269.081																	C14H13O4	245.081
428	FL1CE9NI0003	CAS:116988-12-6	2',4'-Dihydroxy-3'-isovaleryloxy-6'-methoxychalcone	C21H23O6	371.149	A0326	2',3',4'-dihydroxy-6'-methoxychalcone	C008	2'-Hydroxychalcone	9.5	S0253	[2'-Hydroxychalcone]-A(3OH, 1OMe)-B(none)	Isovaleryl	no			C16H15O5	287.091	C15H12O5	272.068			C16H13O4	269.081																	C14H13O4	245.081
429	FL1CE9NS0007	CAS:70185-50-1	Helilandin A	C18H17O5	313.107	A0327	Helilandin A	C007	Chalcone	9.5	S0254	[Chalcone]-A(2OMe, 1([@@]-Methylenedioxy))-B(none)		yes			C18H17O5	313.107
430	FL1CE9NP0001	CAS:116107-14-3	Mallotus A	C20H19O5	339.123	A0328	Mallotus A	C008	2'-Hydroxychalcone	9.5	S0255	[2'-Hydroxychalcone]-A(3OH, 1([2,3:@@]-(6,6-Dimethylpyrano)))-B(none)		yes			C20H19O5	339.123					C20H17O4	321.112																	C18H17O4	297.112	C17H13O5	297.076
431	FL1CE9NC0001	CAS:252238-41-8	Didymocalyxin B	C28H23O7	471.144	A0329	Didymocalyxin B	C008	2'-Hydroxychalcone	9.5	S0256	[2'-Hydroxychalcone]-A(1OH, 2OMe, 1([2,3:@@]-(5-Oxo-4-(1-Hydroxy-3-phenylallylidene)-4,5-dihydrofurano)))-B(none)		yes			C28H23O7	471.144
432	FL1CEANS0004	CAS:73694-19-6	4,2'-Dihydroxy-6'-methoxy-3',4'-methylenedioxychalcone	C17H15O6	315.086	A0330	4,2'-Dihydroxy-6'-methoxy-3',4'-methylenedioxychalcone	C008	2'-Hydroxychalcone	9.5	S0257	[2'-Hydroxychalcone]-A(1OH, 1OMe, 1([@@]-Methylenedioxy))-B(1OH)		yes			C17H15O6	315.086
433	FL1CEANS0001	CAS:59567-92-9	4,6'-Dihydroxy-2',3',4'-trimethoxychalcone	C18H19O6	331.118	A0331	4,6'-Dihydroxy-2',3',4'-trimethoxychalcone	C008	2'-Hydroxychalcone	9.5	S0258	[2'-Hydroxychalcone]-A(1OH, 3OMe)-B(1OH)		yes			C18H19O6	331.118	C17H16O6	316.094			C18H17O5	313.107																	C16H17O5	289.107
434	FL1CEANS0002	CAS:69616-74-6	4,2'-Dihydroxy-3',4',6'-trimethoxychalcone	C18H19O6	331.118	A0332	4,2'-Dihydroxy-3',4',6'-trimethoxychalcone	C008	2'-Hydroxychalcone	9.5	S0258	[2'-Hydroxychalcone]-A(1OH, 3OMe)-B(1OH)		yes			C18H19O6	331.118	C17H16O6	316.094			C18H17O5	313.107																	C16H17O5	289.107
435	FL1CEANS0003	CAS:41929-26-4	6'-Hydroxy-4,2',3',4'-tetramethoxychalcone	C19H21O6	345.133	A0333	6'-Hydroxy-4,2',3',4'-tetramethoxychalcone	C008	2'-Hydroxychalcone	9.5	S0259	[2'-Hydroxychalcone]-A(1OH, 3OMe)-B(1OMe)		yes			C19H21O6	345.133	C18H18O6	330.11			C19H19O5	327.123																	C17H19O5	303.123
436	FL1CECNS0002	CAS:85563-73-1	Agestricin A	C18H17O7	345.097	A0334	Agestricin A	C008	2'-Hydroxychalcone	9.5	S0260	[2'-Hydroxychalcone]-A(2OH, 2OMe)-B(1([@@]-Methylenedioxy))		yes			C18H17O7	345.097
437	FL1CECNS0003	CAS:205444-64-0	Hamilcone;3,4,6'-Trihydroxy-2',3',4'-trimethoxychalcone	C18H19O7	347.113	A0335	Hamilcone	C008	2'-Hydroxychalcone	9.5	S0261	[2'-Hydroxychalcone]-A(1OH, 3OMe)-B(2OH)		yes			C18H19O7	347.113	C17H16O7	332.089			C18H17O6	329.102																	C16H17O6	305.102
438	FL1CECNS0001	CAS:65602-54-2	6'-Hydroxy-3,4,2',3',4'-pentamethoxychalcone	C20H23O7	375.144	A0336	6'-Hydroxy-3,4,2',3',4'-pentamethoxychalcone	C008	2'-Hydroxychalcone	9.5	S0262	[2'-Hydroxychalcone]-A(1OH, 3OMe)-B(2OMe)		yes			C20H23O7	375.144	C19H20O7	360.12			C20H21O6	357.133																	C18H21O6	333.133
439	FL1CECNS0004	CAS:63878-51-3	2'-Hydroxy-3',4',6',3,4-pentamethoxychalcone	C20H23O7	375.144	A0337	2'-Hydroxy-3',4',6',3,4-pentamethoxychalcone	C008	2'-Hydroxychalcone	9.5	S0262	[2'-Hydroxychalcone]-A(1OH, 3OMe)-B(2OMe)		yes			C20H23O7	375.144	C19H20O7	360.12			C20H21O6	357.133																	C18H21O6	333.133
440	FL1CELNS0003	CAS:121697-07-2	2,2'-Dihydroxy-3,4,5,6'-tetramethoxy-3',4'-methylenedioxychalcone	C20H21O9	405.118	A0338	2,2'-Dihydroxy-3,4,5,6'-tetramethoxy-3',4'-methylenedioxychalcone	C008	2'-Hydroxychalcone	9.5	S0263	[2'-Hydroxychalcone]-A(1OH, 1OMe, 1([@@]-Methylenedioxy))-B(1OH, 3OMe)		yes			C20H21O9	405.118
441	FL1CELNS0004	CAS:121697-05-0	6'-Hydroxy-2,3,4,5,2'-pentamethoxy-3',4'-methylenedioxychalcone	C21H23O9	419.134	A0339	6'-Hydroxy-2,3,4,5,2'-pentamethoxy-3',4'-methylenedioxychalcone	C008	2'-Hydroxychalcone	9.5	S0264	[2'-Hydroxychalcone]-A(1OH, 1OMe, 1([@@]-Methylenedioxy))-B(4OMe)		yes			C21H23O9	419.134
442	FL1CELNS0005	CAS:121697-06-1	2,3,4,5,2',6'-Hexamethoxy-3',4'-methylenedioxychalcone	C22H25O9	433.149	A0340	2,3,4,5,2',6'-Hexamethoxy-3',4'-methylenedioxychalcone	C007	Chalcone	9.5	S0265	[Chalcone]-A(2OMe, 1([@@]-Methylenedioxy))-B(4OMe)		yes			C22H25O9	433.149
443	FL1CELNS0002	CAS:121697-04-9	2,3,4,5,2',3',4',6'-Octamethoxychalcone	C23H29O9	449.181	A0341	2,3,4,5,2',3',4',6'-Octamethoxychalcone	C007	Chalcone	9.5	S0266	[Chalcone]-A(4OMe)-B(4OMe)		yes			C23H29O9	449.181	C22H26O9	434.157			C23H27O8	431.17	C22H29O8	421.186							C22H26O8	418.162	C22H25O8	417.154					C21H27O8	407.17
444	FL1CELNS0001	CAS:93827-68-0	6'-Hydroxy-2,3,4,5,2',3',4'-heptamethoxychalcone	C22H27O9	435.165	A0342	6'-Hydroxy-2,3,4,5,2',3',4'-heptamethoxychalcone	C008	2'-Hydroxychalcone	9.5	S0267	[2'-Hydroxychalcone]-A(1OH, 3OMe)-B(4OMe)		yes			C22H27O9	435.165	C21H24O9	420.141			C22H25O8	417.154																	C20H25O8	393.154
445	FL1CG9NS0004	CAS:57499-44-2	Kanakugiol	C19H21O6	345.133	A0343	Kanakugiol	C008	2'-Hydroxychalcone	9.5	S0268	[2'-Hydroxychalcone]-A(1OH, 4OMe)-B(none)		yes			C19H21O6	345.133	C18H18O6	330.11			C19H19O5	327.123																	C17H19O5	303.123
446	FL1CG9NS0005	CAS:518-58-1	Pedicellin	C20H23O6	359.149	A0344	Pedicellin	C007	Chalcone	9.5	S0269	[Chalcone]-A(5OMe)-B(none)		yes			C20H23O6	359.149	C19H20O6	344.125			C20H21O5	341.138	C19H23O5	331.154							C19H20O5	328.131	C19H19O5	327.123					C18H21O5	317.138
447	FL1CG9NS0003	CAS:80405-08-9	3'-Hydroxy-2',4',5',6'-tetramethoxychalcone	C19H21O6	345.133	A0345	3'-Hydroxy-2',4',5',6'-tetramethoxychalcone	C008	2'-Hydroxychalcone	9.5	S0270	[2'-Hydroxychalcone]-A(2OH, 3OMe)-B(none)		yes			C19H21O6	345.133	C18H18O6	330.11			C19H19O5	327.123																	C17H19O5	303.123
448	FL1CG9NS0002	CAS:71326-08-4	Isodidymocarpin	C18H19O6	331.118	A0346	Isodidymocarpin	C007	Chalcone	9.5	S0271	[Chalcone]-A(1OH, 4OMe)-B(none)		yes			C18H19O6	331.118	C17H16O6	316.094			C18H17O5	313.107	C17H19O5	303.123							C17H16O5	300.099	C17H15O5	299.091					C16H17O5	289.107
449	FL1CG9NI0001	CAS:129724-40-9	3'-Angeloyloxy-4',6'-dihydroxy-2',5'-dimethoxychalcone	C22H23O7	399.144	A0347	3',4',6'-Trihydroxy-2',5'-dimethoxychalcone	C008	2'-Hydroxychalcone	9.5	S0272	[2'-Hydroxychalcone]-A(3OH, 2OMe)-B(none)	Angeloyl	no			C17H17O6	317.102	C16H14O6	302.078			C17H15O5	299.091																	C15H15O5	275.091
450	FL1CG9NI0002	CAS:129724-42-1	Melafolone	C22H25O7	401.159	A0347	3',4',6'-Trihydroxy-2',5'-dimethoxychalcone	C008	2'-Hydroxychalcone	9.5	S0272	[2'-Hydroxychalcone]-A(3OH, 2OMe)-B(none)	(2-Methylbutyroyl)	no			C17H17O6	317.102	C16H14O6	302.078			C17H15O5	299.091																	C15H15O5	275.091
451	FL1CG9NI0003	CAS:129724-41-0	Valafolone	C22H25O7	401.159	A0347	3',4',6'-Trihydroxy-2',5'-dimethoxychalcone	C008	2'-Hydroxychalcone	9.5	S0272	[2'-Hydroxychalcone]-A(3OH, 2OMe)-B(none)	Isovaleryl	no			C17H17O6	317.102	C16H14O6	302.078			C17H15O5	299.091																	C15H15O5	275.091
452	FL1CG9NS0001	CAS:521-51-7	Pedicin;2',5'-Dihydroxy-3',4',6'-trimethoxychalcone	C18H19O6	331.118	A0348	Pedicin	C008	2'-Hydroxychalcone	9.5	S0270	[2'-Hydroxychalcone]-A(2OH, 3OMe)-B(none)		yes			C18H19O6	331.118	C17H16O6	316.094			C18H17O5	313.107																	C16H17O5	289.107
453	FL1CGANS0001	CAS:58497-38-4	2',5'-Dihydroxy-4,3',4',6'-tetramethoxychalcone	C19H21O7	361.128	A0349	2',5'-Dihydroxy-4,3',4',6'-tetramethoxychalcone	C008	2'-Hydroxychalcone	9.5	S0273	[2'-Hydroxychalcone]-A(2OH, 3OMe)-B(1OMe)		yes			C19H21O7	361.128	C18H18O7	346.105			C19H19O6	343.118																	C17H19O6	319.118
454	FL1CGANS0002	CAS:252235-10-2	4,3'-Hydroxy-2',4',5',6'-methoxychalcone	C19H21O7	361.128	A0350	4,3'-Hydroxy-2',4',5',6'-methoxychalcone	C007	Chalcone	9.5	S0274	[Chalcone]-A(1OH, 4OMe)-B(1OH)		yes			C19H21O7	361.128	C18H18O7	346.105			C19H19O6	343.118	C18H21O6	333.133							C18H18O6	330.11	C18H17O6	329.102					C17H19O6	319.118
455	FL1CRTNP0001	CAS:82-08-6	Rottlerin	C30H29O8	517.186	A0351	Rottlerin	C008	2'-Hydroxychalcone	9.5	S0275	[2'-Hydroxychalcone]-A(2OH, 1([2,3:@@]-(6,6-Dimethylpyrano)), 1(3-Acetyl-2,4,6-trihydroxy-5-methylbenzyl))-B(none)		yes			C30H29O8	517.186
456	FL1DA9NR0001	CAS:31759-29-2	Rubranine	C25H27O4	391.19	A0352	Rubranine	C008	2'-Hydroxychalcone	9.5	S0276	[2'-Hydroxychalcone]-A(1OH, 1([3,4,5:@@@]-(1,7,7-Trimethyl-2,6-dioxa-tricyclo[6.2.2.0(4,9)]dodecene)))-B(none)		yes			C25H27O4	391.19
457	FL1DA9NR0002	CAS:116133-67-6	3'-Prenylrubranine	C30H35O4	459.253	A0353	3'-Prenylrubranine	C008	2'-Hydroxychalcone	9.5	S0277	[2'-Hydroxychalcone]-A(1OH, 1(C-Prenyl), 1([3,4,5:@@@]-(1,7,7-Trimethyl-2,6-dioxa-tricyclo[6.2.2.0(4,9)]dodecene)))-B(none)		yes			C30H35O4	459.253
458	FL1CPTNS0001	CAS:53766-30-6	Peltochalcone	C16H13O6	301.071	A0354	Peltochalcone	C010	CCS-type derivative / [alpha,2]-Epoxymethanochalcone	derivative	S0278	[CCS-type derivative / [alpha,2]-Epoxymethanochalcone]-A(2OH)-B(2OH)		yes			C16H13O6	301.071
459	FL1CPTNS0002	CAS:38279-57-1	Mopachalcone	C16H13O6	301.071	A0355	Mopachalcone	C010	CCS-type derivative / [alpha,2]-Epoxymethanochalcone	derivative	S0278	[CCS-type derivative / [alpha,2]-Epoxymethanochalcone]-A(2OH)-B(2OH)		yes			C16H13O6	301.071
460	FL1CHXNS0001	CAS:38681-20-8	3,4,2',4',alpha-Pentahydroxychalcone	C15H13O6	289.071	A0356	3,4,2',4',alpha-Pentahydroxychalcone	C011	alpha-Hydroxychalcone	9.5	S0279	[alpha-Hydroxychalcone]-A(2OH)-B(2OH)		yes			C15H13O6	289.071
461	FL1CHXGS0001	CAS:-	3,4,2',3',4',6',alpha-Heptahydroxychalcone 2'-glucoside	C21H23O13	483.113	A0357	3,4,2',3',4',6',alpha-Heptahydroxychalcone	C011	alpha-Hydroxychalcone	9.5	S0280	[alpha-Hydroxychalcone]-A(4OH)-B(2OH)	Glucosyl	no			C15H13O8	321.06
462	FL1CHYNS0001	CAS:39103-33-8	2',beta-Dihydroxychalcone	C15H13O3	241.086	A0358	2',beta-Dihydroxychalcone	C012	beta-Hydroxy(or Oxodihydro)chalcone	9.5	S0281	[beta-Hydroxy(or Oxodihydro)chalcone]-A(1OH)-B(none)		yes			C15H13O3	241.086
463	FL1CHYNS0002	CAS:61153-76-2	Licodione	C15H13O5	273.076	A0359	Licodione	C012	beta-Hydroxy(or Oxodihydro)chalcone	9.5	S0282	[beta-Hydroxy(or Oxodihydro)chalcone]-A(2OH)-B(1OH)		yes			C15H13O5	273.076
464	FL1CHYNS0003	CAS:75808-78-5	Licodione 2'-methyl ether	C16H15O5	287.091	A0360	Licodione 2'-methyl ether	C012	beta-Hydroxy(or Oxodihydro)chalcone	9.5	S0283	[beta-Hydroxy(or Oxodihydro)chalcone]-A(1OH, 1OMe)-B(1OH)		yes			C16H15O5	287.091
465	FL1CHYNI0002	CAS:107390-47-6	5'-Prenyllicodione	C20H21O5	341.138	A0361	5'-Prenyllicodione	C012	beta-Hydroxy(or Oxodihydro)chalcone	9.5	S0284	[beta-Hydroxy(or Oxodihydro)chalcone]-A(2OH, 1(C-Prenyl))-B(1OH)		yes			C20H21O5	341.138
466	FL1CHYNI0003	CAS:155233-18-4	Kanzonol A	C20H21O5	341.138	A0362	Kanzonol A	C012	beta-Hydroxy(or Oxodihydro)chalcone	9.5	S0285	[beta-Hydroxy(or Oxodihydro)chalcone]-A(2OH)-B(1OH, 1(C-Prenyl))		yes			C20H21O5	341.138
467	FL1CHYNI0004	CAS:142542-83-4	Glyinflanin A	C25H29O5	409.201	A0363	Glyinflanin A	C012	beta-Hydroxy(or Oxodihydro)chalcone	9.5	S0286	[beta-Hydroxy(or Oxodihydro)chalcone]-A(2OH, 1(C-Prenyl))-B(1OH, 1(C-Prenyl))		yes			C25H29O5	409.201
468	FL1CHYNI0005	CAS:164123-51-7	Glyinflanin E	C25H29O6	425.196	A0364	Glyinflanin E	C012	beta-Hydroxy(or Oxodihydro)chalcone	9.5	S0287	[beta-Hydroxy(or Oxodihydro)chalcone]-A(2OH, 1(C-Prenyl))-B(1OH, 1(2-hydroxy-3-methyl-3-butenyl))		yes			C25H29O6	425.196
469	FL1CHYGS0001	CAS:73519-15-0	2',4',6',beta-Tetrahydroxychalcone 2'-glucoside	C21H23O10	435.129	A0365	2',4',6',beta-Tetrahydroxychalcone	C012	beta-Hydroxy(or Oxodihydro)chalcone	9.5	S0288	[beta-Hydroxy(or Oxodihydro)chalcone]-A(3OH)-B(none)	Glucosyl	no			C15H13O5	273.076
470	FL1CHYGS0002	CAS:50634-04-3	2',4',6',beta-Tetrahydroxychalcone 4'-glucoside	C21H23O10	435.129	A0365	2',4',6',beta-Tetrahydroxychalcone	C012	beta-Hydroxy(or Oxodihydro)chalcone	9.5	S0288	[beta-Hydroxy(or Oxodihydro)chalcone]-A(3OH)-B(none)	Glucosyl	no			C15H13O5	273.076
471	FL1CHYNS0004	CAS:35486-66-9	2',6',beta-Trihydroxy-4'-methoxychalcone	C16H15O5	287.091	A0366	2',6',beta-Trihydroxy-4'-methoxychalcone	C012	beta-Hydroxy(or Oxodihydro)chalcone	9.5	S0289	[beta-Hydroxy(or Oxodihydro)chalcone]-A(2OH, 1OMe)-B(none)		yes			C16H15O5	287.091
472	FL1CHYNS0005	CAS:126381-84-8	2',4',beta-Trihydroxy-6'-methoxychalcone	C16H15O5	287.091	A0367	2',4',beta-Trihydroxy-6'-methoxychalcone	C012	beta-Hydroxy(or Oxodihydro)chalcone	9.5	S0289	[beta-Hydroxy(or Oxodihydro)chalcone]-A(2OH, 1OMe)-B(none)		yes			C16H15O5	287.091
473	FL1CHYNI0007	CAS:474539-46-3	3'-Prenyl-2',6',beta-trihydroxy-4'-methoxychalcone	C21H23O5	355.154	A0368	3'-Prenyl-2',6',beta-trihydroxy-4'-methoxychalcone	C012	beta-Hydroxy(or Oxodihydro)chalcone	9.5	S0290	[beta-Hydroxy(or Oxodihydro)chalcone]-A(2OH, 1OMe, 1(C-Prenyl))-B(none)		yes			C21H23O5	355.154
474	FL1CHYNM0002	CAS:59677-76-8	3'-Formyl-2',4',6',beta-tetrahydroxy-5'-methylchalcone	C17H15O6	315.086	A0369	3'-Formyl-2',4',6',beta-tetrahydroxy-5'-methylchalcone	C012	beta-Hydroxy(or Oxodihydro)chalcone	9.5	S0291	[beta-Hydroxy(or Oxodihydro)chalcone]-A(3OH, 1Formyl, 1Methyl)-B(none)		yes			C17H15O6	315.086
475	FL1CHYNM0001	CAS:59677-77-9	3'-Formyl-2',6',beta-trihydroxy-4'-methoxy-5'-methylchalcone	C18H17O6	329.102	A0370	3'-Formyl-2',6',beta-trihydroxy-4'-methoxy-5'-methylchalcone	C012	beta-Hydroxy(or Oxodihydro)chalcone	9.5	S0292	[beta-Hydroxy(or Oxodihydro)chalcone]-A(2OH, 1OMe, 1Formyl, 1Methyl)-B(none)		yes			C18H17O6	329.102
476	FL1CHYNS0008	CAS:204397-06-8	Galiposin;1,3-Bis(1,3-benzodioxol-5-yl)-3-hydroxy-2-propen-1-one	C17H13O6	313.071	A0371	Galiposin	C012	beta-Hydroxy(or Oxodihydro)chalcone	9.5	S0293	[beta-Hydroxy(or Oxodihydro)chalcone]-A(1([@@]-Methylenedioxy))-B(1([@@]-Methylenedioxy))		yes			C17H13O6	313.071
477	FL1CHYNF0004	CAS:80158-88-9	O-Methylpongamol	C19H17O4	309.112	A0372	O-Methylpongamol	C012	beta-Hydroxy(or Oxodihydro)chalcone	9.5	S0294	[beta-Hydroxy(or Oxodihydro)chalcone (beta-OMe)]-A(1OMe, 1([2,3:@@]-Furano))-B(none)		yes			C19H17O4	309.112
478	FL1CHYNS0007	CAS:55303-87-2	Milletenone	C18H17O6	329.102	A0373	Milletenone	C012	beta-Hydroxy(or Oxodihydro)chalcone	9.5	S0295	[beta-Hydroxy(or Oxodihydro)chalcone]-A(2OMe)-B(1([@@]-Methylenedioxy))		yes			C18H17O6	329.102
479	FL1CHYNS0009	CAS:142608-96-6	Ponganone X;3,4-Methylenedioxy-2',4',6'-trimethoxy-beta-hydroxychalcone	C19H19O7	359.113	A0374	Ponganone X	C012	beta-Hydroxy(or Oxodihydro)chalcone	9.5	S0296	[beta-Hydroxy(or Oxodihydro)chalcone]-A(3OMe)-B(1([@@]-Methylenedioxy))		yes			C19H19O7	359.113
480	FL1CHYNS0010	CAS:622851-67-6	3',4'-Methylenedioxy-2,4,6,beta-tetramethoxychalcone	C20H21O7	373.128	A0375	3',4'-Methylenedioxy-2,4,6,beta-tetramethoxychalcone	C012	beta-Hydroxy(or Oxodihydro)chalcone	9.5	S0297	[beta-Hydroxy(or Oxodihydro)chalcone (2-OMe)]-A(1([@@]-Methylenedioxy))-B(3OMe)		yes			C20H21O7	373.128
481	FL1CHYNP0002	CAS:93753-26-5	6'-Demethoxypraecansone B	C21H21O4	337.143	A0376	6'-Demethoxypraecansone B	C012	beta-Hydroxy(or Oxodihydro)chalcone	9.5	S0298	[beta-Hydroxy(or Oxodihydro)chalcone]-A(1OMe, 1([2,3:@@]-(6,6-Dimethylpyrano)))-B(none)		yes			C21H21O4	337.143
482	FL1CHYNP0001	CAS:74517-66-1	Demethylpraecanson B	C21H21O5	353.138	A0377	Demethylpraecanson B	C012	beta-Hydroxy(or Oxodihydro)chalcone	9.5	S0299	[beta-Hydroxy(or Oxodihydro)chalcone]-A(1OH, 1OMe, 1([2,3:@@]-(6,6-Dimethylpyrano)))-B(none)		yes			C21H21O5	353.138
483	FL1CHYNP0006	CAS:74517-75-2	Praecansone B	C22H23O5	367.154	A0378	Praecansone B	C012	beta-Hydroxy(or Oxodihydro)chalcone	9.5	S0300	[beta-Hydroxy(or Oxodihydro)chalcone]-A(2OMe, 1([2,3:@@]-(6,6-Dimethylpyrano)))-B(none)		yes			C22H23O5	367.154
484	FL1CHYNP0010	CAS:-	7-Methoxypraecansone B;6'',6''-Dimethylpyrano[2'',3'':4',3']-2',6',beta-trimethoxychalcone	C23H25O5	381.17	A0379	7-Methoxypraecansone B	C012	beta-Hydroxy(or Oxodihydro)chalcone	9.5	S0301	[beta-Hydroxy(or Oxodihydro)chalcone (beta-OMe)]-A(2OMe, 1([2,3:@@]-(6,6-Dimethylpyrano)))-B(none)		yes			C23H25O5	381.17
485	FL1CHYGS0003	CAS:97943-73-4	3,4,2',4',6',beta-Hexahydroxychalcone 2'-glucoside	C21H23O12	467.118	A0380	3,4,2',4',6',beta-Hexahydroxychalcone	C012	beta-Hydroxy(or Oxodihydro)chalcone	9.5	S0302	[beta-Hydroxy(or Oxodihydro)chalcone]-A(3OH)-B(2OH)	Glucosyl	no			C15H13O7	305.066
486	FL1CHYNI0001	CAS:107585-61-5	Pongagallone A	C22H25O4	353.175	A0381	Pongagallone A	C012	beta-Hydroxy(or Oxodihydro)chalcone	9.5	S0303	[beta-Hydroxy(or Oxodihydro)chalcone]-A(2OMe, 1(C-Prenyl))-B(none)		yes			C22H25O4	353.175
487	FL1CHYNS0006	CAS:112470-94-7	beta-Hydroxy-2,3,4,5,2',4',5'-heptamethoxychalcone	C22H27O9	435.165	A0382	beta-Hydroxy-2,3,4,5,2',4',5'-heptamethoxychalcone	C012	beta-Hydroxy(or Oxodihydro)chalcone	9.5	S0304	[beta-Hydroxy(or Oxodihydro)chalcone]-A(3OMe)-B(4OMe)		yes			C22H27O9	435.165
488	FL1CHYNP0007	CAS:146713-95-3, CAS:150501-60-3	Pongapinone A	C23H23O7	411.144	A0383	Pongapinone A	C012	beta-Hydroxy(or Oxodihydro)chalcone	9.5	S0305	[beta-Hydroxy(or Oxodihydro)chalcone]-A(2OMe, 1([2,3:@@]-(6,6-Dimethylpyrano)))-B(1([@@]-Methylenedioxy))		yes			C23H23O7	411.144
489	FL1CHYNP0008	CAS:74517-76-3	Praecanson A	C23H25O5	381.17	A0384	Praecanson A	C012	beta-Hydroxy(or Oxodihydro)chalcone	9.5	S0306	[beta-Hydroxy(or Oxodihydro)chalcone (2-OMe)]-A(none)-B(2OMe, 1([2,3:@@]-(6,6-Dimethylpyrano)))		yes			C23H25O5	381.17
490	FL1CHYNI0006	CAS:107585-62-6	Pongagallone B	C23H25O6	397.165	A0385	Pongagallone B	C012	beta-Hydroxy(or Oxodihydro)chalcone	9.5	S0307	[beta-Hydroxy(or Oxodihydro)chalcone]-A(2OMe, 1(C-Prenyl))-B(1([@@]-Methylenedioxy))		yes			C23H25O6	397.165
491	FL1CHYNP0004	CAS:142750-24-1	Glyinflanin C	C25H27O5	407.185	A0386	Glyinflanin C	C012	beta-Hydroxy(or Oxodihydro)chalcone	9.5	S0308	[beta-Hydroxy(or Oxodihydro)chalcone]-A(1OH, 1([2,3:@@]-(6,6-Dimethylpyrano)))-B(1OH, 1(C-Prenyl))		yes			C25H27O5	407.185
492	FL1CHYNF0001	CAS:164123-52-8	Glyinflanin F	C25H29O6	425.196	A0387	Glyinflanin F	C012	beta-Hydroxy(or Oxodihydro)chalcone	9.5	S0309	[beta-Hydroxy(or Oxodihydro)chalcone]-A(1OH, 1([2,3:@@]-(5-(hydroxyisopropanyl)dihydrofurano)))-B(1OH, 1(C-Prenyl))		yes			C25H29O6	425.196
493	FL1CHYNF0003	CAS:484-33-3	Pongamol	C18H15O4	295.096	A0388	Pongamol	C012	beta-Hydroxy(or Oxodihydro)chalcone	9.5	S0310	[beta-Hydroxy(or Oxodihydro)chalcone]-A(1OMe, 1Oxo, 1([2,3:@@]-Furano))-B(none)		yes			C18H15O4	295.096
494	FL1CHYNF0002	CAS:64280-22-4	Ovalitenone	C19H15O6	339.086	A0389	Ovalitenone	C012	beta-Hydroxy(or Oxodihydro)chalcone	9.5	S0311	[beta-Hydroxy(or Oxodihydro)chalcone]-A(1OMe, 1Oxo, 1([2,3:@@]-Furano))-B(1([@@]-Methylenedioxy))		yes			C19H15O6	339.086
495	FL1CHYNP0003	CAS:142750-23-0	Glyinflanin B	C20H19O5	339.123	A0390	Glyinflanin B	C012	beta-Hydroxy(or Oxodihydro)chalcone	9.5	S0312	[beta-Hydroxy(or Oxodihydro)chalcone]-A(1OH, 1([2,3:@@]-(6,6-Dimethylpyrano)))-B(1OH)		yes			C20H19O5	339.123
496	FL1CHYNP0005	CAS:142750-25-2	Glyinflanin D	C25H25O5	405.17	A0391	Glyinflanin D	C012	beta-Hydroxy(or Oxodihydro)chalcone	9.5	S0313	[beta-Hydroxy(or Oxodihydro)chalcone]-A(1([2,3:@@]-(6,6-Dimethylpyrano)))-B(1OH, 1([2,3:@@]-(6,6-Dimethylpyrano)))		yes			C25H25O5	405.17
497	FL1CHYNP0009	CAS:142542-84-5	Glycyrdione B	C25H27O5	407.185	A0392	Glycyrdione B	C012	beta-Hydroxy(or Oxodihydro)chalcone	9.5	S0314	[beta-Hydroxy(or Oxodihydro)chalcone]-A(2OH, 1(C-Prenyl))-B(1([2,3:@@]-(6,6-Dimethylpyrano)))		yes			C25H27O5	407.185
498	FL1CHYNM0003	CAS:87247-97-0	Tinosporinone	C19H19O6	343.118	A0393	Tinosporinone	C013	alpha-Methyl-beta-oxodihydrochalcone	9.5	S0315	[alpha-Methyl-beta-oxodihydrochalcone]-A(2OMe)-B(1Oxo, 1Methyl, 1([@@]-Methylenedioxy))		yes			C19H19O6	343.118
499	FL1CQUNS0001	CAS:5064-02-8	Pedicinin	C16H13O6	301.071	A0394	Pedicinin	C014	UBR-type derivative / [2',5']-Benzoquinonyl-type chalcone	derivative	S0316	[UBR-type derivative / [2',5']-Benzoquinonyl-type chalcone]-A(2OH, 1OMe)-B(none)		yes			C16H13O6	301.071
500	FL1CQUNS0002	CAS:77646-06-1	Methylpedicinin	C17H15O6	315.086	A0395	Methylpedicinin	C014	UBR-type derivative / [2',5']-Benzoquinonyl-type chalcone	derivative	S0317	[UBR-type derivative / [2',5']-Benzoquinonyl-type chalcone]-A(1OH, 2OMe)-B(none)		yes			C17H15O6	315.086
501	FL1CQUGS0001	CAS:86579-00-2	Carthamone	C21H21O11	449.108	A0396	4,4',6'-Trihydroxy-[2',5']-benzoquinonechalcone	C014	UBR-type derivative / [2',5']-Benzoquinonyl-type chalcone	derivative	S0318	[UBR-type derivative / [2',5']-Benzoquinonyl-type chalcone]-A(2OH)-B(1OH)	Glucosyl	no			C15H11O6	287.055
502	FL1CQUNM0001	CAS:128502-81-8	Ohobanin	C18H19O3	283.133	A0397	Ohobanin	C015	UBR-type derivative / 2'-Oxocyclohex-4',6'-dienyl-type Chalcone	derivative	S0319	[UBR-type derivative / 2'-Oxocyclohex-4',6'-dienyl-type Chalcone]-A(1OH, 3Methyl)-B(none)		yes			C18H19O3	283.133
503	FL1CQUCN0001	CAS:126093-98-9	Safflomin C	C30H31O14	615.171	A0398	Safflomin C	C015	UBR-type derivative / 2'-Oxocyclohex-4',6'-dienyl-type Chalcone	derivative	S0320	[UBR-type derivative / 2'-Oxocyclohex-4',6'-dienyl-type Chalcone]-A(3OH, 1(C-Glc), 1(2-Carboxy-1-(4-hydroxyphenyl)-ethyl))-B(1OH)		yes			C30H31O14	615.171
504	FL1CQUNM0004	CAS:133056-30-1	Syzygiol	C18H19O5	315.123	A0399	Syzygiol	C016	UBR-type derivative / 2'-Oxocyclohex-4',6'-dienyl-type beta-Hydroxychalcone	derivative	S0321	[UBR-type derivative / 2'-Oxocyclohex-4',6'-dienyl-type beta-Hydroxychalcone]-A(1OH, 1OMe, 2Methyl)-B(none)		yes			C18H19O5	315.123
505	FL1CQUNM0003	CAS:56015-03-3	Ceroptene	C18H19O4	299.128	A0400	Ceroptene	C017	UBR-type derivative / 2'-Oxocyclohex-3',6'-dienyl-type Chalcone	derivative	S0322	[UBR-type derivative / 2'-Oxocyclohex-3',6'-dienyl-type Chalcone]-A(1OH, 1OMe, 2Methyl)-B(none)		yes			C18H19O4	299.128
506	FL1CQUCS0001	CAS:85532-77-0	Safflor yellow A	C27H31O15	595.166	A0401	Safflor yellow A	C017	UBR-type derivative / 2'-Oxocyclohex-3',6'-dienyl-type Chalcone	derivative	S0323	[UBR-type derivative / 2'-Oxocyclohex-3',6'-dienyl-type Chalcone]-A(2OH, 1(C-Glc), 1([3,2:m,n]-(Epoxy-C-glucosyl)))-B(1OH)		yes			C27H31O15	595.166
507	FL1CQUCCN001	CAS:149475-43-4	Tinctormine	C27H32NO14	594.182	A0402	Tinctormine	C017	UBR-type derivative / 2'-Oxocyclohex-3',6'-dienyl-type Chalcone	derivative	S0324	[UBR-type derivative / 2'-Oxocyclohex-3',6'-dienyl-type Chalcone]-A(2OH, 1(C-Glc), 1((3,4-Dihydroxy-5-hydroxymethyl-pyrrolidin-2-yl)-hydroxymethyl))-B(1OH)		yes			C27H32NO14	594.182
508	FL1CQUNM0002	CAS:77744-54-8	2-Hydroxy-7,8-dehydrograndiflorone	C19H21O5	329.138	A0403	2-Hydroxy-7,8-dehydrograndiflorone	C018	UBR-type derivative / 2',4'-Dioxocyclohex-6'-enyl-type Chalcone	derivative	S0325	[UBR-type derivative / 2',4'-Dioxocyclohex-6'-enyl-type Chalcone]-A(1OH, 4Methyl)-B(1OH)		yes			C19H21O5	329.138
509	FL1CQUNM0005	CAS:371194-02-4	Infectocaryone	C18H19O4	299.128	A0404	Infectocaryone	C019	UBR-type derivative / 2'-Oxocyclohex-3'-enyl-(1',0)-ethene-0-hydroxy-type Chalcone	derivative	S0326	[UBR-type derivative / 2'-Oxocyclohex-3'-enyl-(1',0)-ethene-0-hydroxy-type Chalcone]-A(1Methoxycarbonylmethyl)-B(none)		yes			C18H19O4	299.128
510	FL1CQUNC0001	CAS:39012-05-0	Cryptocaryone	C17H15O4	283.096	A0405	Cryptocaryone	C019	UBR-type derivative / 2'-Oxocyclohex-3'-enyl-(1',0)-ethene-0-hydroxy-type Chalcone	derivative	S0327	[UBR-type derivative / 2'-Oxocyclohex-3'-enyl-(1',0)-ethene-0-hydroxy-type Chalcone]-A(1([2,3:@@]-(5-Oxotetrahydrofurano)))-B(none)		yes			C17H15O4	283.096
511	FL1CQUNS0003	CAS:426823-13-4	Desmosdumotin C	C19H21O4	313.143	A0406	Desmosdumotin C	C020	UBR-type derivative / 2',6'-Dioxocyclohex-3'-enyl-(1',0)-ethene-0-hydroxy-type Chalcone	derivative	S0328	[UBR-type derivative / 2',6'-Dioxocyclohex-3'-enyl-(1',0)-ethene-0-hydroxy-type Chalcone]-A(1OMe, 3Methyl)-B(none)		yes			C19H21O4	313.143
512	FL1CQUNI0002	CAS:329038-96-2	Tunicatachalcone	C26H31O4	407.222	A0407	Tunicatachalcone	C021	UBR-type derivative / 2',4'-Dioxocyclohex-5'-enyl-(1',0)-ethene-0-hydroxy-type Chalcone	derivative	S0329	[UBR-type derivative / 2',4'-Dioxocyclohex-5'-enyl-(1',0)-ethene-0-hydroxy-type Chalcone]-A(1OMe, 2(C-Prenyl))-B(none)		yes			C26H31O4	407.222
513	FL1CQUNI0001	CAS:213545-46-1	Munchiwarin	C30H37O4	461.269	A0408	Munchiwarin	C021	UBR-type derivative / 2',4'-Dioxocyclohex-5'-enyl-(1',0)-ethene-0-hydroxy-type Chalcone	derivative	S0330	[UBR-type derivative / 2',4'-Dioxocyclohex-5'-enyl-(1',0)-ethene-0-hydroxy-type Chalcone]-A(3(C-Prenyl))-B(1OH)		yes			C30H37O4	461.269
514	FL1CUNNS0003	CAS:19956-53-7	Lucidone	C15H13O4	257.081	A0409	Lucidone	C022	UBR-type derivative / 2',5'-Dioxocyclopent-3'-enyl-(1',0)-ethene-0-hydroxy-type Chalcone	derivative	S0331	[UBR-type derivative / 2',5'-Dioxocyclopent-3'-enyl-(1',0)-ethene-0-hydroxy-type Chalcone]-A(1OMe)-B(none)		yes			C15H13O4	257.081
515	FL1CUNNS0004	CAS:19956-54-8	Methyllucidone	C16H15O4	271.096	A0410	Methyllucidone	C022	UBR-type derivative / 2',5'-Dioxocyclopent-3'-enyl-(1',0)-ethene-0-hydroxy-type Chalcone	derivative	S0332	[UBR-type derivative / 2',5'-Dioxocyclopent-3'-enyl-(1',0)-ethene-0-hydroxy-type Chalcone (alpha-OMe)]-A(1OMe)-B(none)		yes			C16H15O4	271.096
516	FL1CUNNS0001	CAS:1782-79-2	Linderone	C16H15O5	287.091	A0411	Linderone	C022	UBR-type derivative / 2',5'-Dioxocyclopent-3'-enyl-(1',0)-ethene-0-hydroxy-type Chalcone	derivative	S0333	[UBR-type derivative / 2',5'-Dioxocyclopent-3'-enyl-(1',0)-ethene-0-hydroxy-type Chalcone]-A(2OMe)-B(none)		yes			C16H15O5	287.091
517	FL1CUNNS0002	CAS:3984-73-4	Methylliderone	C17H17O5	301.107	A0412	Methylliderone	C022	UBR-type derivative / 2',5'-Dioxocyclopent-3'-enyl-(1',0)-ethene-0-hydroxy-type Chalcone	derivative	S0334	[UBR-type derivative / 2',5'-Dioxocyclopent-3'-enyl-(1',0)-ethene-0-hydroxy-type Chalcone (alpha-OMe)]-A(2OMe)-B(none)		yes			C17H17O5	301.107
518	FL1D19NS0001	CAS:53596-71-7	2',4'-Dihydroxydihydrochalcone	C15H15O3	243.102	A0413	2',4'-Dihydroxydihydrochalcone	C023	Dihydrochalcone	8.5	S0335	[Dihydrochalcone]-A(2OH)-B(none)		yes			C15H15O3	243.102
519	FL1D19NI0001	CAS:54647-07-3	Dihydrocordoin	C20H23O3	311.164	A0413	2',4'-Dihydroxydihydrochalcone	C023	Dihydrochalcone	8.5	S0335	[Dihydrochalcone]-A(2OH)-B(none)	Prenyl	no			C15H15O3	243.102
520	FL1D19NS0002	CAS:22141-31-7	2'-Hydroxy-4'-methoxydihydrochalcone;2'-Hydroxy-4'-methoxy-3-phenylpropiophenone	C16H17O3	257.117	A0414	2'-Hydroxy-4'-methoxydihydrochalcone	C023	Dihydrochalcone	8.5	S0336	[Dihydrochalcone]-A(1OH, 1OMe)-B(none)		yes			C16H17O3	257.117
521	FL1D19NS0003	CAS:145544-40-7	2'-Methoxy-4'-hydroxydihydrochalcone	C16H17O3	257.117	A0415	2'-Methoxy-4'-hydroxydihydrochalcone	C023	Dihydrochalcone	8.5	S0336	[Dihydrochalcone]-A(1OH, 1OMe)-B(none)		yes			C16H17O3	257.117
522	FL1D1ANS0001	CAS:23130-26-9	Davidigenin	C15H15O4	259.096	A0416	Davidigenin	C023	Dihydrochalcone	8.5	S0337	[Dihydrochalcone]-A(2OH)-B(1OH)		yes			C15H15O4	259.096
523	FL1D1AGS0001	CAS:23140-78-5	Davidioside	C21H25O9	421.149	A0416	Davidigenin	C023	Dihydrochalcone	8.5	S0337	[Dihydrochalcone]-A(2OH)-B(1OH)	Glucosyl	no			C15H15O4	259.096
524	FL1D1AGS0002	CAS:21562-22-1	Confusoside	C21H25O9	421.149	A0416	Davidigenin	C023	Dihydrochalcone	8.5	S0337	[Dihydrochalcone]-A(2OH)-B(1OH)	Glucosyl	no			C15H15O4	259.096
525	FL1D1ANS0003	CAS:307500-80-7	4-Hydroxy-2',4'-dimethoxydihydrochalcone	C17H19O4	287.128	A0417	4-Hydroxy-2',4'-dimethoxydihydrochalcone	C023	Dihydrochalcone	8.5	S0338	[Dihydrochalcone]-A(2OMe)-B(1OH)		yes			C17H19O4	287.128
526	FL1D1ANS0002	CAS:65428-04-8	4'-O-Methyldavidigenin	C16H17O4	273.112	A0418	4'-O-Methyldavidigenin	C023	Dihydrochalcone	8.5	S0339	[Dihydrochalcone]-A(1OH, 1OMe)-B(1OH)		yes			C16H17O4	273.112
527	FL1D1AGS0003	CAS:65428-05-9	4'-O-Methyldavidioside	C22H27O9	435.165	A0418	4'-O-Methyldavidigenin	C023	Dihydrochalcone	8.5	S0339	[Dihydrochalcone]-A(1OH, 1OMe)-B(1OH)	Glucosyl	no			C16H17O4	273.112
528	FL1D1ANI0001	CAS:129280-37-1	Gancaonin J	C25H31O4	395.222	A0419	Gancaonin J	C023	Dihydrochalcone	8.5	S0340	[Dihydrochalcone]-A(2OH)-B(1OH, 2(C-Prenyl))		yes			C25H31O4	395.222
529	FL1D1ANI0003	CAS:350221-45-3	Brosimacutin H	C20H25O6	361.165	A0420	Brosimacutin H	C023	Dihydrochalcone	8.5	S0341	[Dihydrochalcone]-A(2OH)-B(1OH, 1(2,3-Dihydroxy-3-methylbutyl))		yes			C20H25O6	361.165
530	FL1D1ANI0002	CAS:-	3-Geranyl-4,2',4'-trihydroxydihydrochalcone	C25H31O4	395.222	A0421	3-Geranyl-4,2',4'-trihydroxydihydrochalcone	C023	Dihydrochalcone	8.5	S0342	[Dihydrochalcone]-A(2OH)-B(1OH, 1Geranyl)		yes	The CAS No. was added.		C25H31O4	395.222
531	FL1D1ANP0001	CAS:255831-59-5	Crotaramin	C21H23O4	339.159	A0422	Crotaramin	C023	Dihydrochalcone	8.5	S0343	[Dihydrochalcone]-A(1OH, 1([2,3:@@]-(6,6-Dimethylpyrano)))-B(1OMe)		yes			C21H23O4	339.159
532	FL1D1CNS0003	CAS:861381-56-8	2',4'-Dihydroxy-3,4-methylenedioxydihydrochalcone	C16H15O5	287.091	A0423	2',4'-Dihydroxy-3,4-methylenedioxydihydrochalcone	C023	Dihydrochalcone	8.5	S0344	[Dihydrochalcone]-A(2OH)-B(1([@@]-Methylenedioxy))		yes	The CAS No. was added.		C16H15O5	287.091
533	FL1D1CNS0004	CAS:142608-93-3	Ponganone VII;2',4'-Dimethoxy-3,4-methylenedioxydihydrochalcone	C18H19O5	315.123	A0424	Ponganone VII	C023	Dihydrochalcone	8.5	S0345	[Dihydrochalcone]-A(2OMe)-B(1([@@]-Methylenedioxy))		yes			C18H19O5	315.123
534	FL1D1CNS0001	CAS:72463-72-0	4,2',4'-Trihydroxy-3-methoxydihydrochalcone	C16H17O5	289.107	A0425	4,2',4'-Trihydroxy-3-methoxydihydrochalcone	C023	Dihydrochalcone	8.5	S0346	[Dihydrochalcone]-A(2OH)-B(1OH, 1OMe)		yes			C16H17O5	289.107
535	FL1D1CNS0002	CAS:151703-05-8	Dihydrocalythropsin	C16H17O5	289.107	A0426	Dihydrocalythropsin	C023	Dihydrochalcone	8.5	S0347	[Dihydrochalcone]-A(1OH, 1OMe)-B(2OH)		yes			C16H17O5	289.107
536	FL1D1CNI0001	CAS:118026-33-8	2-Geranyl-3,4,2',4'-tetrahydroxydihydrochalcone	C25H31O5	411.217	A0427	2-Geranyl-3,4,2',4'-tetrahydroxydihydrochalcone	C023	Dihydrochalcone	8.5	S0348	[Dihydrochalcone]-A(2OH)-B(2OH, 1Geranyl)		yes			C25H31O5	411.217
537	FL1D1CNP0002	CAS:255831-48-2	Crotin (chalcone);3,4,2'-Trihydroxy-6'',6''-dimethylpyrano[2'',3'':4',3']dihydrochalcone	C20H21O5	341.138	A0428	Crotin (chalcone)	C023	Dihydrochalcone	8.5	S0349	[Dihydrochalcone]-A(1OH, 1([2,3:@@]-(6,6-Dimethylpyrano)))-B(2OH)		yes			C20H21O5	341.138
538	FL1D1CNP0001	CAS:116207-29-5	4,2',4'-Trihydroxy-6''-methyl-6''-(4-methyl-3-pentenyl)pyrano[2'',3'':3,2]dihydrochalcone	C25H29O5	409.201	A0429	4,2',4'-Trihydroxy-6''-methyl-6''-(4-methyl-3-pentenyl)pyrano[2'',3'':3,2]dihydrochalcone	C023	Dihydrochalcone	8.5	S0350	[Dihydrochalcone]-A(2OH)-B(1OH, 1([2,3:@@]-(6-Methyl-6-(4-methyl-3-pentenyl)pyrano)))		yes			C25H29O5	409.201
539	FL1D3CNS0001	CAS:168180-11-8	2',4'-Dihydroxy-4,3'-dimethoxydihydrochalcone;Lusianin	C17H19O5	303.123	A0430	Lusianin	C023	Dihydrochalcone	8.5	S0351	[Dihydrochalcone]-A(2OH, 1OMe)-B(1OMe)		yes			C17H19O5	303.123
540	FL1D98NS0001	CAS:1057666-04-2	4'-Hydroxy-2,6-dimethoxydihydrochalcone	C17H19O4	287.128	A0431	4'-Hydroxy-2,6-dimethoxydihydrochalcone	C023	Dihydrochalcone	8.5	S0352	[Dihydrochalcone]-A(1OH)-B(2OMe)		yes	The CAS No. was added.		C17H19O4	287.128
541	FL1D99NS0001	CAS:1083-30-3	Dihydrochalcone	C15H15O	211.112	A0432	Dihydrochalcone	C023	Dihydrochalcone	8.5	S0353	[Dihydrochalcone]-A(none)-B(none)		yes			C15H15O	211.112
542	FL1DA9NS0001	CAS:1088-08-0	2',4',6'-Trihydroxydihydrochalcone;3-Phenyl-1-(2,4,6-trihydroxyphenyl)-1-propanone	C15H15O4	259.096	A0433	2',4',6'-Trihydroxydihydrochalcone	C023	Dihydrochalcone	8.5	S0354	[Dihydrochalcone]-A(3OH)-B(none)		yes			C15H15O4	259.096
543	FL1DA9NI0003	CAS:77129-37-4	2',6'-Dihydroxy-4'-prenyloxydihydrochalcone	C20H23O4	327.159	A0433	2',4',6'-Trihydroxydihydrochalcone	C023	Dihydrochalcone	8.5	S0354	[Dihydrochalcone]-A(3OH)-B(none)	Prenyl	no			C15H15O4	259.096
544	FL1DA9GS0001	CAS:271579-11-4	Thonningianin A	C42H35O21	875.167	A0433	2',4',6'-Trihydroxydihydrochalcone	C023	Dihydrochalcone	8.5	S0354	[Dihydrochalcone]-A(3OH)-B(none)	(<4,4',5,5',6,6'-hexahydroxybiphenyl-2,2'-diylbis(carbonyl)>)-(Galloyl)-Glucosyl	no			C15H15O4	259.096
545	FL1DA9GS0002	CAS:271579-12-5	Thonningianin B	C35H31O17	723.156	A0433	2',4',6'-Trihydroxydihydrochalcone	C023	Dihydrochalcone	8.5	S0354	[Dihydrochalcone]-A(3OH)-B(none)	(<4,4',5,5',6,6'-hexahydroxybiphenyl-2,2'-diylbis(carbonyl)>)-Glucosyl	no			C15H15O4	259.096
546	FL1DA9NS0003	CAS:76444-56-9	Uvangoletin	C16H17O4	273.112	A0434	Uvangoletin	C023	Dihydrochalcone	8.5	S0355	[Dihydrochalcone]-A(2OH, 1OMe)-B(none)		yes			C16H17O4	273.112
547	FL1DA9NI0004	CAS:-	2'-Hydroxy-6'-methoxy-4'-prenyloxydihydrochalcone	C21H25O4	341.175	A0434	Uvangoletin	C023	Dihydrochalcone	8.5	S0355	[Dihydrochalcone]-A(2OH, 1OMe)-B(none)	Prenyl	no			C16H17O4	273.112
548	FL1DA9NS0004	CAS:3791-76-2	Dihydroflavokawin B	C17H19O4	287.128	A0435	Dihydroflavokawin B	C023	Dihydrochalcone	8.5	S0356	[Dihydrochalcone]-A(1OH, 2OMe)-B(none)		yes			C17H19O4	287.128
549	FL1DA9NS0002	CAS:35241-55-5	2',6'-Dihydroxy-4'-methoxydihydrochalcone	C16H17O4	273.112	A0436	2',6'-Dihydroxy-4'-methoxydihydrochalcone	C023	Dihydrochalcone	8.5	S0355	[Dihydrochalcone]-A(2OH, 1OMe)-B(none)		yes			C16H17O4	273.112
550	FL1DA9NR0007	CAS:151484-73-0	Adunctin A	C26H33O4	409.237	A0436	2',6'-Dihydroxy-4'-methoxydihydrochalcone	C023	Dihydrochalcone	8.5	S0355	[Dihydrochalcone]-A(2OH, 1OMe)-B(none)	(1-Isopropyl-4-methyl-cyclohex-2-enyl)	no			C16H17O4	273.112
551	FL1DA9NM0008	CAS:70155-33-8	3'-Methyl-2',4',6'-trihydroxydihydrochalcone	C16H17O4	273.112	A0437	3'-Methyl-2',4',6'-trihydroxydihydrochalcone	C023	Dihydrochalcone	8.5	S0357	[Dihydrochalcone]-A(3OH, 1Methyl)-B(none)		yes			C16H17O4	273.112
552	FL1DA9NM0006	CAS:143502-00-5	2',4'-Dihydroxy-6'-methoxy-3'-methyldihydrochalcone;Myrigalone H	C17H19O4	287.128	A0438	Myrigalone H	C023	Dihydrochalcone	8.5	S0358	[Dihydrochalcone]-A(2OH, 1OMe, 1Methyl)-B(none)		yes			C17H19O4	287.128
553	FL1DA9NM0007	CAS:83247-38-5	2',6'-Dihydroxy-4'-methoxy-3'-methyldihydrochalcone	C17H19O4	287.128	A0439	2',6'-Dihydroxy-4'-methoxy-3'-methyldihydrochalcone	C023	Dihydrochalcone	8.5	S0358	[Dihydrochalcone]-A(2OH, 1OMe, 1Methyl)-B(none)		yes			C17H19O4	287.128
554	FL1DA9NM0002	CAS:65349-37-3	2'-Hydroxy-4',6'-dimethoxy-3'-methyldihydrochalcone	C18H21O4	301.143	A0440	2'-Hydroxy-4',6'-dimethoxy-3'-methyldihydrochalcone	C023	Dihydrochalcone	8.5	S0359	[Dihydrochalcone]-A(1OH, 2OMe, 1Methyl)-B(none)		yes			C18H21O4	301.143
555	FL1DA9NM0004	CAS:34328-55-7	Myrigalon B	C18H21O4	301.143	A0441	Myrigalon B	C023	Dihydrochalcone	8.5	S0360	[Dihydrochalcone]-A(2OH, 1OMe, 2Methyl)-B(none)		yes			C18H21O4	301.143
556	FL1DA9NM0005	CAS:76444-55-8	Angoletin	C18H21O4	301.143	A0442	Angoletin	C023	Dihydrochalcone	8.5	S0360	[Dihydrochalcone]-A(2OH, 1OMe, 2Methyl)-B(none)		yes			C18H21O4	301.143
557	FL1DA9NM0003	CAS:133034-13-6	3'-Formyl-2',4',6'-trihydroxy-5'-methyldihydrochalcone	C17H17O5	301.107	A0443	3'-Formyl-2',4',6'-trihydroxy-5'-methyldihydrochalcone	C023	Dihydrochalcone	8.5	S0361	[Dihydrochalcone]-A(3OH, 1Formyl, 1Methyl)-B(none)		yes			C17H17O5	301.107
558	FL1DA9NM0001	CAS:135383-81-2	3'-Formyl-2',4',6'-trihydroxydihydrochalcone	C16H15O5	287.091	A0444	3'-Formyl-2',4',6'-trihydroxydihydrochalcone	C023	Dihydrochalcone	8.5	S0362	[Dihydrochalcone]-A(3OH, 1Formyl)-B(none)		yes			C16H15O5	287.091
559	FL1DA9NI0001	CAS:96552-64-6	2',4',6'-Trihydroxy-3'-prenyldihydrochalcone	C20H23O4	327.159	A0445	2',4',6'-Trihydroxy-3'-prenyldihydrochalcone	C023	Dihydrochalcone	8.5	S0363	[Dihydrochalcone]-A(3OH, 1(C-Prenyl))-B(none)		yes			C20H23O4	327.159
560	FL1DA9NI0002	CAS:85526-72-3	2',6'-Dihydroxy-4'-methoxy-3'-prenyldihydrochalcone	C21H25O4	341.175	A0446	2',6'-Dihydroxy-4'-methoxy-3'-prenyldihydrochalcone	C023	Dihydrochalcone	8.5	S0364	[Dihydrochalcone]-A(2OH, 1OMe, 1(C-Prenyl))-B(none)		yes			C21H25O4	341.175
561	FL1DA9NI0005	CAS:77129-38-5	2',4',6'-Trihydroxy-3',5'-diprenyldihydrochalcone	C25H31O4	395.222	A0447	2',4',6'-Trihydroxy-3',5'-diprenyldihydrochalcone	C023	Dihydrochalcone	8.5	S0365	[Dihydrochalcone]-A(3OH, 2(C-Prenyl))-B(none)		yes			C25H31O4	395.222
562	FL1DA9NC0001	CAS:61463-03-4	Isouvaretin	C23H23O5	379.154	A0448	Isouvaretin	C023	Dihydrochalcone	8.5	S0366	[Dihydrochalcone]-A(2OH, 1OMe, 1(2-hydroxybenzyl))-B(none)		yes			C23H23O5	379.154
563	FL1DA9NC0003	CAS:58449-06-2	Uvaretin	C23H23O5	379.154	A0449	Uvaretin	C023	Dihydrochalcone	8.5	S0366	[Dihydrochalcone]-A(2OH, 1OMe, 1(2-hydroxybenzyl))-B(none)		yes			C23H23O5	379.154
564	FL1DA9NC0014	CAS:61463-10-3	2',6'-Dihydroxy-4'-methoxy-3'-(2-hydroxybenzyl)dihydrochalcone	C23H23O5	379.154	A0450	2',6'-Dihydroxy-4'-methoxy-3'-(2-hydroxybenzyl)dihydrochalcone	C023	Dihydrochalcone	8.5	S0366	[Dihydrochalcone]-A(2OH, 1OMe, 1(2-hydroxybenzyl))-B(none)		yes			C23H23O5	379.154
565	FL1DA9NC0004	CAS:83109-27-7	Anguvetin	C24H25O5	393.17	A0451	Anguvetin	C023	Dihydrochalcone	8.5	S0367	[Dihydrochalcone]-A(2OH, 1OMe, 1(2-Hydroxybenzyl), 1Methyl)-B(none)		yes			C24H25O5	393.17
566	FL1DA9NR0004	CAS:94530-80-0	(+)-Linderatin	C25H31O4	395.222	A0452	Linderatin	C023	Dihydrochalcone	8.5	S0368	[Dihydrochalcone]-A(3OH, 1(6-Isopropyl-3-methyl-2-cyclohexenyl))-B(none)		yes			C25H31O4	395.222
567	FL1DA9NR0012	CAS:196089-62-0	(-)-Linderatin; (1S-trans)-3-Phenyl-1-[2,4,6-trihydroxy-3-[3-methyl-6-(1-methylethyl)-2-cyclohexen-1-yl]phenyl]-propanone	C25H31O4	395.222	A0452	Linderatin	C023	Dihydrochalcone	8.5	S0368	[Dihydrochalcone]-A(3OH, 1(6-Isopropyl-3-methyl-2-cyclohexenyl))-B(none)		yes			C25H31O4	395.222
568	FL1DA9NR0005	CAS:120948-03-0	Methyllinderatin	C26H33O4	409.237	A0453	Methyllinderatin	C023	Dihydrochalcone	8.5	S0369	[Dihydrochalcone]-A(2OH, 1OMe, 1(6-Isopropyl-3-methyl-2-cyclohexenyl))-B(none)		yes			C26H33O4	409.237
569	FL1DA9NC0008	CAS:155023-54-4	Piperaduncin A	C29H31O7	491.206	A0454	Piperaduncin A	C023	Dihydrochalcone	8.5	S0370	[Dihydrochalcone]-A(2OH, 1OMe, 1(1-(2-Hydroxy-5-methoxycarbonylphenyl)-3-methylbut-2-enyl))-B(none)		yes			C29H31O7	491.206
570	FL1DA9NC0005	CAS:110874-65-2	Angoluvarin	C30H29O6	485.196	A0455	Angoluvarin	C023	Dihydrochalcone	8.5	S0371	[Dihydrochalcone]-A(2OH, 1OMe, 1(2x2-hydroxybenzyl))-B(none)		yes			C30H29O6	485.196
571	FL1DA9NC0006	CAS:61463-04-5	Diuvaretin	C30H29O6	485.196	A0456	Diuvaretin	C023	Dihydrochalcone	8.5	S0372	[Dihydrochalcone]-A(2OH, 1OMe, 1(2-Hydroxybenzyl), 1(2-Hydroxybenzyl))-B(none)		yes			C30H29O6	485.196
572	FL1DA9NR0006	CAS:120217-41-6	Neolinderatin	C35H47O4	531.347	A0457	Neolinderatin	C023	Dihydrochalcone	8.5	S0373	[Dihydrochalcone]-A(3OH, 2(6-Isopropyl-3-methyl-2-cyclohexenyl))-B(none)		yes			C35H47O4	531.347
573	FL1DA9NR0013	CAS:196089-61-9	(-)-Neolinderatin;[1S-[1alpha(1R*,6R*),6beta]]-3-Phenyl-1-[2,4,6-trihydroxy-3,5-bis[3-methyl-6-(1-methylethyl)-2-cyclohexen-1-yl]phenyl]-1-propanone	C35H47O4	531.347	A0457	Neolinderatin	C023	Dihydrochalcone	8.5	S0373	[Dihydrochalcone]-A(3OH, 2(6-Isopropyl-3-methyl-2-cyclohexenyl))-B(none)		yes			C35H47O4	531.347
574	FL1DA9NC0009	CAS:137398-70-0	Triuvaretin	C37H35O7	591.238	A0458	Triuvaretin	C023	Dihydrochalcone	8.5	S0374	[Dihydrochalcone]-A(2OH, 1OMe, 1(2-Hydroxybenzyl), 1(2x2-hydroxybenzyl))-B(none)		yes			C37H35O7	591.238
575	FL1DA9NC0010	CAS:137397-72-9	Isotriuvaretin	C37H35O7	591.238	A0459	Isotriuvaretin	C023	Dihydrochalcone	8.5	S0374	[Dihydrochalcone]-A(2OH, 1OMe, 1(2-Hydroxybenzyl), 1(2x2-hydroxybenzyl))-B(none)		yes			C37H35O7	591.238
576	FL1DA9NC0015	CAS:192222-56-3	2',4'-Dihydroxy-6'-methoxy-3'-(2-hydroxybenzyl)-5'-(3 x 2-hydroxybenzyl)dihydrochalcone	C44H41O8	697.28	A0460	2',4'-Dihydroxy-6'-methoxy-3'-(2-hydroxybenzyl)-5'-(3 x 2-hydroxybenzyl)dihydrochalcone	C023	Dihydrochalcone	8.5	S0375	[Dihydrochalcone]-A(2OH, 1OMe, 1(2-Hydroxybenzyl), 1(3x2-hydroxybenzyl))-B(none)		yes			C44H41O8	697.28
577	FL1DA9NC0011	CAS:154879-09-1	2'''',2''''',2''''''-Trihydroxy-5'',5'''',5'''''-tribenzyldiuvaretin	C51H47O9	803.321	A0461	2'''',2''''',2''''''-Trihydroxy-5'',5'''',5'''''-tribenzyldiuvaretin	C023	Dihydrochalcone	8.5	S0376	[Dihydrochalcone]-A(2OH, 1OMe, 1(2-Hydroxybenzyl), 1(4x2-hydroxybenzyl))-B(none)		yes			C51H47O9	803.321
578	FL1DA9NC0012	CAS:154879-10-4	2'''',2''''',2''''''-Trihydroxy-5''',3'''',5'''''-tribenzylisodiuvaretin	C51H47O9	803.321	A0462	2'''',2''''',2''''''-Trihydroxy-5''',3'''',5'''''-tribenzylisodiuvaretin	C023	Dihydrochalcone	8.5	S0376	[Dihydrochalcone]-A(2OH, 1OMe, 1(2-Hydroxybenzyl), 1(4x2-hydroxybenzyl))-B(none)		yes			C51H47O9	803.321
579	FL1DA9NR0003	CAS:70056-37-0	1-(2,5-dihydro-6,8-dihydroxy-3-methyl-1-benzoxepin-7-yl)-3-phenyl-1-propanone	C20H21O4	325.143	A0463	1-(2,5-dihydro-6,8-dihydroxy-3-methyl-1-benzoxepin-7-yl)-3-phenyl-1-propanone	C023	Dihydrochalcone	8.5	S0377	[Dihydrochalcone]-A(2OH, 1([2,3:@@]-(6-Methyl-4,7-dihydrooxepino)))-B(none)		yes			C20H21O4	325.143
580	FL1DA9NP0001	CAS:125574-35-8	2',4',4''-Trihydroxy-3',6'',6''-trimethylpyrano[2'',3'':6',5']dihydrochalcone	C21H25O5	357.17	A0464	2',4',4''-Trihydroxy-3',6'',6''-trimethylpyrano[2'',3'':6',5']dihydrochalcone	C023	Dihydrochalcone	8.5	S0378	[Dihydrochalcone]-A(2OH, 1Methyl, 1([2,3:@@]-(4-hydroxy-6,6-Dimethyldihydropyrano)))-B(none)		yes			C21H25O5	357.17
581	FL1DA9NP0002	CAS:125574-36-9	2',4',5''-Trihydroxy-3',6'',6''-trimethylpyrano[2'',3'':6',5']dihydrochalcone	C21H25O5	357.17	A0465	2',4',5''-Trihydroxy-3',6'',6''-trimethylpyrano[2'',3'':6',5']dihydrochalcone	C023	Dihydrochalcone	8.5	S0379	[Dihydrochalcone]-A(2OH, 1Methyl, 1([2,3:@@]-(6,6-Dimethyl-5-hydroxydihydropyrano)))-B(none)		yes			C21H25O5	357.17
582	FL1DA9NN0001	CAS:73810-61-4	Calomelanol D-1	C24H21O5	389.138	A0466	Calomelanol D-1	C023	Dihydrochalcone	8.5	S0380	[Dihydrochalcone]-A(2OH, 1([2,3:@@]-(4-Phenyl-4,5-dihydro-6-oxopyrano)))-B(none)		yes			C24H21O5	389.138
583	FL1DA9NN0002	CAS:137319-46-1	Calomelanol C	C24H21O6	405.133	A0467	Calomelanol C	C023	Dihydrochalcone	8.5	S0381	[Dihydrochalcone]-A(2OH, 1([2,3:@@]-(4-(p-Hydroxyphenyl)-6-oxodihydropyrano)))-B(none)		yes			C24H21O6	405.133
584	FL1DA9NC0013	CAS:342882-02-4	Longicaudatin	C26H23O7	447.144	A0468	Longicaudatin	C023	Dihydrochalcone	8.5	S0382	[Dihydrochalcone]-A(1OH, 1OMe, 1([2,3:@@]-(5-(2-Hydroxy-5-methoxycarbonylphenyl)furano)))-B(none)		yes			C26H23O7	447.144
585	FL1DA9NR0008	CAS:151484-74-1	Adunctin B	C26H31O4	407.222	A0469	Adunctin B	C023	Dihydrochalcone	8.5	S0383	[Dihydrochalcone]-A(1OH, 1OMe, 1([2,3:@@]-(5-Isopropyl-7a-methyl-3a,4,5,7a-tetrahydrobenzofurano)))-B(none)		yes			C26H31O4	407.222
586	FL1DA9NR0009	CAS:151484-75-2	Adunctin C	C26H31O4	407.222	A0470	Adunctin C	C023	Dihydrochalcone	8.5	S0384	[Dihydrochalcone]-A(1OH, 1OMe, 1([2,3:@@]-(8-Isopropyl-1-oxaspiro[4.5]-2,6-decadieno)))-B(none)		yes			C26H31O4	407.222
587	FL1DA9NR0010	CAS:151593-45-2	Adunctin D	C26H31O4	407.222	A0470	Adunctin C	C023	Dihydrochalcone	8.5	S0384	[Dihydrochalcone]-A(1OH, 1OMe, 1([2,3:@@]-(8-Isopropyl-1-oxaspiro[4.5]-2,6-decadieno)))-B(none)		yes			C26H31O4	407.222
588	FL1DA9NR0011	CAS:151515-27-4	Adunctin E	C26H33O5	425.232	A0471	Adunctin E	C023	Dihydrochalcone	8.5	S0385	[Dihydrochalcone]-A(1OH, 1OMe, 1([2,3:@@]-(4-Isopropyl-7-methyl-7-hydroxy-3a,4,5,6,7,7a-hexahydrobenzofurano)))-B(none)		yes			C26H33O5	425.232
589	FL1DA9NC0007	CAS:64675-27-0	Chamuvaritin;1-[1,3-Dihydroxy-4-[(2-hydroxyphenyl)methyl]-9H-xanthen-2-yl]-3-phenyl-1-propanone	C29H25O5	453.17	A0472	Chamuvaritin	C023	Dihydrochalcone	8.5	S0386	[Dihydrochalcone]-A(2OH, 1(2-Hydroxybenzyl), 1([2,3:@@]-(4-hydrochromeno)))-B(none)		yes			C29H25O5	453.17
590	FL1DA9NC0002	CAS:155023-55-5	Piperaduncin B	C29H31O8	507.201	A0473	Piperaduncin B	C023	Dihydrochalcone	8.5	S0387	[Dihydrochalcone]-A(1OH, 1OMe, 1([2,3:@@]-(5-(hydroxyisopropyl)-4-(5-methoxycarbonyl-2-hydroxyPhenyl)-4,5-dihydrofurano)))-B(none)		yes			C29H31O8	507.201
591	FL1DAANS0001	CAS:60-82-2	Phloretin	C15H15O5	275.091	A0474	Phloretin	C023	Dihydrochalcone	8.5	S0388	[Dihydrochalcone]-A(3OH)-B(1OH)		yes			C15H15O5	275.091
592	FL1DAAGS0002	CAS:60-81-1	Phloridzin;Phloretin 2'-glucoside	C21H25O10	437.144	A0474	Phloretin	C023	Dihydrochalcone	8.5	S0388	[Dihydrochalcone]-A(3OH)-B(1OH)	Glucosyl	no			C15H15O5	275.091
593	FL1DAAGS0003	CAS:4192-90-9	Trilobatin	C21H25O10	437.144	A0474	Phloretin	C023	Dihydrochalcone	8.5	S0388	[Dihydrochalcone]-A(3OH)-B(1OH)	Glucosyl	no			C15H15O5	275.091
594	FL1DAAGS0001	CAS:19253-17-9	Glycyphyllin	C21H25O9	421.149	A0474	Phloretin	C023	Dihydrochalcone	8.5	S0388	[Dihydrochalcone]-A(3OH)-B(1OH)	Rhamnosyl	no			C15H15O5	275.091
595	FL1DAAGS0004	CAS:307991-34-0	Phloretin 2'-O-(6''-O-acetylglucoside);4,2',4',6'-Tetrahydroxydihydroxychalcone 2'-O-(6''-O-acetylglucoside)	C23H27O11	479.155	A0474	Phloretin	C023	Dihydrochalcone	8.5	S0388	[Dihydrochalcone]-A(3OH)-B(1OH)	(Acetyl)-Glucosyl	no			C15H15O5	275.091
596	FL1DAAGS0005	CAS:647853-82-5	Phloretin 2'-O-(2''-O-Acetylglucoside);4,2',4',6'-Tetrahydroxydihydroxychalcone 2'-O-(2''-O-Acetylglucoside)	C23H27O11	479.155	A0474	Phloretin	C023	Dihydrochalcone	8.5	S0388	[Dihydrochalcone]-A(3OH)-B(1OH)	(Acetyl)-Glucosyl	no			C15H15O5	275.091
597	FL1DAAGS0006	CAS:145039-89-0	Zosterin;4,2'-Dihydroxy-4',6'-diacetoxydihydrochalcone 2'-O-glucoside	C25H29O12	521.165	A0474	Phloretin	C023	Dihydrochalcone	8.5	S0388	[Dihydrochalcone]-A(3OH)-B(1OH)	Acetyl, Acetyl, Glucosyl	no			C15H15O5	275.091
598	FL1DDAGS0001	CAS:698392-66-4	Bidenoside B;4-Hydroxy-2',4',6'-trimethoxydihydrochalcone 4-O-glucoside	C24H31O10	479.191	A0475	4-Hydroxy-2',4',6'-trimethoxydihydrochalcone	C023	Dihydrochalcone	8.5	S0389	[Dihydrochalcone]-A(3OMe)-B(1OH)	Glucosyl	no			C18H21O5	317.138
599	FL1DCANS0001	CAS:520-42-3	Asebogenin	C16H17O5	289.107	A0476	Asebogenin	C023	Dihydrochalcone	8.5	S0390	[Dihydrochalcone]-A(2OH, 1OMe)-B(1OH)		yes			C16H17O5	289.107
600	FL1DCAGS0001	CAS:11075-15-3	Asebotin	C22H27O10	451.16	A0476	Asebogenin	C023	Dihydrochalcone	8.5	S0390	[Dihydrochalcone]-A(2OH, 1OMe)-B(1OH)	Glucosyl	no			C16H17O5	289.107
601	FL1DABNS0001	CAS:76172-68-4	2',4',6'-Trihydroxy-4-methoxydihydrochalcone	C16H17O5	289.107	A0477	2',4',6'-Trihydroxy-4-methoxydihydrochalcone	C023	Dihydrochalcone	8.5	S0391	[Dihydrochalcone]-A(3OH)-B(1OMe)		yes			C16H17O5	289.107
602	FL1DABGS0001	CAS:4369-35-1	4-Methoxyphlorizin;2',4',6'-Trihydroxy-4-methoxydihydrochalcone 2'-O-glucoside	C22H27O10	451.16	A0477	2',4',6'-Trihydroxy-4-methoxydihydrochalcone	C023	Dihydrochalcone	8.5	S0391	[Dihydrochalcone]-A(3OH)-B(1OMe)	Glucosyl	no			C16H17O5	289.107
603	FL1DCBNS0001	CAS:35241-54-4	Calomelanone	C17H19O5	303.123	A0478	Calomelanone	C023	Dihydrochalcone	8.5	S0351	[Dihydrochalcone]-A(2OH, 1OMe)-B(1OMe)		yes			C17H19O5	303.123
604	FL1DDBNS0001	CAS:3791-75-1	Flavokawin A;Flavokawine A;2'-Hydroxy-4,4',6'-trimethoxydihydrochalcone	C18H21O5	317.138	A0266	Flavokawin A	C023	Dihydrochalcone	8.5	S0392	[Dihydrochalcone]-A(1OH, 2OMe)-B(1OMe)		yes			C18H21O5	317.138
605	FL1DDANS0001	CAS:42546-55-4	Dihydroflavokawain C;4,2'-Dihydroxy-4',6'-dimethoxydihydrochalcone	C17H19O5	303.123	A0479	Dihydroflavokawain C	C023	Dihydrochalcone	8.5	S0393	[Dihydrochalcone]-A(1OH, 2OMe)-B(1OH)		yes			C17H19O5	303.123
606	FL1DBBNS0001	CAS:75679-58-2	2',4'-Dihydroxy-4,6'-dimethoxydihydrochalcone	C17H19O5	303.123	A0480	2',4'-Dihydroxy-4,6'-dimethoxydihydrochalcone	C023	Dihydrochalcone	8.5	S0351	[Dihydrochalcone]-A(2OH, 1OMe)-B(1OMe)		yes			C17H19O5	303.123
607	FL1DBANS0001	CAS:111316-17-7	4,2',4'-Trihydroxy-6'-methoxydihydrochalcone	C16H17O5	289.107	A0481	4,2',4'-Trihydroxy-6'-methoxydihydrochalcone	C023	Dihydrochalcone	8.5	S0390	[Dihydrochalcone]-A(2OH, 1OMe)-B(1OH)		yes			C16H17O5	289.107
608	FL1DCANM0001	CAS:72461-71-3	4,2',6'-Trihydroxy-4'-methoxy-3'-methyldihydrochalcone	C17H19O5	303.123	A0482	4,2',6'-Trihydroxy-4'-methoxy-3'-methyldihydrochalcone	C023	Dihydrochalcone	8.5	S0394	[Dihydrochalcone]-A(2OH, 1OMe, 1Methyl)-B(1OH)		yes			C17H19O5	303.123
609	FL1DCANM0002	CAS:97208-71-4	4,2',6'-Trihydroxy-4'-methoxy-3',5'-dimethyldihydrochalcone	C18H21O5	317.138	A0483	4,2',6'-Trihydroxy-4'-methoxy-3',5'-dimethyldihydrochalcone	C023	Dihydrochalcone	8.5	S0395	[Dihydrochalcone]-A(2OH, 1OMe, 2Methyl)-B(1OH)		yes			C18H21O5	317.138
610	FL1DBANI0001	CAS:102448-00-0	alpha,beta-Dihydroxanthohumol;4,2',4'-Trihydroxy-6'-methoxy-3'-prenyldihydrochalcone	C21H25O5	357.17	A0484	alpha,beta-Dihydroxanthohumol	C023	Dihydrochalcone	8.5	S0396	[Dihydrochalcone]-A(2OH, 1OMe, 1(C-Prenyl))-B(1OH)		yes			C21H25O5	357.17
611	FL1DAANI0001	CAS:156788-65-7	4,2',4',6'-Tetrahydroxy-3,5-diprenyldihydrochalcone	C25H31O5	411.217	A0485	4,2',4',6'-Tetrahydroxy-3,5-diprenyldihydrochalcone	C023	Dihydrochalcone	8.5	S0397	[Dihydrochalcone]-A(3OH)-B(1OH, 2(C-Prenyl))		yes			C25H31O5	411.217
612	FL1DAANI0002	CAS:156788-64-6	3-Geranyl-4,2',4',6'-tetrahydroxy-5-prenyldihydrochalcone	C30H39O5	479.279	A0486	3-Geranyl-4,2',4',6'-tetrahydroxy-5-prenyldihydrochalcone	C023	Dihydrochalcone	8.5	S0398	[Dihydrochalcone]-A(3OH)-B(1OH, 1(C-Prenyl), 1Geranyl)		yes			C30H39O5	479.279
613	FL1DAACS0001	CAS:11023-94-2	Nothofagin;1-(3-beta-D-Glucopyranosyl-2,4,6-trihydroxyphenyl)-3-(4-hydroxyphenyl)-1-propanone	C21H25O10	437.144	A0487	Nothofagin	C023	Dihydrochalcone	8.5	S0399	[Dihydrochalcone]-A(3OH, 1(C-Glc))-B(1OH)		yes			C21H25O10	437.144
614	FL1DAACS0002	CAS:357401-40-2	Phloretin 3',5'-Di-C-glucoside	C27H35O15	599.197	A0488	Phloretin 3',5'-Di-C-glucoside	C023	Dihydrochalcone	8.5	S0400	[Dihydrochalcone]-A(3OH, 2(C-Glc))-B(1OH)		yes			C27H35O15	599.197
615	FL1DAANN0001	CAS:137319-45-0	Calomelanol B	C24H21O6	405.133	A0489	Calomelanol B	C023	Dihydrochalcone	8.5	S0401	[Dihydrochalcone]-A(2OH, 1([2,3:@@]-(4-Phenyl-4,5-dihydro-6-oxopyrano)))-B(1OH)		yes			C24H21O6	405.133
616	FL1DABNN0001	CAS:137319-44-9	Calomelanol A	C25H23O6	419.149	A0490	Calomelanol A	C023	Dihydrochalcone	8.5	S0402	[Dihydrochalcone]-A(2OH, 1([2,3:@@]-(4-Phenyl-4,5-dihydro-6-oxopyrano)))-B(1OMe)		yes			C25H23O6	419.149
617	FL1DACNS0001	CAS:57765-66-9	3,4,2',4',6'-Pentahydroxydihydrochalcone	C15H15O6	291.086	A0491	3,4,2',4',6'-Pentahydroxydihydrochalcone	C023	Dihydrochalcone	8.5	S0403	[Dihydrochalcone]-A(3OH)-B(2OH)		yes			C15H15O6	291.086
618	FL1DACGS0001	CAS:18777-73-6	Sieboldin	C21H25O11	453.139	A0491	3,4,2',4',6'-Pentahydroxydihydrochalcone	C023	Dihydrochalcone	8.5	S0403	[Dihydrochalcone]-A(3OH)-B(2OH)	Glucosyl	no			C15H15O6	291.086
619	FL1DBFNS0001	CAS:130893-62-8	2',4'-Dihydroxy-3,4,6'-trimethoxydihydrochalcone	C18H21O6	333.133	A0492	2',4'-Dihydroxy-3,4,6'-trimethoxydihydrochalcone	C023	Dihydrochalcone	8.5	S0404	[Dihydrochalcone]-A(2OH, 1OMe)-B(2OMe)		yes			C18H21O6	333.133
620	FL1DCFNS0001	CAS:157528-83-1	2',6'-Dihydroxy-3,4,4'-trimethoxydihydrochalcone	C18H21O6	333.133	A0493	2',6'-Dihydroxy-3,4,4'-trimethoxydihydrochalcone	C023	Dihydrochalcone	8.5	S0404	[Dihydrochalcone]-A(2OH, 1OMe)-B(2OMe)		yes			C18H21O6	333.133
621	FL1DBCNS0001	CAS:121781-36-0	2',4'-Dihydroxy-6'-methoxy-3,4-methylenedioxydihydrochalcone	C17H17O6	317.102	A0494	2',4'-Dihydroxy-6'-methoxy-3,4-methylenedioxydihydrochalcone	C023	Dihydrochalcone	8.5	S0405	[Dihydrochalcone]-A(2OH, 1OMe)-B(1([@@]-Methylenedioxy))		yes			C17H17O6	317.102
622	FL1DDCNS0001	CAS:622851-66-5	2',4',6'-Trimethoxy-3,4-methylenedioxydihydrochalcone	C19H21O6	345.133	A0495	2',4',6'-Trimethoxy-3,4-methylenedioxydihydrochalcone	C023	Dihydrochalcone	8.5	S0406	[Dihydrochalcone]-A(3OMe)-B(1([@@]-Methylenedioxy))		yes			C19H21O6	345.133
623	FL1DACNI0001	CAS:205109-20-2	2',4',6',3,4-Pentahydroxy- 3',5-diprenyldihydrochalcone	C25H31O6	427.212	A0496	2',4',6',3,4-Pentahydroxy-3',5-diprenyldihydrochalcone	C023	Dihydrochalcone	8.5	S0407	[Dihydrochalcone]-A(3OH, 1(C-Prenyl))-B(2OH, 1(C-Prenyl))		yes			C25H31O6	427.212
624	FL1DAENI0001	CAS:171828-56-1	3,2',4',6'-Tetrahydroxy-4-methoxy-3',5-diprenyldihydrochalcone	C26H33O6	441.227	A0497	3,2',4',6'-Tetrahydroxy-4-methoxy-3',5-diprenyldihydrochalcone	C023	Dihydrochalcone	8.5	S0408	[Dihydrochalcone]-A(3OH, 1(C-Prenyl))-B(1OH, 1OMe, 1(C-Prenyl))		yes			C26H33O6	441.227
625	FL1DBCNI0001	CAS:122585-63-1	3'-Geranyl-3,4,2',4'-tetrahydroxy-6'-methoxydihydrochalcone	C26H33O6	441.227	A0498	3'-Geranyl-3,4,2',4'-tetrahydroxy-6'-methoxydihydrochalcone	C023	Dihydrochalcone	8.5	S0409	[Dihydrochalcone]-A(2OH, 1OMe, 1Geranyl)-B(2OH)		yes			C26H33O6	441.227
626	FL1DACNI0002	CAS:205109-19-9	2',4',6',3,4-Pentahydroxy-3'-geranyl-5-prenyldihydrochalcone	C30H39O6	495.274	A0499	2',4',6',3,4-Pentahydroxy-3'-geranyl-5-prenyldihydrochalcone	C023	Dihydrochalcone	8.5	S0410	[Dihydrochalcone]-A(3OH, 1Geranyl)-B(2OH, 1(C-Prenyl))		yes			C30H39O6	495.274
627	FL1DACCS0001	CAS:6027-43-6	Aspalathin;3-(3,4-Dihydroxyphenyl)-1-(3-beta-D-glucopyranosyl-2,4,6-trihydroxyphenyl)-1-propanone	C21H25O11	453.139	A0500	Aspalathin	C023	Dihydrochalcone	8.5	S0411	[Dihydrochalcone]-A(3OH, 1(C-Glc))-B(2OH)		yes			C21H25O11	453.139
628	FL1DACNP0001	CAS:205109-18-8	2',4',6',3-Tetrahydroxy-3'-geranyl-6'',6''-dimethylpyrano[2'',3'':4,5]dihydrochalcone	C30H37O6	493.258	A0501	2',4',6',3-Tetrahydroxy-3'-geranyl-6'',6''-dimethylpyrano[2'',3'':4,5]dihydrochalcone	C023	Dihydrochalcone	8.5	S0412	[Dihydrochalcone]-A(3OH, 1Geranyl)-B(1OH, 1([2,3:@@]-(6,6-Dimethylpyrano)))		yes			C30H37O6	493.258
629	FL1DE9NS0001	CAS:41997-41-5	Dihydropashanone	C17H19O5	303.123	A0502	Dihydropashanone	C023	Dihydrochalcone	8.5	S0413	[Dihydrochalcone]-A(2OH, 2OMe)-B(none)		yes			C17H19O5	303.123
630	FL1DE9NS0004	CAS:1222818-87-2	2'-Hydroxy-3',4',6'-trimethoxydihydrochalcone	C18H21O5	317.138	A0503	2'-Hydroxy-3',4',6'-trimethoxydihydrochalcone	C023	Dihydrochalcone	8.5	S0414	[Dihydrochalcone]-A(1OH, 3OMe)-B(none)		yes	The CAS No. was added.		C18H21O5	317.138
631	FL1DE9GS0001	CAS:243130-37-2	Salicifolioside A;2',4'-Dihydroxy-3',6'-dimethoxydihydrochalcone 4'-glucosyl-(1'''->6'')-glucoside;2',4'-Dihydroxy-3',6'-dimethoxydihydrochalcone 4'-gentiobioside	C29H39O15	627.228	A0504	2',4'-Dihydroxy-3',6'-dimethoxydihydrochalcone	C023	Dihydrochalcone	8.5	S0413	[Dihydrochalcone]-A(2OH, 2OMe)-B(none)	(Glucosyl)-Glucosyl	no			C17H19O5	303.123
632	FL1DE9NS0003	CAS:54299-22-8	2',3'-Dihydroxy-4',6'-dimethoxydihydrochalcone	C17H19O5	303.123	A0505	2',3'-Dihydroxy-4',6'-dimethoxydihydrochalcone	C023	Dihydrochalcone	8.5	S0413	[Dihydrochalcone]-A(2OH, 2OMe)-B(none)		yes			C17H19O5	303.123
633	FL1DE9NI0001	CAS:77129-39-6	2',4',6'-Trihydroxy-3'-methoxy-5'-prenyldihydrochalcone	C21H25O5	357.17	A0506	2',4',6'-Trihydroxy-3'-methoxy-5'-prenyldihydrochalcone	C023	Dihydrochalcone	8.5	S0415	[Dihydrochalcone]-A(3OH, 1OMe, 1(C-Prenyl))-B(none)		yes			C21H25O5	357.17
634	FL1DE9NS0002	CAS:70185-55-6	2',6'-Dimethoxy-3',4'-methylenedioxydihydrochalcone	C18H19O5	315.123	A0507	2',6'-Dimethoxy-3',4'-methylenedioxydihydrochalcone	C023	Dihydrochalcone	8.5	S0416	[Dihydrochalcone]-A(2OMe, 1([@@]-Methylenedioxy))-B(none)		yes			C18H19O5	315.123
635	FL1DE9NP0001	CAS:84435-30-3	Flemistrictin D	C21H23O5	355.154	A0508	Flemistrictin D	C023	Dihydrochalcone	8.5	S0417	[Dihydrochalcone]-A(2OH, 1OMe, 1([2,3:@@]-(6,6-Dimethylpyrano)))-B(none)		yes			C21H23O5	355.154
636	FL1DEANI0001	CAS:76015-50-4	3'-Geranyl-4,2',4',5',6'-pentahydroxydihydrochalcone	C25H31O6	427.212	A0509	3'-Geranyl-4,2',4',5',6'-pentahydroxydihydrochalcone	C023	Dihydrochalcone	8.5	S0418	[Dihydrochalcone]-A(4OH, 1Geranyl)-B(1OH)		yes			C25H31O6	427.212
637	FL1DEANI0002	CAS:76015-51-5	4,2',3',4',6'-Pentahydroxy-5'-neryldihydrochalcone	C25H31O6	427.212	A0510	4,2',3',4',6'-Pentahydroxy-5'-neryldihydrochalcone	C023	Dihydrochalcone	8.5	S0419	[Dihydrochalcone]-A(4OH, 1Neryl)-B(1OH)		yes			C25H31O6	427.212
638	FL1DECNF0001	CAS:77985-80-9	2'-Hydroxy-5',6'-dimethoxy-3,4-methylenedioxyfurano[2'',3'':4',3'] dihydrochalcon	C20H19O7	371.113	A0511	2'-Hydroxy-5',6'-dimethoxy-3,4-methylenedioxyfurano[2'',3'':4',3'] dihydrochalcon	C023	Dihydrochalcone	8.5	S0420	[Dihydrochalcone]-A(1OH, 2OMe, 1([2,3:@@]-Furano))-B(1([@@]-Methylenedioxy))		yes			C20H19O7	371.113
639	FL1DG9NS0001	CAS:169234-89-3	Dihydropedicin	C18H21O6	333.133	A0512	Dihydropedicin	C023	Dihydrochalcone	8.5	S0421	[Dihydrochalcone]-A(2OH, 3OMe)-B(none)		yes			C18H21O6	333.133
640	FL1DG9NS0003	CAS:-	3',5'-Dihydroxy-2',4',6'-trimethoxydihydrochalcone	C18H21O6	333.133	A0513	3',5'-Dihydroxy-2',4',6'-trimethoxydihydrochalcone	C023	Dihydrochalcone	8.5	S0421	[Dihydrochalcone]-A(2OH, 3OMe)-B(none)		yes			C18H21O6	333.133
641	FL1DG9NS0002	CAS:117842-21-4	Dihydrokanakugiol	C19H23O6	347.149	A0514	Dihydrokanakugiol	C023	Dihydrochalcone	8.5	S0422	[Dihydrochalcone]-A(1OH, 4OMe)-B(none)		yes			C19H23O6	347.149
642	FL1DGANS0001	CAS:97868-10-5	2',6'-Dihydroxy-4,3'-dimethoxy-4',5'-methylenedioxydihydrochalcone	C18H19O7	347.113	A0515	2',6'-Dihydroxy-4,3'-dimethoxy-4',5'-methylenedioxydihydrochalcone	C023	Dihydrochalcone	8.5	S0423	[Dihydrochalcone]-A(2OH, 1OMe, 1([@@]-Methylenedioxy))-B(1OMe)		yes			C18H19O7	347.113
643	FL1DRTNS0007	CAS:15097-74-2	2,4,4'-Trihydroxydihydrochalcone	C15H15O4	259.096	A0516	2,4,4'-Trihydroxydihydrochalcone	C023	Dihydrochalcone	8.5	S0424	[Dihydrochalcone]-A(1OH)-B(2OH)		yes			C15H15O4	259.096
644	FL1DRTNS0001	CAS:116384-24-8	Loureirin C	C16H17O4	273.112	A0517	Loureirin C	C023	Dihydrochalcone	8.5	S0425	[Dihydrochalcone]-A(1OH)-B(1OH, 1OMe)		yes			C16H17O4	273.112
645	FL1DRTNS0002	CAS:98094-90-7	2,4'-Dihydroxy-4-methoxydihydrochalcone	C16H17O4	273.112	A0518	2,4'-Dihydroxy-4-methoxydihydrochalcone	C023	Dihydrochalcone	8.5	S0425	[Dihydrochalcone]-A(1OH)-B(1OH, 1OMe)		yes			C16H17O4	273.112
646	FL1DRTNS0003	CAS:119425-89-7	Loureirin A	C17H19O4	287.128	A0519	Loureirin A	C023	Dihydrochalcone	8.5	S0352	[Dihydrochalcone]-A(1OH)-B(2OMe)		yes			C17H19O4	287.128
647	FL1DRTNI0001	CAS:350221-46-4	Brosimacutin I	C20H25O6	361.165	A0520	Brosimacutin I	C023	Dihydrochalcone	8.5	S0426	[Dihydrochalcone]-A(1OH)-B(2OH, 1(2,3-Dihydroxy-3-methylbutyl))		yes			C20H25O6	361.165
648	FL1DRTNS0006	CAS:196863-37-3	2-Methoxy-4-hydroxydihydrochalcone	C16H17O3	257.117	A0521	2-Methoxy-4-hydroxydihydrochalcone	C023	Dihydrochalcone	8.5	S0427	[Dihydrochalcone]-A(none)-B(1OH, 1OMe)		yes			C16H17O3	257.117
649	FL1DRTNS0004	CAS:119425-91-1	Loureirin D	C16H17O5	289.107	A0522	Loureirin D	C023	Dihydrochalcone	8.5	S0428	[Dihydrochalcone]-A(1OH)-B(2OH, 1OMe)		yes			C16H17O5	289.107
650	FL1DRTNS0008	CAS:151752-07-7	2,4'-Dihydroxy-4,6-dimethoxydihydrochalcone	C17H19O5	303.123	A0523	2,4'-Dihydroxy-4,6-dimethoxydihydrochalcone	C023	Dihydrochalcone	8.5	S0429	[Dihydrochalcone]-A(1OH)-B(1OH, 2OMe)		yes			C17H19O5	303.123
651	FL1DRTNS0009	CAS:151752-08-8	4,4'-Dihydroxy-2,6-dimethoxydihydrochalcone	C17H19O5	303.123	A0524	4,4'-Dihydroxy-2,6-dimethoxydihydrochalcone	C023	Dihydrochalcone	8.5	S0429	[Dihydrochalcone]-A(1OH)-B(1OH, 2OMe)		yes			C17H19O5	303.123
652	FL1DRTNS0005	CAS:119425-90-0	Loureirin B	C18H21O5	317.138	A0525	Loureirin B	C023	Dihydrochalcone	8.5	S0430	[Dihydrochalcone]-A(1OH)-B(3OMe)		yes			C18H21O5	317.138
653	FL1DRTNS0010	CAS:279219-89-5	2-Hydroxy-3,4,6-trimethoxydihydrochalcone	C18H21O5	317.138	A0526	2-Hydroxy-3,4,6-trimethoxydihydrochalcone	C023	Dihydrochalcone	8.5	S0431	[Dihydrochalcone]-A(none)-B(1OH, 3OMe)		yes			C18H21O5	317.138
654	FL1DRTNS0011	CAS:209861-22-3	2-Hydroxy-4,5,6-trimethoxydihydrochalcone	C18H21O5	317.138	A0527	2-Hydroxy-4,5,6-trimethoxydihydrochalcone	C023	Dihydrochalcone	8.5	S0431	[Dihydrochalcone]-A(none)-B(1OH, 3OMe)		yes			C18H21O5	317.138
655	FL1DHXNS0003	CAS:88126-55-0	4,2',4',alpha-Tetrahydroxydihydrochalcone	C15H15O5	275.091	A0528	4,2',4',alpha-Tetrahydroxydihydrochalcone	C024	Dihydrochalcone alpha-ol	8.5	S0432	[Dihydrochalcone alpha-ol]-A(2OH)-B(1OH)		yes			C15H15O5	275.091
656	FL1DHXGS0001	CAS:464198-33-2	Licoagroside F;4,2',4',alpha-Tetrahydroxydihydrochalcone alpha-O-glucoside	C21H25O10	437.144	A0528	4,2',4',alpha-Tetrahydroxydihydrochalcone	C024	Dihydrochalcone alpha-ol	8.5	S0432	[Dihydrochalcone alpha-ol]-A(2OH)-B(1OH)	Glucosyl	no			C15H15O5	275.091
657	FL1DHXNI0002	CAS:202535-12-4	alpha,4,2'-Trihydroxy-4'-O-geranyldihydrochalcone	C25H31O5	411.217	A0528	4,2',4',alpha-Tetrahydroxydihydrochalcone	C024	Dihydrochalcone alpha-ol	8.5	S0432	[Dihydrochalcone alpha-ol]-A(2OH)-B(1OH)	Geranyl	no	The CAS No. was added. The formula was corrected.The Figure in metabolomics.jp is wrong: SciFinder [Phytochem.,47(2),1998,295-300.]		C15H15O5	275.091
658	FL1DHXNS0005	CAS:117614-82-1	4,4',alpha-Trihydroxy-2'-methoxydihydrochalcone	C16H17O5	289.107	A0529	4,4',alpha-Trihydroxy-2'-methoxydihydrochalcone	C024	Dihydrochalcone alpha-ol	8.5	S0433	[Dihydrochalcone alpha-ol]-A(1OH, 1OMe)-B(1OH)		yes			C16H17O5	289.107
659	FL1DHXNS0001	CAS:94943-13-2	O-Methylodoratol	C18H21O5	317.138	A0530	O-Methylodoratol	C024	Dihydrochalcone alpha-ol	8.5	S0434	[Dihydrochalcone alpha-ol]-A(2OMe)-B(1OMe)		yes			C18H21O5	317.138
660	FL1DHXNS0004	CAS:114107-24-3	2',4',alpha-Trihydroxy-4-methoxydihydrochalcone	C16H17O5	289.107	A0531	2',4',alpha-Trihydroxy-4-methoxydihydrochalcone	C024	Dihydrochalcone alpha-ol	8.5	S0435	[Dihydrochalcone alpha-ol]-A(2OH)-B(1OMe)		yes			C16H17O5	289.107
661	FL1DHXNS0002	CAS:94943-12-1	Odoratol	C17H19O5	303.123	A0532	Odoratol	C024	Dihydrochalcone alpha-ol	8.5	S0436	[Dihydrochalcone alpha-ol]-A(1OH, 1OMe)-B(1OMe)		yes			C17H19O5	303.123
662	FL1DHXCS0001	CAS:87441-88-1	Coatline A	C21H25O10	437.144	A0533	Coatline A	C024	Dihydrochalcone alpha-ol	8.5	S0437	[Dihydrochalcone alpha-ol]-A(2OH, 1(C-Glc))-B(1OH)		yes			C21H25O10	437.144
663	FL1DHXNI0001	CAS:184584-87-0	Kanzonol Y;4,2',4',alpha-Tetrahydroxy-3,5'-diprenyldihydrochalcone	C25H31O5	411.217	A0534	Kanzonol Y	C024	Dihydrochalcone alpha-ol	8.5	S0438	[Dihydrochalcone alpha-ol]-A(2OH, 1(C-Prenyl))-B(1OH, 1(C-Prenyl))		yes			C25H31O5	411.217
664	FL1DHXNS0007	CAS:52482-97-0	Nubigenol	C15H15O6	291.086	A0535	Nubigenol	C024	Dihydrochalcone alpha-ol	8.5	S0439	[Dihydrochalcone alpha-ol]-A(3OH)-B(1OH)		yes			C15H15O6	291.086
665	FL1DHXNS0008	CAS:222159-58-2	3,4,2',4',alpha-Pentahydroxydihydrochalcone	C15H15O6	291.086	A0536	3,4,2',4',alpha-Pentahydroxydihydrochalcone	C024	Dihydrochalcone alpha-ol	8.5	S0440	[Dihydrochalcone alpha-ol]-A(2OH)-B(2OH)		yes			C15H15O6	291.086
666	FL1DHXNS0006	CAS:117614-80-9	3,4,4',alpha-Tetrahydroxy-2'-methoxydihydrochalcone	C16H17O6	305.102	A0537	3,4,4',alpha-Tetrahydroxy-2'-methoxydihydrochalcone	C024	Dihydrochalcone alpha-ol	8.5	S0441	[Dihydrochalcone alpha-ol]-A(1OH, 1OMe)-B(2OH)		yes			C16H17O6	305.102
667	FL1DHXCS0002	CAS:87441-89-2	Coatline B	C21H25O11	453.139	A0538	Coatline B	C024	Dihydrochalcone alpha-ol	8.5	S0442	[Dihydrochalcone alpha-ol]-A(2OH, 1(C-Glc))-B(2OH)		yes			C21H25O11	453.139
668	FL1DHXCS0003	CAS:222159-59-3	2',4',3,4,alpha-Pentahydroxydihydrochalcone 3'-C-xyloside	C20H23O10	423.129	A0539	2',4',3,4,alpha-Pentahydroxydihydrochalcone 3'-C-xyloside	C024	Dihydrochalcone alpha-ol	8.5	S0443	[Dihydrochalcone alpha-ol]-A(2OH, 1(C-Xylosyl))-B(2OH)		yes			C20H23O10	423.129
669	FL1DHXNF0001	CAS:126585-64-6	Castillene E	C17H15O4	283.096	A0540	Castillene E	C024	Dihydrochalcone alpha-ol	8.5	S0444	[Dihydrochalcone alpha-ol]-A(1OH, 1([2,3:@@]-Furano))-B(none)		yes			C17H15O4	283.096
670	FL1DHYNS0005	CAS:220443-00-5	4,2',4',beta-Tetrahydroxy-6'-methoxydihydrochalcone;4,2',4',beta-Tetrahydroxy-6'-methoxy-alpha,beta-dihydrochalcone	C16H17O6	305.102	A0541	4,2',4',beta-Tetrahydroxy-6'-methoxydihydrochalcone	C025	Dihydrochalcone beta-ol	8.5	S0445	[Dihydrochalcone beta-ol]-A(2OH, 1OMe)-B(1OH)		yes			C16H17O6	305.102
671	FL1DHYNS0001	CAS:72061-66-6	Gliricidol	C16H17O7	321.097	A0542	Gliricidol	C025	Dihydrochalcone beta-ol	8.5	S0446	[Dihydrochalcone beta-ol]-A(2OH)-B(2OH, 1OMe)		yes			C16H17O7	321.097
672	FL1DHYNS0004	CAS:70185-51-2	beta-Hydroxy-2',6'-dimethoxy-3',4'-methylenedioxydihydrochalcone	C18H19O6	331.118	A0543	beta-Hydroxy-2',6'-dimethoxy-3',4'-methylenedioxydihydrochalcone	C025	Dihydrochalcone beta-ol	8.5	S0447	[Dihydrochalcone beta-ol]-A(2OMe, 1([@@]-Methylenedioxy))-B(none)		yes			C18H19O6	331.118
673	FL1DHYNF0001	CAS:64280-21-3	Ovalitenin B	C19H19O4	311.128	A0544	Ovalitenin B	C025	Dihydrochalcone beta-ol	8.5	S0448	[Dihydrochalcone beta-ol (beta-OMe)]-A(1OMe, 1([2,3:@@]-Furano))-B(none)		yes			C19H19O4	311.128
674	FL1DHYNS0002	CAS:96400-41-8	Dihydroisomilletenone methyl ether	C19H21O6	345.133	A0545	Dihydroisomilletenone methyl ether	C025	Dihydrochalcone beta-ol	8.5	S0449	[Dihydrochalcone beta-ol (2-OMe)]-A(1([@@]-Methylenedioxy))-B(2OMe)		yes			C19H21O6	345.133
675	FL1DHYNS0003	CAS:96400-40-7	Dihydromilletenone methyl ether	C19H21O6	345.133	A0546	Dihydromilletenone methyl ether	C025	Dihydrochalcone beta-ol	8.5	S0450	[Dihydrochalcone beta-ol (beta-OMe)]-A(2OMe)-B(1([@@]-Methylenedioxy))		yes			C19H21O6	345.133
676	FL1DHYNF0002	CAS:142608-95-5	Ponganone IX;3-(1,3-Benzodioxol-5-yl)-3-methoxy-1-(4-methoxy-5-benzofuranyl)-1-propanone	C20H19O6	355.118	A0547	Ponganone IX	C025	Dihydrochalcone beta-ol	8.5	S0451	[Dihydrochalcone beta-ol (beta-OMe)]-A(1OMe, 1([2,3:@@]-Furano))-B(1([@@]-Methylenedioxy))		yes			C20H19O6	355.118
677	FL1DHYGS0001	CAS:150036-01-4	Rocymosin B	C21H25O10	437.144	A0548	4,2',4',beta-Tetrahydroxydihydrochalcone	C025	Dihydrochalcone beta-ol	8.5	S0452	[Dihydrochalcone beta-ol]-A(2OH)-B(1OH)	Glucosyl	no			C15H15O5	275.091
678	FL1DHYCS0001	CAS:81861-73-6	Pterosupin	C21H25O10	437.144	A0549	Pterosupin	C025	Dihydrochalcone beta-ol	8.5	S0453	[Dihydrochalcone beta-ol]-A(2OH, 1(C-Glc))-B(1OH)		yes			C21H25O10	437.144
679	FL1DHYNP0001	CAS:142608-94-4	Ponganone VIII;3-(1,3-Benzodioxol-5-yl)-1-(5,8-dimethoxy-2,2-dimethyl-2H-1-benzopyran-6-yl)-3-methoxy-1-propanone	C24H27O7	427.175	A0550	Ponganone VIII	C025	Dihydrochalcone beta-ol	8.5	S0454	[Dihydrochalcone beta-ol (beta-OMe)]-A(2OMe, 1([2,3:@@]-(6,6-Dimethylpyrano)))-B(1([@@]-Methylenedioxy))		yes			C24H27O7	427.175
680	FL1CAENR0001	CAS:137196-96-4	Antiarone J	C26H33O7	457.222	A0551	Antiarone J	C026	CCS-type derivative / [beta,2]-(4-(1'-Hydroxy-1'-methylethyl))ethanodihydrochalcone	derivative	S0455	[CCS-type derivative / [beta,2]-(4-(1'-Hydroxy-1'-methylethyl))ethanodihydrochalcone]-A(3OH)-B(1OH, 1OMe, 1(C-Prenyl))		yes			C26H33O7	457.222
681	FL1CAFNR0001	CAS:137196-97-5	Antiarone K	C22H27O7	403.175	A0552	Antiarone K	C026	CCS-type derivative / [beta,2]-(4-(1'-Hydroxy-1'-methylethyl))ethanodihydrochalcone	derivative	S0456	[CCS-type derivative / [beta,2]-(4-(1'-Hydroxy-1'-methylethyl))ethanodihydrochalcone]-A(3OH)-B(2OMe)		yes			C22H27O7	403.175
682	FL1DQUNM0003	CAS:106869-61-8	Ceratiolin	C17H19O5	303.123	A0553	Ceratiolin	C027	UBR-type derivative / 2'-Oxocyclohex-4',6'-dienyl-type Dihydrochalcone	derivative	S0457	[UBR-type derivative / 2'-Oxocyclohex-4',6'-dienyl-type Dihydrochalcone]-A(3OH, 2Methyl)-B(none)		yes			C17H19O5	303.123
683	FL1DQUNI0001	CAS:-	3',4',6'-Trihydroxy-2'-oxo-3',5'-diprenyldihydrochalcone	C25H31O5	411.217	A0554	3',4',6'-Trihydroxy-2'-oxo-3',5'-diprenyldihydrochalcone	C027	UBR-type derivative / 2'-Oxocyclohex-4',6'-dienyl-type Dihydrochalcone	derivative	S0458	[UBR-type derivative / 2'-Oxocyclohex-4',6'-dienyl-type Dihydrochalcone]-A(3OH, 2(C-Prenyl))-B(none)		yes			C25H31O5	411.217
684	FL1DQUNI0002	CAS:72247-83-7	Helihumulone	C26H33O5	425.232	A0555	Helihumulone	C027	UBR-type derivative / 2'-Oxocyclohex-4',6'-dienyl-type Dihydrochalcone	derivative	S0459	[UBR-type derivative / 2'-Oxocyclohex-4',6'-dienyl-type Dihydrochalcone]-A(2OH, 1OMe, 2(C-Prenyl))-B(none)		yes			C26H33O5	425.232
685	FL1DQUNP0001	CAS:104021-41-2	Grenoblone	C26H31O4	407.222	A0556	Grenoblone	C027	UBR-type derivative / 2'-Oxocyclohex-4',6'-dienyl-type Dihydrochalcone	derivative	S0460	[UBR-type derivative / 2'-Oxocyclohex-4',6'-dienyl-type Dihydrochalcone]-A(1OH, 1(C-Prenyl), 1([2,3:@@]-(6,6-Dimethylpyrano)), 1Methyl)-B(none)		yes			C26H31O4	407.222
686	FL1DQUNP0002	CAS:104406-78-2	4-Hydroxyglenoblone	C26H31O5	423.217	A0557	4-Hydroxyglenoblone	C027	UBR-type derivative / 2'-Oxocyclohex-4',6'-dienyl-type Dihydrochalcone	derivative	S0461	[UBR-type derivative / 2'-Oxocyclohex-4',6'-dienyl-type Dihydrochalcone]-A(1OH, 1(C-Prenyl), 1([2,3:@@]-(6,6-Dimethylpyrano)), 1Methyl)-B(1OH)		yes			C26H31O5	423.217
687	FL1DQUNI0003	CAS:72247-85-9	Helilupolone	C30H39O4	463.284	A0558	Helilupolone	C027	UBR-type derivative / 2'-Oxocyclohex-4',6'-dienyl-type Dihydrochalcone	derivative	S0462	[UBR-type derivative / 2'-Oxocyclohex-4',6'-dienyl-type Dihydrochalcone]-A(2OH, 3(C-Prenyl))-B(none)		yes			C30H39O4	463.284
688	FL1DQUNM0002	CAS:50861-53-5	Grandiflorone	C19H23O4	315.159	A0559	Grandiflorone	C028	UBR-type derivative / 2',4'-Dioxocyclohex-6'-enyl-type Dihydrochalcone	derivative	S0463	[UBR-type derivative / 2',4'-Dioxocyclohex-6'-enyl-type Dihydrochalcone]-A(1OH, 4Methyl)-B(none)		yes			C19H23O4	315.159
689	FL1DQUNM0001	CAS:34328-57-9	2,2,4-Trimethyl-6-(1-oxo-3-phenylpropyl)-1,3,5-cyclohexanetrione	C18H21O4	301.143	A0560	2,2,4-Trimethyl-6-(1-oxo-3-phenylpropyl)-1,3,5-cyclohexanetrione	C029	UBR-type derivative / 2',4',6'-Trioxocyclohexanyl-type Dihydrochalcone	derivative	S0464	[UBR-type derivative / 2',4',6'-Trioxocyclohexanyl-type Dihydrochalcone]-A(3Methyl)-B(none)		yes			C18H21O4	301.143
690	FL1DUNNM0001	CAS:34328-56-8	4-Hydrocinnamoyl-2,2,5-trimethyl-4-cyclopentene-1,3-dione	C17H19O3	271.133	A0561	4-Hydrocinnamoyl-2,2,5-trimethyl-4-cyclopentene-1,3-dione	C030	UBR-type derivative / 3',5'-Dioxocyclopent-1'-enyl-type DihydroChalcone	derivative	S0465	[UBR-type derivative / 3',5'-Dioxocyclopent-1'-enyl-type DihydroChalcone]-A(3Methyl)-B(none)		yes			C17H19O3	271.133
691	FL2F19NS0001	CAS:6515-36-2	7-Hydroxyflavanone	C15H13O3	241.086	A0562	7-Hydroxyflavanone	C031	Flavanone	9.5	S0466	[Flavanone]-A(1OH)-B(none)		yes			C15H13O3	241.086	C14H10O3	226.062			C15H11O2	223.075	C14H13O2	213.091															C13H11O2	199.075
692	FL2F19NI0001	CAS:38965-76-3	Isoderricidin	C20H21O3	309.149	A0562	7-Hydroxyflavanone	C031	Flavanone	9.5	S0466	[Flavanone]-A(1OH)-B(none)	Prenyl	no			C15H13O3	241.086	C14H10O3	226.062			C15H11O2	223.075	C14H13O2	213.091															C13H11O2	199.075
693	FL2F19GS0001	CAS:138166-64-0	7-Hydroxyflavanone beta-D-glucopyranoside	C21H23O8	403.139	A0562	7-Hydroxyflavanone	C031	Flavanone	9.5	S0466	[Flavanone]-A(1OH)-B(none)	Glucosyl	no			C15H13O3	241.086	C14H10O3	226.062			C15H11O2	223.075	C14H13O2	213.091															C13H11O2	199.075
694	FL2F19NS0002	CAS:72984-48-6	7-Methoxyflavanone	C16H15O3	255.102	A0563	7-Methoxyflavanone	C031	Flavanone	9.5	S0467	[Flavanone]-A(1OMe)-B(none)		yes			C16H15O3	255.102	C15H12O3	240.078			C16H13O2	237.091																	C14H13O2	213.091
695	FL2F19GM0001	CAS:115219-89-1	7-Hydroxy-6,8-di-C-methylflavanone 7-O-arabinoside	C22H25O7	401.159	A0564	7-Hydroxy-6,8-di-C-methylflavanone	C031	Flavanone	9.5	S0468	[Flavanone]-A(1OH, 2Methyl)-B(none)	Arabinosyl	no			C17H17O3	269.117
696	FL2F19NI0003	CAS:78045-73-5	Ovaliflavanone B; 7-Hydroxy-8-C-prenylflavanone	C20H21O3	309.149	A0565	Ovaliflavanone B	C031	Flavanone	9.5	S0469	[Flavanone]-A(1OH, 1(C-Prenyl))-B(none)		yes			C20H21O3	309.149	C19H18O3	294.125			C20H19O2	291.138	C19H21O2	281.154															C18H19O2	267.138	C17H15O3	267.102
697	FL2F19NI0005	CAS:38965-75-2	Isoderricin A; 7-Methoxy-8-prenylflavanone	C21H23O3	323.164	A0566	Isoderricin A	C031	Flavanone	9.5	S0470	[Flavanone]-A(1OMe, 1(C-Prenyl))-B(none)		yes			C21H23O3	323.164	C20H20O3	308.141			C21H21O2	305.154																	C19H21O2	281.154	C18H17O3	281.117
698	FL2F19NI0002	CAS:59920-27-3	Ovaliflavanone A; 7-Hydroxy-6,8-di-C-prenylflavanone	C25H29O3	377.211	A0567	Ovaliflavanone A	C031	Flavanone	9.5	S0471	[Flavanone]-A(1OH, 2(C-Prenyl))-B(none)		yes			C25H29O3	377.211	C24H26O3	362.188			C25H27O2	359.201	C24H29O2	349.216															C23H27O2	335.201	C22H23O3	335.164
699	FL2F19NI0004	CAS:96917-31-6	7-Prenyloxy-8-C-(3-hydroxy-3-methyl-trans-buten-1-yl)flavanone	C25H29O4	393.206	A0568	7-Hydroxy-8-C-(3-hydroxy-3-methyl-trans-buten-1-yl)flavanone	C031	Flavanone	9.5	S0472	[Flavanone]-A(1OH, 1(3-Hydroxy-3-methyl-1-butenyl))-B(none)	Prenyl	no			C20H21O4	325.143
700	FL2F19NC0002	CAS:261767-62-8	(+)-Tephrorin A;Tephrorin A	C24H27O7	427.175	A0569	Tephrorin A	C031	Flavanone	9.5	S0473	[Flavanone]-A(1OMe, 1(1(O-Acetyl)-2,4-Dihydroxy-5,5-dimethyltetrahydro-3-furanyl))-B(none)		yes		A carboxyl group binds to the C-substituent, which was included in MSMS-aglycone.	C24H27O7	427.175
701	FL2F19NC0003	CAS:261767-63-9	(+)-Tephrorin B;Tephrorin B	C30H29O6	485.196	A0570	Tephrorin B	C031	Flavanone	9.5	S0474	[Flavanone]-A(1OH, 1(1(O-Cinnamoyl)-2,2-Dimethyl-3-hydroxytetrahydro-4-furanyl))-B(none)		yes		A carboxyl group binds to the C-substituent, which was included in MSMS-aglycone.	C30H29O6	485.196
702	FL2F18NC0001	CAS:168010-15-9	Eriosemaone C;(S)-2',3',6'-Trihydroxy-8-prenyl-5'-(2,4-dihydroxyphenyl)-6'',6''-dimethylpyrano[2'',3'':7,6]flavanone	C31H31O8	531.201	A0571	Eriosemaone C	C031	Flavanone	9.5	S0475	[Flavanone]-A(1(C-Prenyl), 1([2,3:@@]-(6,6-Dimethylpyrano)))-B(3OH, 1(2,4-dihydroxyphenyl))		yes			C31H31O8	531.201
703	FL2F19NP0001	CAS:34198-88-4	(-)-Isolonchocarpin	C20H19O3	307.133	A0572	Isolonchocarpin	C031	Flavanone	9.5	S0476	[Flavanone]-A(1([2,3:@@]-(6,6-Dimethylpyrano)))-B(none)		yes			C20H19O3	307.133	C19H16O3	292.109			C20H17O2	289.122	C19H19O2	279.138															C18H17O2	265.122	C17H13O3	265.086
704	FL2F19NC0001	CAS:75775-33-6	Purpurin	C23H23O6	395.149	A0573	Purpurin	C031	Flavanone	9.5	S0477	[Flavanone]-A(1([2,3:@@]-(5,5-Dimethyl-4-acetoxy-4,5,3a,6a-tetrahydro-furo[2,3-b]furano)))-B(none)		yes			C23H23O6	395.149
705	FL2F19NP0002	CAS:102673-83-6	8-C-Prenyl-6'',6''-dimethylpyrano[2'',3'':7,6]flavanone	C25H27O3	375.195	A0574	8-C-Prenyl-6'',6''-dimethylpyrano[2'',3'':7,6]flavanone	C031	Flavanone	9.5	S0478	[Flavanone]-A(1(C-Prenyl), 1([2,3:@@]-(6,6-Dimethylpyrano)))-B(none)		yes			C25H27O3	375.195
706	FL2F19NP0003	CAS:159650-13-2	Maximaflavanone A	C25H27O3	375.195	A0575	Maximaflavanone A	C031	Flavanone	9.5	S0478	[Flavanone]-A(1(C-Prenyl), 1([2,3:@@]-(6,6-Dimethylpyrano)))-B(none)		yes			C25H27O3	375.195
707	FL2F1ANS0001	CAS:578-86-9	Liquiritigenin	C15H13O4	257.081	A0576	Liquiritigenin	C031	Flavanone	9.5	S0479	[Flavanone]-A(1OH)-B(1OH)		yes			C15H13O4	257.081	C14H10O4	242.057			C15H11O3	239.07	C14H13O3	229.086															C13H11O3	215.07
708	FL2F1AGS0001	CAS:551-15-5	Liquiritin	C21H23O9	419.134	A0576	Liquiritigenin	C031	Flavanone	9.5	S0479	[Flavanone]-A(1OH)-B(1OH)	Glucosyl	no			C15H13O4	257.081	C14H10O4	242.057			C15H11O3	239.07	C14H13O3	229.086															C13H11O3	215.07
709	FL2F1AGS0002	CAS:5088-75-5	Neoliquiritin	C21H23O9	419.134	A0576	Liquiritigenin	C031	Flavanone	9.5	S0479	[Flavanone]-A(1OH)-B(1OH)	Glucosyl	no			C15H13O4	257.081	C14H10O4	242.057			C15H11O3	239.07	C14H13O3	229.086															C13H11O3	215.07
710	FL2F1AGS0003	CAS:74639-14-8	Liquiritigenin 4'-O-apiosyl(1->2)-glucoside	C26H31O13	551.176	A0576	Liquiritigenin	C031	Flavanone	9.5	S0479	[Flavanone]-A(1OH)-B(1OH)	(Apiofuranosyl)-Glucosyl	no			C15H13O4	257.081	C14H10O4	242.057			C15H11O3	239.07	C14H13O3	229.086															C13H11O3	215.07
711	FL2F1AGS0004	CAS:199796-12-8	Liquiritigenin 7-apiofuranoside-4'-glucoside;7,4'-Dihydroxyflavanone 7-apiofuranoside-4'-glucoside	C26H31O13	551.176	A0576	Liquiritigenin	C031	Flavanone	9.5	S0479	[Flavanone]-A(1OH)-B(1OH)	Apiofuranosyl, Glucosyl	no			C15H13O4	257.081	C14H10O4	242.057			C15H11O3	239.07	C14H13O3	229.086															C13H11O3	215.07
712	FL2F1AGS0005	CAS:199796-13-9	Liquiritigenin 7-(3-acetylapiofuranoside)-4'-glucoside;7,4'-Dihydroxyflavanone 7-(3-acetylapiofuranoside)-4'-glucoside	C28H33O14	593.186	A0576	Liquiritigenin	C031	Flavanone	9.5	S0479	[Flavanone]-A(1OH)-B(1OH)	(Acetyl)-Apiofuranosyl, Glucosyl	no			C15H13O4	257.081	C14H10O4	242.057			C15H11O3	239.07	C14H13O3	229.086															C13H11O3	215.07
713	FL2F1AGS0006	CAS:226946-10-7	Liquiritigenin 4'-[3-acetylapiosyl-(1->2)-glucoside];7,4'-Dihydroxyflavanone 4'-[3-acetylapiosy-l(1->2)-glucoside]	C28H33O14	593.186	A0576	Liquiritigenin	C031	Flavanone	9.5	S0479	[Flavanone]-A(1OH)-B(1OH)	((Acetyl)-Apiofuranosyl)-Glucosyl	no			C15H13O4	257.081	C14H10O4	242.057			C15H11O3	239.07	C14H13O3	229.086															C13H11O3	215.07
714	FL2F1AGS0007	CAS:157226-47-6	Liquiritigenin 7-glucoside-4'-apiosyl-(1->2)-glucoside;7,4'-Dihydroxyflavanone 7-glucoside-4'-apiosyl-(1->2)-glucoside	C32H41O18	713.229	A0576	Liquiritigenin	C031	Flavanone	9.5	S0479	[Flavanone]-A(1OH)-B(1OH)	(Apiofuranosyl)-Glucosyl, Glucosyl	no			C15H13O4	257.081	C14H10O4	242.057			C15H11O3	239.07	C14H13O3	229.086															C13H11O3	215.07
715	FL2F1AGSN001	CAS:202657-66-7	Licorice glycoside E	C35H36NO14	694.213	A0576	Liquiritigenin	C031	Flavanone	9.5	S0479	[Flavanone]-A(1OH)-B(1OH)	(((1H-Indole-3-carbonyl))-Apiofuranosyl)-Glucosyl	no			C15H13O4	257.081	C14H10O4	242.057			C15H11O3	239.07	C14H13O3	229.086															C13H11O3	215.07
716	FL2F1AGS0008	CAS:202657-63-4	Licorice glycoside D1;(2R)-7,4'-Dihydroxyflavanone 4'-[4-p-coumaroylapiosyl-(1->2)-glucoside]	C35H37O15	697.213	A0576	Liquiritigenin	C031	Flavanone	9.5	S0479	[Flavanone]-A(1OH)-B(1OH)	((Coumaroyl)-Apiofuranosyl)-Glucosyl	no			C15H13O4	257.081	C14H10O4	242.057			C15H11O3	239.07	C14H13O3	229.086															C13H11O3	215.07
717	FL2F1AGS0009	CAS:202657-65-6	Licorice glycoside D2;(2S)-7,4'-Dihydroxyflavanone 4'-[4-p-coumaroylapiosyl-(1->2)-glucoside]	C35H37O15	697.213	A0576	Liquiritigenin	C031	Flavanone	9.5	S0479	[Flavanone]-A(1OH)-B(1OH)	((Coumaroyl)-Apiofuranosyl)-Glucosyl	no			C15H13O4	257.081	C14H10O4	242.057			C15H11O3	239.07	C14H13O3	229.086															C13H11O3	215.07
718	FL2F1AGS0010	CAS:202657-31-6	Licorice glycoside C1;(2R)-7,4'-Dihydroxyflavanone 4'-[4-feruloylapiosyl-(1->2)-glucoside]	C36H39O16	727.223	A0576	Liquiritigenin	C031	Flavanone	9.5	S0479	[Flavanone]-A(1OH)-B(1OH)	((Feruloyl)-Apiofuranosyl)-Glucosyl	no			C15H13O4	257.081	C14H10O4	242.057			C15H11O3	239.07	C14H13O3	229.086															C13H11O3	215.07
719	FL2F1AGS0011	CAS:202657-31-6	Licorice glycoside C2;(2S)-7,4'-Dihydroxyflavanone 4'-[4-feruloylapiosyl-(1->2)-glucoside]	C36H39O16	727.223	A0576	Liquiritigenin	C031	Flavanone	9.5	S0479	[Flavanone]-A(1OH)-B(1OH)	((Feruloyl)-Apiofuranosyl)-Glucosyl	no			C15H13O4	257.081	C14H10O4	242.057			C15H11O3	239.07	C14H13O3	229.086															C13H11O3	215.07
720	FL2F1ANS0002	CAS:61504-06-1	Methyl-liquiritigenin	C16H15O4	271.096	A0577	Methyl-liquiritigenin	C031	Flavanone	9.5	S0480	[Flavanone]-A(1OMe)-B(1OH)		yes			C16H15O4	271.096	C15H12O4	256.073			C16H13O3	253.086																	C14H13O3	229.086
721	FL2F1ANS0003	CAS:116384-18-0	4'-Methylliquiritigenin	C16H15O4	271.096	A0578	4'-Methylliquiritigenin	C031	Flavanone	9.5	S0481	[Flavanone]-A(1OH)-B(1OMe)		yes			C16H15O4	271.096	C15H12O4	256.073			C16H13O3	253.086																	C14H13O3	229.086
722	FL2F1ANM0001	CAS:88795-40-8	7,4'-Dimethoxy-6-C-methylflavanone	C18H19O4	299.128	A0579	7,4'-Dimethoxy-6-C-methylflavanone	C031	Flavanone	9.5	S0482	[Flavanone]-A(1OMe, 1Methyl)-B(1OMe)		yes			C18H19O4	299.128
723	FL2F1ANI0003	CAS:31524-62-6	Isobavachin	C20H21O4	325.143	A0580	Isobavachin	C031	Flavanone	9.5	S0483	[Flavanone]-A(1OH, 1(C-Prenyl))-B(1OH)		yes			C20H21O4	325.143	C19H18O4	310.12			C20H19O3	307.133	C19H21O3	297.149															C18H19O3	283.133	C17H15O4	283.096
724	FL2F1ANI0012	CAS:126909-50-0	4'-Hydroxyisoderricin;Mundulea flavanone A;4'-Hydroxy-7-methoxy-8-prenylflavanone	C21H23O4	339.159	A0581	4'-Hydroxyisoderricin	C031	Flavanone	9.5	S0484	[Flavanone]-A(1OMe, 1(C-Prenyl))-B(1OH)		yes			C21H23O4	339.159	C20H20O4	324.136			C21H21O3	321.149																	C19H21O3	297.149	C18H17O4	297.112
725	FL2F1ANI0004	CAS:77263-08-2	Abyssinone II; 7,4'-Dihydroxy-3'-C-prenylflavanone	C20H21O4	325.143	A0582	Abyssinone II	C031	Flavanone	9.5	S0485	[Flavanone]-A(1OH)-B(1OH, 1(C-Prenyl))		yes			C20H21O4	325.143	C19H18O4	310.12			C20H19O3	307.133	C19H21O3	297.149															C18H19O3	283.133	C17H15O4	283.096
726	FL2F1ANI0006	CAS:19879-32-4	Bavachin	C20H21O4	325.143	A0583	Bavachin	C031	Flavanone	9.5	S0483	[Flavanone]-A(1OH, 1(C-Prenyl))-B(1OH)		yes			C20H21O4	325.143	C19H18O4	310.12			C20H19O3	307.133	C19H21O3	297.149															C18H19O3	283.133	C17H15O4	283.096
727	FL2F1ANI0007	CAS:19879-30-2	Bavachinin; Bavachinin A	C21H23O4	339.159	A0584	Bavachinin	C031	Flavanone	9.5	S0484	[Flavanone]-A(1OMe, 1(C-Prenyl))-B(1OH)		yes			C21H23O4	339.159	C20H20O4	324.136			C21H21O3	321.149																	C19H21O3	297.149	C18H17O4	297.112
728	FL2F1ANI0002	CAS:78316-25-3	7,4'-Dihydroxy-6,8-di-C-prenylflavanone	C25H29O4	393.206	A0585	7,4'-Dihydroxy-6,8-di-C-prenylflavanone	C031	Flavanone	9.5	S0486	[Flavanone]-A(1OH, 2(C-Prenyl))-B(1OH)		yes			C25H29O4	393.206	C24H26O4	378.183			C25H27O3	375.195	C24H29O3	365.211															C23H27O3	351.195	C22H23O4	351.159
729	FL2F1ANI0005	CAS:77263-10-6	Abyssinone IV; 7,4'-Dihydroxy-3',5'-di-C-prenylflavanone	C25H29O4	393.206	A0586	7,4'-Dihydroxy-3',5'-di-C-prenylflavanone	C031	Flavanone	9.5	S0487	[Flavanone]-A(1OH)-B(1OH, 2(C-Prenyl))		yes			C25H29O4	393.206	C24H26O4	378.183			C25H27O3	375.195	C24H29O3	365.211															C23H27O3	351.195	C22H23O4	351.159
730	FL2F1ANI0008	CAS:59870-65-4	Glabrol	C25H29O4	393.206	A0587	7,4'-Dihydroxy-8,3'-di-C-prenylflavanone	C031	Flavanone	9.5	S0488	[Flavanone]-A(1OH, 1(C-Prenyl))-B(1OH, 1(C-Prenyl))		yes			C25H29O4	393.206	C24H26O4	378.183			C25H27O3	375.195	C24H29O3	365.211															C23H27O3	351.195	C22H23O4	351.159
731	FL2F1ANI0001	CAS:23057-55-8	Sophoranone;(-)-Sophoranone	C30H37O4	461.269	A0588	Sophoranone	C031	Flavanone	9.5	S0489	[Flavanone]-A(1OH, 1(C-Prenyl))-B(1OH, 2(C-Prenyl))		yes			C30H37O4	461.269	C29H34O4	446.245			C30H35O3	443.258	C29H37O3	433.274															C28H35O3	419.258	C27H31O4	419.222
732	FL2F1ANI0013	CAS:162382-66-3	Prostratol F;(2S)-7,4'-Dihydroxy-8-geranylflavanone	C25H29O4	393.206	A0589	Prostratol F	C031	Flavanone	9.5	S0490	[Flavanone]-A(1OH, 1Geranyl)-B(1OH)		yes			C25H29O4	393.206
733	FL2F1ANI0009	CAS:350221-43-1	Brosimacutin A; (2S)-2,3-Dihydro-2-(4-hydroxyphenyl)-7-hydroxy-8-(2,3-dihydroxy-3-methylbutyl)-4H-1-benzopyran-4-one	C20H23O6	359.149	A0590	Brosimacutin A	C031	Flavanone	9.5	S0491	[Flavanone]-A(1OH, 1(2,3-Dihydroxy-3-methylbutyl))-B(1OH)		yes			C20H23O6	359.149
734	FL2F1ANI0010	CAS:478493-78-6	Brosimacutin B; (2R)-2,3-Dihydro-2-(4-hydroxyphenyl)-7-hydroxy-8-(2,3-dihydroxy-3-methylbutyl)-4H-1-benzopyran-4-one	C20H23O6	359.149	A0590	Brosimacutin A	C031	Flavanone	9.5	S0491	[Flavanone]-A(1OH, 1(2,3-Dihydroxy-3-methylbutyl))-B(1OH)		yes			C20H23O6	359.149
735	FL2F1ANI0011	CAS:350221-47-5	Brosimacutin C	C20H23O5	343.154	A0591	Brosimacutin C	C031	Flavanone	9.5	S0492	[Flavanone]-A(1OH, 1(3-hydroxy-3-methylbutyl))-B(1OH)		yes			C20H23O5	343.154
736	FL2F1ACS0001	CAS:75775-37-0	Aervanone;(2S)-8-beta-D-Galactopyranosyl-2,3-dihydro-7-hydroxy-2-(4-hydroxyphenyl)-4H-1-benzopyran-4-one	C21H23O9	419.134	A0592	8-C-beta-D-Galactosylliquiritigenin	C031	Flavanone	9.5	S0493	[Flavanone]-A(1OH, 1(C-Galactosyl))-B(1OH)		yes			C21H23O9	419.134
737	FL2F1ANP0001	CAS:77263-07-1	Abyssinone I; 7-Hydroxy-6'',6''-dimethylpyrano [ 2'',3'':4',3' ] flavanone	C20H19O4	323.128	A0593	Abyssinone I	C031	Flavanone	9.5	S0494	[Flavanone]-A(1OH)-B(1([2,3:@@]-(6,6-Dimethylpyrano)))		yes			C20H19O4	323.128	C19H16O4	308.104			C20H17O3	305.117	C19H19O3	295.133															C18H17O3	281.117	C17H13O4	281.081
738	FL2F1ANP0006	CAS:350221-48-6	Brosimacutin D	C20H21O5	341.138	A0594	Brosimacutin D	C031	Flavanone	9.5	S0495	[Flavanone]-A(1([2,3:@@]-(6,6-Dimethyl-5-hydroxydihydropyrano)))-B(1OH)		yes			C20H21O5	341.138
739	FL2F1ANF0001	CAS:350221-49-7	Brosimacutin E	C20H21O5	341.138	A0595	Brosimacutin E	C031	Flavanone	9.5	S0496	[Flavanone]-A(1([2,3:@@]-(5-(hydroxyisopropanyl)dihydrofurano)))-B(1OH)		yes			C20H21O5	341.138
740	FL2F1ANN0001	CAS:155548-31-5	Lophirone I;(S)-2,3-Dihydro-7-hydroxy-2-[2-(4-hydroxyphenyl)-5-benzofuranyl]-4H-1-benzopyran-4-one	C23H17O5	373.107	A0596	7-Hydroxy-(5-(p-Hydroxyphenyl)furano)[2,3:4',3'])flavanone	C031	Flavanone	9.5	S0497	[Flavanone]-A(1OH)-B(1([2,3:@@]-(5-(p-Hydroxyphenyl)furano)))		yes			C23H17O5	373.107
741	FL2F1ANN0002	CAS:155548-32-6	Lophirone J;(S)-2,3-Dihydro-7-methoxy-2-[2-(4-methoxyphenyl)-5-benzofuranyl]-4H-1-benzopyran-4-one	C25H21O5	401.138	A0597	Lophirone J	C031	Flavanone	9.5	S0498	[Flavanone]-A(1OMe)-B(1([2,3:@@]-(5-(p-Methoxyphenyl)furano)))		yes			C25H21O5	401.138
742	FL2F1ANP0004	CAS:82345-36-6	Xambioona	C25H25O4	389.175	A0598	Xambioona	C031	Flavanone	9.5	S0499	[Flavanone]-A(1([2,3:@@]-(6,6-Dimethylpyrano)))-B(1([2,3:@@]-(6,6-Dimethylpyrano)))		yes			C25H25O4	389.175	C24H22O4	374.151			C25H23O3	371.164	C24H25O3	361.18															C23H23O3	347.164	C22H19O4	347.128
743	FL2F1ANP0002	CAS:77263-09-3	Abyssinone III	C25H27O4	391.19	A0599	Abyssinone III	C031	Flavanone	9.5	S0500	[Flavanone]-A(1OH)-B(1(C-Prenyl), 1([2,3:@@]-(6,6-Dimethylpyrano)))		yes			C25H27O4	391.19
744	FL2F1ANP0005	CAS:125140-20-7	Euchrenone a5	C25H27O4	391.19	A0600	Euchrenone a5	C031	Flavanone	9.5	S0501	[Flavanone]-A(1OH, 1(C-Prenyl))-B(1([2,3:@@]-(6,6-Dimethylpyrano)))		yes			C25H27O4	391.19
745	FL2F1ANP0008	CAS:487010-46-8	Dinklagin A;7-Hydroxy-6-prenyl-6'',6''-dimethylpyrano[2'',3'':4',3']flavanone	C25H27O4	391.19	A0601	Dinklagin A	C031	Flavanone	9.5	S0501	[Flavanone]-A(1OH, 1(C-Prenyl))-B(1([2,3:@@]-(6,6-Dimethylpyrano)))		yes			C25H27O4	391.19
746	FL2F1ANP0009	CAS:157414-03-4	Shinflavanone;(2S)-4'-Hydroxy-3'-prenyl-6'',6''-dimethylpyrano[2'',3'':7,8]flavanone	C25H27O4	391.19	A0602	Shinflavanone	C031	Flavanone	9.5	S0502	[Flavanone]-A(1([2,3:@@]-(6,6-Dimethylpyrano)))-B(1OH, 1(C-Prenyl))		yes			C25H27O4	391.19
747	FL2F1ANP0010	CAS:485755-29-1	Euchrenone a17;7-Hydroxy-8-prenyl-6'',6''-dimethyldihydropyrano[2'',3'':4',3']flavanone	C25H29O4	393.206	A0603	Euchrenone a17	C031	Flavanone	9.5	S0503	[Flavanone]-A(1OH, 1(C-Prenyl))-B(1([2,3:@@]-(6,6-Dimethyldihydropyrano)))		yes			C25H29O4	393.206
748	FL2F1ANP0011	CAS:211307-30-1	Dorsmanin B;Bis(6'',6''-dimethyldihydropyrano[2'',3'':7,6][2'',3'':4',3'])flavanone	C25H29O4	393.206	A0604	Dorsmanin B	C031	Flavanone	9.5	S0504	[Flavanone]-A(1([2,3:@@]-(6,6-Dimethyldihydropyrano)))-B(1([2,3:@@]-(6,6-Dimethyldihydropyrano)))		yes			C25H29O4	393.206
749	FL2F1ANP0003	CAS:23057-59-2	Sophoranochromene	C30H35O4	459.253	A0605	Sophoranochromene	C031	Flavanone	9.5	S0505	[Flavanone]-A(1OH, 1(C-Prenyl))-B(1(C-Prenyl), 1([2,3:@@]-(6,6-Dimethylpyrano)))		yes			C30H35O4	459.253
750	FL2F1CNS0001	CAS:492-14-8	Butin	C15H13O5	273.076	A0606	Butin	C031	Flavanone	9.5	S0506	[Flavanone]-A(1OH)-B(2OH)		yes			C15H13O5	273.076	C14H10O5	258.052			C15H11O4	255.065	C14H13O4	245.081															C13H11O4	231.065
751	FL2F1CGS0002	CAS:30382-20-8	Isomonospermoside; 7,3',4'-Trihydroxyflavanone 3'-O-glucoside	C21H23O10	435.129	A0606	Butin	C031	Flavanone	9.5	S0506	[Flavanone]-A(1OH)-B(2OH)	Glucosyl	no			C15H13O5	273.076	C14H10O5	258.052			C15H11O4	255.065	C14H13O4	245.081															C13H11O4	231.065
752	FL2F1CGS0003	CAS:30382-18-4	Isocoreopsin	C21H23O10	435.129	A0606	Butin	C031	Flavanone	9.5	S0506	[Flavanone]-A(1OH)-B(2OH)	Glucosyl	no			C15H13O5	273.076	C14H10O5	258.052			C15H11O4	255.065	C14H13O4	245.081															C13H11O4	231.065
753	FL2F1CGS0001	CAS:492-13-7	Butrin	C27H33O15	597.181	A0606	Butin	C031	Flavanone	9.5	S0506	[Flavanone]-A(1OH)-B(2OH)	Glucosyl, Glucosyl	no			C15H13O5	273.076	C14H10O5	258.052			C15H11O4	255.065	C14H13O4	245.081															C13H11O4	231.065
754	FL2F1CCS0001	CAS:-	Palodulcin B	C21H23O10	435.129	A0607	Palodulcin B	C031	Flavanone	9.5	S0507	[Flavanone]-A(1OH, 1(C-Galactosyl))-B(2OH)		yes			C21H23O10	435.129
755	FL2F1CNF0001	CAS:329014-33-7	3',4'-Methylenedioxy-[2'',3'':7,8]furanoflavanone	C18H13O5	309.076	A0608	3',4'-Methylenedioxy-[2'',3'':7,8]furanoflavanone	C031	Flavanone	9.5	S0508	[Flavanone]-A(1([2,3:@@]-Furano))-B(1([@@]-Methylenedioxy))		yes			C18H13O5	309.076
756	FL2F1CNP0002	CAS:78316-30-0, CAS:236753-61-0	4'-Hydroxyisolonchocarpin	C20H19O4	323.128	A0609	4'-Hydroxyisolonchocarpin	C031	Flavanone	9.5	S0509	[Flavanone]-A(1([2,3:@@]-(6,6-Dimethylpyrano)))-B(1OH)		yes	The CAS No. was added.		C20H19O4	323.128	C19H16O4	308.104			C20H17O3	305.117	C19H19O3	295.133															C18H17O3	281.117	C17H13O4	281.081
757	FL2F1ANP0007	CAS:236753-59-6	Dorspoinsettifolin;4'-Methoxy-6'',6''-dimethyldihydropyrano[2'',3'':7,8]flavanone	C21H21O4	337.143	A0610	Dorspoinsettifolin	C031	Flavanone	9.5	S0510	[Flavanone]-A(1([2,3:@@]-(6,6-Dimethylpyrano)))-B(1OMe)		yes			C21H21O4	337.143	C20H18O4	322.12			C21H19O3	319.133																	C19H19O3	295.133	C18H15O4	295.096
758	FL2F1CNP0001	CAS:62868-06-8	Ovaliflavanone B	C21H19O5	351.123	A0565	Ovaliflavanone B	C031	Flavanone	9.5	S0511	[Flavanone]-A(1([@@]-Methylenedioxy))-B(1([2,3:@@]-(6,6-Dimethylpyrano)))		yes			C21H19O5	351.123
759	FL2F1CNI0001	CAS:75680-31-8	Ovaliflavanone C	C21H21O5	353.138	A0611	Ovaliflavanone C	C031	Flavanone	9.5	S0512	[Flavanone]-A(1OH, 1(C-Prenyl))-B(1([@@]-Methylenedioxy))		yes			C21H21O5	353.138
760	FL2F1CNI0003	CAS:115219-94-8	O-Methylovaliflavanone C	C22H23O5	367.154	A0612	O-Methylovaliflavanone C	C031	Flavanone	9.5	S0513	[Flavanone]-A(1OMe, 1(C-Prenyl))-B(1([@@]-Methylenedioxy))		yes			C22H23O5	367.154
761	FL2F1CNP0003	CAS:142608-89-7	Ponganone III;(2S)-3',4'-Dimethoxy-6'',6''-dimethylpyrano[2'',3'':7,8]flavanone	C22H23O5	367.154	A0613	Ponganone III	C031	Flavanone	9.5	S0514	[Flavanone]-A(1([2,3:@@]-(6,6-Dimethylpyrano)))-B(2OMe)		yes			C22H23O5	367.154	C21H20O5	352.131			C22H21O4	349.143																	C20H21O4	325.143	C19H17O5	325.107
762	FL2F1CNI0002	CAS:75680-30-7	Ovaliflavanone D	C26H29O5	421.201	A0614	Ovaliflavanone D	C031	Flavanone	9.5	S0515	[Flavanone]-A(1OH, 2(C-Prenyl))-B(1([@@]-Methylenedioxy))		yes			C26H29O5	421.201
763	FL2F1LNS0001	CAS:103197-37-1	7,2'-Dimethoxy-4',5'-methylenedioxyflavanone	C18H17O6	329.102	A0615	7,2'-Dimethoxy-4',5'-methylenedioxyflavanone	C031	Flavanone	9.5	S0516	[Flavanone]-A(1OMe)-B(1OMe, 1([@@]-Methylenedioxy))		yes			C18H17O6	329.102
764	FL2F1LNI0002	CAS:130252-50-5	Euchrenone a7; 7,2',4'-Trihydroxy-8-C-prenylflavanone	C20H21O5	341.138	A0616	Euchrenone a7	C031	Flavanone	9.5	S0517	[Flavanone]-A(1OH, 1(C-Prenyl))-B(2OH)		yes			C20H21O5	341.138	C19H18O5	326.115			C20H19O4	323.128	C19H21O4	313.143															C18H19O4	299.128	C17H15O5	299.091
765	FL2F1LNI0003	CAS:130252-51-6	Euchrenone a8; 7,2'-Dihydroxy-4'-methoxy-8,5'-di-C-prenylflavanone	C26H31O5	423.217	A0617	Euchrenone a8	C031	Flavanone	9.5	S0518	[Flavanone]-A(1OH, 1(C-Prenyl))-B(1OH, 1OMe, 1(C-Prenyl))		yes			C26H31O5	423.217	C25H28O5	408.193			C26H29O4	405.206																	C24H29O4	381.206	C23H25O5	381.17
766	FL2F1LNI0001	CAS:112613-52-2	Lehmannin	C25H29O5	409.201	A0618	Lehmannin	C031	Flavanone	9.5	S0519	[Flavanone]-A(1OH, 1Lavandulyl)-B(2OH)		yes			C25H29O5	409.201
767	FL2F1LNI0004	CAS:162558-93-2	Alopecurone G;7,4'-Dihydroxy-8-lavandulyl-2'-methoxyflavanone	C26H31O5	423.217	A0619	Alopecurone G	C031	Flavanone	9.5	S0520	[Flavanone]-A(1OH, 1Lavandulyl)-B(1OH, 1OMe)		yes			C26H31O5	423.217
768	FL2F1LNF0001	CAS:376590-18-0	2',4'-Dihydroxy-2''-(1-hydroxy-1-methylethyl)dihydrofuro[2,3-h]flavanone	C20H21O6	357.133	A0620	2',4'-Dihydroxy-2''-(1-hydroxy-1-methylethyl)dihydrofuro[2,3-h]flavanone	C031	Flavanone	9.5	S0521	[Flavanone]-A(1([2,3:@@]-(5-(hydroxyisopropanyl)dihydrofurano)))-B(2OH)		yes			C20H21O6	357.133
769	FL2F29NF0001	CAS:500342-66-5	6-Methoxy-[2'',3'':7,8]furanoflavanone	C18H15O4	295.096	A0621	6-Methoxy-[2'',3'':7,8]furanoflavanone	C031	Flavanone	9.5	S0522	[Flavanone]-A(1OMe, 1([2,3:@@]-Furano))-B(none)		yes			C18H15O4	295.096
770	FL2F29NP0001	CAS:61670-30-2	Ovalichromene	C21H21O4	337.143	A0622	Ovalichromene	C031	Flavanone	9.5	S0523	[Flavanone]-A(1OMe, 1([2,3:@@]-(6,6-Dimethylpyrano)))-B(none)		yes			C21H21O4	337.143	C20H18O4	322.12			C21H19O3	319.133																	C19H19O3	295.133	C18H15O4	295.096
771	FL2F2CNS0001	CAS:492-12-6	Plathymenin; 3',4',6,7-Tetrahydroxyflavanone	C15H13O6	289.071	A0623	Plathymenin	C031	Flavanone	9.5	S0524	[Flavanone]-A(2OH)-B(2OH)		yes			C15H13O6	289.071	C14H10O6	274.047			C15H11O5	271.06	C14H13O5	261.076															C13H11O5	247.06
772	FL2F2CNI0001	CAS:142608-91-1	Ponganone V;7-Methoxy-6-O-prenyl-3',4'-methylenedioxyflavanone	C22H23O6	383.149	A0624	6-Hydroxy-7-methoxy-3',4'-methylenedioxyflavanone	C031	Flavanone	9.5	S0525	[Flavanone]-A(1OH, 1OMe)-B(1([@@]-Methylenedioxy))	Prenyl	no			C17H15O6	315.086
773	FL2F2CNS0002	CAS:94392-48-0	6,7-Dimethoxy-3',4'-methylenedioxyflavanone	C18H17O6	329.102	A0625	6,7-Dimethoxy-3',4'-methylenedioxyflavanone	C031	Flavanone	9.5	S0526	[Flavanone]-A(2OMe)-B(1([@@]-Methylenedioxy))		yes			C18H17O6	329.102
774	FL2F2CNP0001	CAS:62868-04-6	Ovalichromene A	C22H21O6	381.133	A0626	Ovalichromene A	C031	Flavanone	9.5	S0527	[Flavanone]-A(1OMe, 1([@@]-Methylenedioxy))-B(1([2,3:@@]-(6,6-Dimethylpyrano)))		yes			C22H21O6	381.133
775	FL2F2CNP0002	CAS:142608-90-0	Ponganone IV;(2S)-6,3',4'-Trimethoxy-6'',6''-dimethylpyrano[2'',3'':7,8]flavanone	C23H25O6	397.165	A0627	Ponganone IV	C031	Flavanone	9.5	S0528	[Flavanone]-A(1OMe, 1([2,3:@@]-(6,6-Dimethylpyrano)))-B(2OMe)		yes			C23H25O6	397.165	C22H22O6	382.141			C23H23O5	379.154																	C21H23O5	355.154	C20H19O6	355.118
776	FL2F39NS0001	CAS:57361-85-0	7-Hydroxy-8-methoxyflavanone	C16H15O4	271.096	A0628	7-Hydroxy-8-methoxyflavanone	C031	Flavanone	9.5	S0529	[Flavanone]-A(1OH, 1OMe)-B(none)		yes			C16H15O4	271.096	C15H12O4	256.073			C16H13O3	253.086																	C14H13O3	229.086
777	FL2F39NS0002	CAS:73413-67-9	7,8-Dimethoxyflavanone	C17H17O4	285.112	A0629	7,8-Dimethoxyflavanone	C031	Flavanone	9.5	S0530	[Flavanone]-A(2OMe)-B(none)		yes			C17H17O4	285.112	C16H14O4	270.089			C17H15O3	267.102																	C15H15O3	243.102
778	FL2F3ANS0001	CAS:5023-05-2	7,8,4'-Trihydroxyflavanone	C15H13O5	273.076	A0630	7,8,4'-Trihydroxyflavanone	C031	Flavanone	9.5	S0531	[Flavanone]-A(2OH)-B(1OH)		yes			C15H13O5	273.076	C14H10O5	258.052			C15H11O4	255.065	C14H13O4	245.081															C13H11O4	231.065
779	FL2F3CNS0001	CAS:489-73-6	Isookanin	C15H13O6	289.071	A0631	Isookanin	C031	Flavanone	9.5	S0524	[Flavanone]-A(2OH)-B(2OH)		yes			C15H13O6	289.071	C14H10O6	274.047			C15H11O5	271.06	C14H13O5	261.076															C13H11O5	247.06
780	FL2F3CGS0002	CAS:96658-02-5	Isookaninrhamnoside; 7,8,3',4'-Tetrahydroxyflavanone 7-O-rhamnoside	C21H23O10	435.129	A0631	Isookanin	C031	Flavanone	9.5	S0524	[Flavanone]-A(2OH)-B(2OH)	Rhamnosyl	no			C15H13O6	289.071	C14H10O6	274.047			C15H11O5	271.06	C14H13O5	261.076															C13H11O5	247.06
781	FL2F3CGS0001	CAS:577-38-8	Isookaninglucoside; Flavanomarein; 7,8,3',4'-Tetrahydroxyflavanone 7-O-glucoside	C21H23O11	451.123	A0631	Isookanin	C031	Flavanone	9.5	S0524	[Flavanone]-A(2OH)-B(2OH)	Glucosyl	no			C15H13O6	289.071	C14H10O6	274.047			C15H11O5	271.06	C14H13O5	261.076															C13H11O5	247.06
782	FL2F3CGS0003	CAS:194600-21-0	7,8,3',4'-Tetrahydroxyflavanone 7-(2,4,6-triacetylglucoside)	C27H29O14	577.155	A0631	Isookanin	C031	Flavanone	9.5	S0524	[Flavanone]-A(2OH)-B(2OH)	(Acetyl)-(Acetyl)-(Acetyl)-Glucosyl	no			C15H13O6	289.071	C14H10O6	274.047			C15H11O5	271.06	C14H13O5	261.076															C13H11O5	247.06
783	FL2F3CNS0002	CAS:72241-27-1	8-Methoxybutin; 7,3',4'-Trihydroxy-8-methoxyflavanone	C16H15O6	303.086	A0632	8-Methoxybutin	C031	Flavanone	9.5	S0532	[Flavanone]-A(1OH, 1OMe)-B(2OH)		yes			C16H15O6	303.086	C15H12O6	288.063			C16H13O5	285.076																	C14H13O5	261.076
784	FL2F3CNS0003	CAS:207906-24-9	7,4'-Dihydroxy-8,3'-dimethoxyflavanone	C17H17O6	317.102	A0633	7,4'-Dihydroxy-8,3'-dimethoxyflavanone	C031	Flavanone	9.5	S0533	[Flavanone]-A(1OH, 1OMe)-B(1OH, 1OMe)		yes			C17H17O6	317.102	C16H14O6	302.078			C17H15O5	299.091																	C15H15O5	275.091
785	FL2F3GGS0001	CAS:115236-25-4	7,8,4'-Trihydroxy-3',5'-dimethoxyflavanone 4'-O-glucoside	C23H27O12	495.15	A0634	7,8,4'-Trihydroxy-3',5'-dimethoxyflavanone	C031	Flavanone	9.5	S0534	[Flavanone]-A(2OH)-B(1OH, 2OMe)	Glucosyl	no			C17H17O7	333.097	C16H14O7	318.073			C17H15O6	315.086																	C15H15O6	291.086
786	FL2F4ANS0001	CAS:159354-98-0	7,8-Dihydroxy-6,4'-dimethoxyflavanone	C17H17O6	317.102	A0635	7,8-Dihydroxy-6,4'-dimethoxyflavanone	C031	Flavanone	9.5	S0535	[Flavanone]-A(2OH, 1OMe)-B(1OMe)		yes			C17H17O6	317.102	C16H14O6	302.078			C17H15O5	299.091																	C15H15O5	275.091
787	FL2F99NI0001	CAS:102275-31-0	Falciformin; (2S)-2,3-Dihydro-5-(2-hydroxy-1,1-dimethyl-2-propen-1-yl)-6-methoxy-2-phenyl-4H-1-benzopyran-4-one	C21H23O4	339.159	A0636	Falciformin	C031	Flavanone	9.5	S0536	[Flavanone]-A(1OMe, 1(2-Hydroxy-1,1-dimethylallyl))-B(none)		yes			C21H23O4	339.159
788	FL2F9ANS0002	CAS:123067-25-4	5,8,4'-Trihydroxyflavanone	C15H13O5	273.076	A0637	5,8,4'-Trihydroxyflavanone	C031	Flavanone	9.5	S0531	[Flavanone]-A(2OH)-B(1OH)		yes			C15H13O5	273.076					C15H11O4	255.065																	C13H11O4	231.065
789	FL2F9ANS0001	CAS:123067-26-5	5,6-Dihydroxy-4'-methoxyflavanone	C16H15O5	287.091	A0638	5,6-Dihydroxy-4'-methoxyflavanone	C031	Flavanone	9.5	S0537	[Flavanone]-A(2OH)-B(1OMe)		yes			C16H15O5	287.091	C15H12O5	272.068			C16H13O4	269.081																	C14H13O4	245.081
790	FL2F9ANI0001	CAS:139682-14-7	Crotaramosmin	C20H21O4	325.143	A0639	Crotaramosmin	C031	Flavanone	9.5	S0483	[Flavanone]-A(1OH, 1(C-Prenyl))-B(1OH)		yes			C20H21O4	325.143					C20H19O3	307.133																	C18H19O3	283.133	C17H15O4	283.096
791	FL2F9AGI0001	CAS:316363-85-6	5,4'-Dihydroxy-6-C-prenylflavanone 4'-xylosyl-(1->2)-rhamnoside	C31H39O12	603.244	A0639	Crotaramosmin	C031	Flavanone	9.5	S0483	[Flavanone]-A(1OH, 1(C-Prenyl))-B(1OH)	(Xylosyl)-Rhamnosyl	no			C20H21O4	325.143					C20H19O3	307.133																	C18H19O3	283.133	C17H15O4	283.096
792	FL2F9CNS0001	CAS:77822-21-0	6,3',4'-Trimethoxyflavanone	C18H19O5	315.123	A0640	6,3',4'-Trimethoxyflavanone	C031	Flavanone	9.5	S0538	[Flavanone]-A(1OMe)-B(2OMe)		yes			C18H19O5	315.123	C17H16O5	300.099			C18H17O4	297.112																	C16H17O4	273.112
793	FL2FA8NS0005	CAS:111199-94-1	5,7,2'-Trihydroxyflavanone	C15H13O5	273.076	A0641	5,7,2'-Trihydroxyflavanone	C031	Flavanone	9.5	S0531	[Flavanone]-A(2OH)-B(1OH)		yes			C15H13O5	273.076					C15H11O4	255.065																	C13H11O4	231.065
794	FL2FA8GS0003	CAS:27960-47-0	5,7,2'-Trihydroxyflavanone 7-glucoside	C21H23O10	435.129	A0641	5,7,2'-Trihydroxyflavanone	C031	Flavanone	9.5	S0531	[Flavanone]-A(2OH)-B(1OH)	Glucosyl	no			C15H13O5	273.076					C15H11O4	255.065																	C13H11O4	231.065
795	FL2FA8NS0006	CAS:62346-19-4	Dihydroechioidinin;5,2'-Dihydroxy-7-methoxyflavanone	C16H15O5	287.091	A0642	Dihydroechioidinin	C031	Flavanone	9.5	S0539	[Flavanone]-A(1OH, 1OMe)-B(1OH)		yes			C16H15O5	287.091	C15H12O5	272.068			C16H13O4	269.081																	C14H13O4	245.081
796	FL2FA8GS0001	CAS:62346-16-1	Haplanthin; 5,2'-Dihydroxy-7-methoxyflavanone 2'-O-glucoside	C22H25O10	449.144	A0642	Dihydroechioidinin	C031	Flavanone	9.5	S0539	[Flavanone]-A(1OH, 1OMe)-B(1OH)	Glucosyl	no			C16H15O5	287.091	C15H12O5	272.068			C16H13O4	269.081																	C14H13O4	245.081
797	FL2FA8NI0006	CAS:254886-72-1	Kushenol S;5,7,2'-Trihydroxy-8-prenylflavanone	C20H21O5	341.138	A0643	Kushenol S	C031	Flavanone	9.5	S0540	[Flavanone]-A(2OH, 1(C-Prenyl))-B(1OH)		yes			C20H21O5	341.138					C20H19O4	323.128																	C18H19O4	299.128	C17H15O5	299.091
798	FL2FA8NI0001	CAS:99217-63-7	Kushenol A; 2',5,7-Trihydroxy-8-(2-isopropenyl-5-methyl-4-hexenyl)flavanone	C25H29O5	409.201	A0644	Kushenol A	C031	Flavanone	9.5	S0541	[Flavanone]-A(2OH, 1Lavandulyl)-B(1OH)		yes			C25H29O5	409.201
799	FL2FA8NI0007	CAS:254886-71-0	Kushenol R;(2S)-7,2'-Dihydroxy-8-lavandulyl-5-methoxyflavanone	C26H31O5	423.217	A0645	Kushenol R	C031	Flavanone	9.5	S0542	[Flavanone]-A(1OH, 1OMe, 1Lavandulyl)-B(1OH)		yes			C26H31O5	423.217
800	FL2FA8NI0008	CAS:254886-73-2	Kushenol T;(2S)-5,7,2'-Trihydroxy-8-(5-hydroxy-2-isopropenyl-5-methylhexyl)flavanone	C25H31O6	427.212	A0646	Kushenol T	C031	Flavanone	9.5	S0543	[Flavanone]-A(2OH, 1(5-Hydroxy-2-isopropenyl-5-methylhexyl))-B(1OH)		yes			C25H31O6	427.212
801	FL2FA8NS0001	CAS:80604-16-6	5,7,2',6'-Tetrahydroxyflavanone	C15H13O6	289.071	A0647	5,7,2',6'-Tetrahydroxyflavanone	C031	Flavanone	9.5	S0524	[Flavanone]-A(2OH)-B(2OH)		yes			C15H13O6	289.071					C15H11O5	271.06																	C13H11O5	247.06
802	FL2FA8NS0002	CAS:92519-96-5	7,2',6'-Trihydroxy-5-methoxyflavanone	C16H15O6	303.086	A0648	7,2',6'-Trihydroxy-5-methoxyflavanone	C031	Flavanone	9.5	S0532	[Flavanone]-A(1OH, 1OMe)-B(2OH)		yes			C16H15O6	303.086	C15H12O6	288.063			C16H13O5	285.076																	C14H13O5	261.076
803	FL2FA8NS0004	CAS:129138-49-4	Scutamoenin; 5,2',6'-Trihydroxy-7-methoxyflavanone	C16H15O6	303.086	A0649	Scutamoenin	C031	Flavanone	9.5	S0532	[Flavanone]-A(1OH, 1OMe)-B(2OH)		yes			C16H15O6	303.086	C15H12O6	288.063			C16H13O5	285.076																	C14H13O5	261.076
804	FL2FA8NI0002	CAS:142608-98-8	Exiguaflavanone A; (2S) -2',5,6',7-Tetrahydroxy-8-(2-isopropenyl-5-methyl-4-hexenyl)flavanone	C25H29O6	425.196	A0650	Exiguaflavanone A	C031	Flavanone	9.5	S0544	[Flavanone]-A(2OH, 1Lavandulyl)-B(2OH)		yes			C25H29O6	425.196
805	FL2FA8NI0003	CAS:142608-99-9	Exiguaflavanone B	C26H31O6	439.212	A0651	Exiguaflavanone B	C031	Flavanone	9.5	S0545	[Flavanone]-A(1OH, 1OMe, 1Lavandulyl)-B(2OH)		yes			C26H31O6	439.212
806	FL2FA8NI0005	CAS:156281-23-1	Exiguaflavanone M; 5,7,2',6'-Tetrahydroxy-8-C-[5-methyl-2-(2-hydroxy-isopropyl)-4-hexenyl]flavanone	C25H31O7	443.206	A0652	Exiguaflavanone M	C031	Flavanone	9.5	S0546	[Flavanone]-A(2OH, 1(5-methyl-2-(2-hydroxyisopropyl)-4-hexenyl))-B(2OH)		yes			C25H31O7	443.206
807	FL2FA8NS0003	CAS:74175-75-0	5,7,2',5'-Tetrahydroxyflavanone	C15H13O6	289.071	A0653	5,7,2',5'-Tetrahydroxyflavanone	C031	Flavanone	9.5	S0524	[Flavanone]-A(2OH)-B(2OH)		yes			C15H13O6	289.071					C15H11O5	271.06																	C13H11O5	247.06
808	FL2FA8GS0004	CAS:146555-77-3	5,7,2',5'-Tetrahydroxyflavanone 7-glucoside;Coccinoside B	C21H23O11	451.123	A0653	5,7,2',5'-Tetrahydroxyflavanone	C031	Flavanone	9.5	S0524	[Flavanone]-A(2OH)-B(2OH)	Glucosyl	no			C15H13O6	289.071					C15H11O5	271.06																	C13H11O5	247.06
809	FL2FA8GS0002	CAS:-	5,7,2',5'-Tetrahydroxyflavanone 7-O-rutinoside	C27H33O15	597.181	A0653	5,7,2',5'-Tetrahydroxyflavanone	C031	Flavanone	9.5	S0524	[Flavanone]-A(2OH)-B(2OH)	(Rhamnosyl)-Glucosyl	no			C15H13O6	289.071					C15H11O5	271.06																	C13H11O5	247.06
810	FL2FA8NS0008	CAS:625111-94-6	5,2'-Dihydroxy-7,5'-dimethoxyflavanone	C17H17O6	317.102	A0654	5,2'-Dihydroxy-7,5'-dimethoxyflavanone	C031	Flavanone	9.5	S0533	[Flavanone]-A(1OH, 1OMe)-B(1OH, 1OMe)		yes			C17H17O6	317.102	C16H14O6	302.078			C17H15O5	299.091																	C15H15O5	275.091
811	FL2FA8NS0011	CAS:85486-95-9	5,7,2',5'-Tetramethoxyflavanone	C19H21O6	345.133	A0655	5,7,2',5'-Tetramethoxyflavanone	C031	Flavanone	9.5	S0547	[Flavanone]-A(2OMe)-B(2OMe)		yes			C19H21O6	345.133	C18H18O6	330.11			C19H19O5	327.123																	C17H19O5	303.123
812	FL2FA8NI0004	CAS:149725-19-9	Exiguaflavanone F; 5,2',5'-Trihydroxy-7-methoxy-8-C-lavandulylflavanone	C26H31O6	439.212	A0656	Exiguaflavanone F	C031	Flavanone	9.5	S0545	[Flavanone]-A(1OH, 1OMe, 1Lavandulyl)-B(2OH)		yes			C26H31O6	439.212
813	FL2FA8NS0007	CAS:188440-66-6	5,2',3'-Trihydroxy-7-methoxyflavanone	C16H15O6	303.086	A0657	5,2',3'-Trihydroxy-7-methoxyflavanone	C031	Flavanone	9.5	S0532	[Flavanone]-A(1OH, 1OMe)-B(2OH)		yes			C16H15O6	303.086	C15H12O6	288.063			C16H13O5	285.076																	C14H13O5	261.076
814	FL2FA8NS0009	CAS:188440-67-7	5,3'-Dihydroxy-7,2'-dimethoxyflavanone	C17H17O6	317.102	A0658	5,3'-Dihydroxy-7,2'-dimethoxyflavanone	C031	Flavanone	9.5	S0533	[Flavanone]-A(1OH, 1OMe)-B(1OH, 1OMe)		yes			C17H17O6	317.102	C16H14O6	302.078			C17H15O5	299.091																	C15H15O5	275.091
815	FL2FA8NS0010	CAS:652999-52-5	(2R)-5-Hydroxy-7,2',3'-trimethoxyflavanone	C18H19O6	331.118	A0659	5-Hydroxy-7,2',3'-trimethoxyflavanone	C031	Flavanone	9.5	S0548	[Flavanone]-A(1OH, 1OMe)-B(2OMe)		yes			C18H19O6	331.118	C17H16O6	316.094			C18H17O5	313.107																	C16H17O5	289.107
816	FL2FA8NP0001	CAS:98621-33-1	Minimiflorin	C25H27O5	407.185	A0660	Minimiflorin	C031	Flavanone	9.5	S0549	[Flavanone]-A(1OH, 1(C-Prenyl), 1([2,3:@@]-(6,6-Dimethylpyrano)))-B(1OH)		yes			C25H27O5	407.185
817	FL2FA8NP0002	CAS:108864-16-0	Orotinin	C25H27O6	423.18	A0661	Orotinin	C031	Flavanone	9.5	S0550	[Flavanone]-A(1OH, 1(C-Prenyl), 1([2,3:@@]-(6,6-Dimethylpyrano)))-B(2OH)		yes			C25H27O6	423.18
818	FL2FA8NP0003	CAS:156281-22-0	Exiguaflavanone L	C25H29O6	425.196	A0662	Exiguaflavanone L	C031	Flavanone	9.5	S0551	[Flavanone]-A(1OH, 1([2,3:@@]-(6,6-Dimethyl-5-prenyl-4,5-dihydropyrano)))-B(2OH)		yes			C25H29O6	425.196
819	FL2FA9NS0001	CAS:480-39-7	Pinocembrin	C15H13O4	257.081	A0663	Pinocembrin	C031	Flavanone	9.5	S0552	[Flavanone]-A(2OH)-B(none)		yes			C15H13O4	257.081					C15H11O3	239.07																	C13H11O3	215.07
820	FL2FA9NI0015	CAS:94393-10-9	7-O-Prenylpinocembrin	C20H21O4	325.143	A0663	Pinocembrin	C031	Flavanone	9.5	S0552	[Flavanone]-A(2OH)-B(none)	Prenyl	no			C15H13O4	257.081					C15H11O3	239.07																	C13H11O3	215.07
821	FL2FA9NI0002	CAS:94390-14-4	5-Hydroxy-7-(3-methyl-2,3-epoxybutoxy)flavanone	C20H21O5	341.138	A0663	Pinocembrin	C031	Flavanone	9.5	S0552	[Flavanone]-A(2OH)-B(none)	(3-Methyl-2,3-epoxybutyl)	no			C15H13O4	257.081					C15H11O3	239.07																	C13H11O3	215.07
822	FL2FA9GS0003	CAS:-	Pinocembrin 7-O-rhamnoside	C21H23O8	403.139	A0663	Pinocembrin	C031	Flavanone	9.5	S0552	[Flavanone]-A(2OH)-B(none)	Rhamnosyl	no			C15H13O4	257.081					C15H11O3	239.07																	C13H11O3	215.07
823	FL2FA9GS0002	CAS:522-55-6	Pinocembrin 5-O-glucoside	C21H23O9	419.134	A0663	Pinocembrin	C031	Flavanone	9.5	S0552	[Flavanone]-A(2OH)-B(none)	Glucosyl	no			C15H13O4	257.081					C15H11O3	239.07																	C13H11O3	215.07
824	FL2FA9GS0009	CAS:75829-43-5	Pinocembroside;Pinocembrin 7-O-beta-D-glucoside;(2S)-7-O-beta-D-glucopyranosyl-5-hydroxyflavanone	C21H23O9	419.134	A0663	Pinocembrin	C031	Flavanone	9.5	S0552	[Flavanone]-A(2OH)-B(none)	Glucosyl	no			C15H13O4	257.081					C15H11O3	239.07																	C13H11O3	215.07
825	FL2FA9NS0008	CAS:153653-38-4	Pinocembrin 7-O-benzoate	C22H17O5	361.107	A0663	Pinocembrin	C031	Flavanone	9.5	S0552	[Flavanone]-A(2OH)-B(none)	Benzoyl	no			C15H13O4	257.081					C15H11O3	239.07																	C13H11O3	215.07
826	FL2FA9NS0005	CAS:108544-83-8	Pinocembrin 7-[4-(1-hydroxyethyl)phenyl] ether	C23H21O5	377.138	A0663	Pinocembrin	C031	Flavanone	9.5	S0552	[Flavanone]-A(2OH)-B(none)	(4-(1-Hydroxyethyl)phenyl)	no			C15H13O4	257.081					C15H11O3	239.07																	C13H11O3	215.07
827	FL2FA9NI0022	CAS:-	5-Hydroxy-7-O-nerylflavanone	C25H29O4	393.206	A0663	Pinocembrin	C031	Flavanone	9.5	S0552	[Flavanone]-A(2OH)-B(none)	Neryl	no			C15H13O4	257.081					C15H11O3	239.07																	C13H11O3	215.07
828	FL2FA9GS0001	CAS:13241-31-1	Pinocembrin 7-rhamnosylglucoside;Pinocembrin 7-O-neohesperidoside	C27H33O13	565.192	A0663	Pinocembrin	C031	Flavanone	9.5	S0552	[Flavanone]-A(2OH)-B(none)	(Rhamnosyl)-Glucosyl	no			C15H13O4	257.081					C15H11O3	239.07																	C13H11O3	215.07
829	FL2FA9GS0004	CAS:79541-04-1	Pinocembrin 7-O-neohesperidoside 2'''-O-acetate	C29H35O14	607.202	A0663	Pinocembrin	C031	Flavanone	9.5	S0552	[Flavanone]-A(2OH)-B(none)	((Acetyl)-Rhamnosyl)-Glucosyl	no			C15H13O4	257.081					C15H11O3	239.07																	C13H11O3	215.07
830	FL2FA9GS0005	CAS:82206-44-8	Pinocembrin 7-O-neohesperidoside 3'''-O-acetate	C29H35O14	607.202	A0663	Pinocembrin	C031	Flavanone	9.5	S0552	[Flavanone]-A(2OH)-B(none)	((Acetyl)-Rhamnosyl)-Glucosyl	no			C15H13O4	257.081					C15H11O3	239.07																	C13H11O3	215.07
831	FL2FA9GS0006	CAS:80443-11-4	Pinocembrin 7-O-neohesperidoside 4'''-O-acetate	C29H35O14	607.202	A0663	Pinocembrin	C031	Flavanone	9.5	S0552	[Flavanone]-A(2OH)-B(none)	((Acetyl)-Rhamnosyl)-Glucosyl	no			C15H13O4	257.081					C15H11O3	239.07																	C13H11O3	215.07
832	FL2FA9GS0007	CAS:82206-45-9	Pinocembrin 7-O-neohesperidoside 6''-O-acetate	C29H35O14	607.202	A0663	Pinocembrin	C031	Flavanone	9.5	S0552	[Flavanone]-A(2OH)-B(none)	(Acetyl)-(Rhamnosyl)-Glucosyl	no			C15H13O4	257.081					C15H11O3	239.07																	C13H11O3	215.07
833	FL2FA9GS0010	CAS:433979-36-3	Pinocembrin 7-apiosyl-(1->5)-apiosyl-(1->2)-glucoside;5,7-Dihydroxyflavanone 7-apiosyl-(1->5)-apiosyl-(1->2)-glucoside	C31H39O17	683.218	A0663	Pinocembrin	C031	Flavanone	9.5	S0552	[Flavanone]-A(2OH)-B(none)	((Apiofuranosyl)-Apiofuranosyl)-Glucosyl	no			C15H13O4	257.081					C15H11O3	239.07																	C13H11O3	215.07
834	FL2FA9NS0002	CAS:36052-37-6	Alpinetin	C16H15O4	271.096	A0664	Alpinetin	C031	Flavanone	9.5	S0529	[Flavanone]-A(1OH, 1OMe)-B(none)		yes			C16H15O4	271.096	C15H12O4	256.073			C16H13O3	253.086																	C14H13O3	229.086
835	FL2FA9NI0010	CAS:96386-73-1	5-Methoxy-7-prenyloxyflavanone	C21H23O4	339.159	A0664	Alpinetin	C031	Flavanone	9.5	S0529	[Flavanone]-A(1OH, 1OMe)-B(none)	Prenyl	no			C16H15O4	271.096	C15H12O4	256.073			C16H13O3	253.086																	C14H13O3	229.086
836	FL2FA9NS0004	CAS:36052-66-1	Pinocembrin 5,7-dimethyl ether	C17H17O4	285.112	A0665	Pinocembrin 5,7-dimethyl ether	C031	Flavanone	9.5	S0530	[Flavanone]-A(2OMe)-B(none)		yes			C17H17O4	285.112	C16H14O4	270.089			C17H15O3	267.102																	C15H15O3	243.102
837	FL2FA9NS0003	CAS:480-37-5	Pinostrobin	C16H15O4	271.096	A0666	Pinostrobin	C031	Flavanone	9.5	S0529	[Flavanone]-A(1OH, 1OMe)-B(none)		yes			C16H15O4	271.096	C15H12O4	256.073			C16H13O3	253.086																	C14H13O3	229.086
838	FL2FA9GS0008	CAS:115799-14-9	Pinostrobin 5-O-glucoside	C22H25O9	433.149	A0666	Pinostrobin	C031	Flavanone	9.5	S0529	[Flavanone]-A(1OH, 1OMe)-B(none)	Glucosyl	no			C16H15O4	271.096	C15H12O4	256.073			C16H13O3	253.086																	C14H13O3	229.086
839	FL2FA9NM0001	CAS:491-66-7	Strobopinin	C16H15O4	271.096	A0667	Strobopinin	C031	Flavanone	9.5	S0553	[Flavanone]-A(2OH, 1Methyl)-B(none)		yes			C16H15O4	271.096
840	FL2FA9GM0001	CAS:129601-82-7	Strobopinin 7-galactoside	C22H25O9	433.149	A0667	Strobopinin	C031	Flavanone	9.5	S0553	[Flavanone]-A(2OH, 1Methyl)-B(none)	Galactosyl	no			C16H15O4	271.096
841	FL2FA9GM0002	CAS:107140-40-9	Strobopinin 7-glucoside	C22H25O9	433.149	A0667	Strobopinin	C031	Flavanone	9.5	S0553	[Flavanone]-A(2OH, 1Methyl)-B(none)	Glucosyl	no			C16H15O4	271.096
842	FL2FA9GM0003	CAS:-	5,7-Dihydroxy-6-C-methylflavanone 7-xylosyl-(1->3)-xyloside	C26H31O12	535.181	A0667	Strobopinin	C031	Flavanone	9.5	S0553	[Flavanone]-A(2OH, 1Methyl)-B(none)	(Xylosyl)-Xylosyl	no			C16H15O4	271.096
843	FL2FA9NM0002	CAS:60478-73-1	Comptonin; 7-Hydroxy-5-methoxy-6-C-methylflavanone	C17H17O4	285.112	A0668	Comptonin	C031	Flavanone	9.5	S0554	[Flavanone]-A(1OH, 1OMe, 1Methyl)-B(none)		yes			C17H17O4	285.112
844	FL2FA9NM0011	CAS:128508-16-7	5,7-Dimethoxy-6-C-methylflavanone	C18H19O4	299.128	A0669	5,7-Dimethoxy-6-C-methylflavanone	C031	Flavanone	9.5	S0555	[Flavanone]-A(2OMe, 1Methyl)-B(none)		yes			C18H19O4	299.128
845	FL2FA9NM0003	CAS:55743-20-9	7-O-Methylstrobopinin	C17H17O4	285.112	A0670	7-O-Methylstrobopinin	C031	Flavanone	9.5	S0554	[Flavanone]-A(1OH, 1OMe, 1Methyl)-B(none)		yes			C17H17O4	285.112
846	FL2FA9NM0004	CAS:55743-21-0	Cryptostrobin	C16H15O4	271.096	A0671	Cryptostrobin	C031	Flavanone	9.5	S0553	[Flavanone]-A(2OH, 1Methyl)-B(none)		yes			C16H15O4	271.096
847	FL2FA9NM0010	CAS:101959-24-4	7-O-Prenylcryptostrobin	C21H23O4	339.159	A0671	Cryptostrobin	C031	Flavanone	9.5	S0553	[Flavanone]-A(2OH, 1Methyl)-B(none)	Prenyl	no			C16H15O4	271.096
848	FL2FA9NM0005	CAS:55869-77-7	5-Hydroxy-7-methoxy-8-C-methylflavanone	C17H17O4	285.112	A0672	5-Hydroxy-7-methoxy-8-C-methylflavanone	C031	Flavanone	9.5	S0554	[Flavanone]-A(1OH, 1OMe, 1Methyl)-B(none)		yes			C17H17O4	285.112
849	FL2FA9NM0006	CAS:56297-79-1	Desmethoxymatteucinol; 5,7-Dihydroxy-6,8-di-C-methylflavanone	C17H17O4	285.112	A0673	5,7-Dihydroxy-6,8-dimethylflavanone	C031	Flavanone	9.5	S0556	[Flavanone]-A(2OH, 2Methyl)-B(none)		yes			C17H17O4	285.112
850	FL2FA9GM0004	CAS:161161-69-9	Matteuorienate B; Matterionate B;5,7-Dihydroxy-6,8-di-C-methylflavanone 7-[6-(3-hydroxy-3-methylglutaryl)glucoside]	C29H35O13	591.207	A0673	5,7-Dihydroxy-6,8-dimethylflavanone	C031	Flavanone	9.5	S0556	[Flavanone]-A(2OH, 2Methyl)-B(none)	(3-Hydroxy-3-methylglutaryl)-Glucosyl	no			C17H17O4	285.112
851	FL2FA9NM0007	CAS:55820-35-4	5-Hydroxy-7-methoxy-6,8-di-C-methylflavanone	C18H19O4	299.128	A0674	5-Hydroxy-7-methoxy-6,8-di-C-methylflavanone	C031	Flavanone	9.5	S0557	[Flavanone]-A(1OH, 1OMe, 2Methyl)-B(none)		yes			C18H19O4	299.128
852	FL2FA9NM0009	CAS:83247-72-7	(+)-6,8-Di-C-methylpinocembrin 5-methyl ether	C18H19O4	299.128	A0675	6,8-Di-C-methylpinocembrin 5-methyl ether	C031	Flavanone	9.5	S0557	[Flavanone]-A(1OH, 1OMe, 2Methyl)-B(none)		yes			C18H19O4	299.128
853	FL2FA9NM0008	CAS:55743-09-4	Lawinal; 5,7-Dihydroxy-6-C-formyl-8-C-methylflavanone	C17H15O5	299.091	A0676	Lawinal	C031	Flavanone	9.5	S0558	[Flavanone]-A(2OH, 1Formyl, 1Methyl)-B(none)		yes			C17H15O5	299.091
854	FL2FA9NM0012	CAS:143084-65-5	Leridal	C18H17O5	313.107	A0677	Leridal	C031	Flavanone	9.5	S0559	[Flavanone]-A(1OH, 1OMe, 1Formyl, 1Methyl)-B(none)		yes			C18H17O5	313.107
855	FL2FA9NM0017	CAS:219917-96-1	Desmosflavanone II;7-Hydroxy-5-methoxy-6-methyl-8-formylflavanone	C18H17O5	313.107	A0678	Desmosflavanone II	C031	Flavanone	9.5	S0559	[Flavanone]-A(1OH, 1OMe, 1Formyl, 1Methyl)-B(none)		yes			C18H17O5	313.107
856	FL2FA9NI0001	CAS:41983-91-9	Glabranin	C20H21O4	325.143	A0679	Glabranin	C031	Flavanone	9.5	S0560	[Flavanone]-A(2OH, 1(C-Prenyl))-B(none)		yes			C20H21O4	325.143					C20H19O3	307.133																	C18H19O3	283.133	C17H15O4	283.096
857	FL2FA9NI0009	CAS:96386-72-0	5-Hydroxy-7-prenyloxy-8-C-prenylflavanone	C25H29O4	393.206	A0679	Glabranin	C031	Flavanone	9.5	S0560	[Flavanone]-A(2OH, 1(C-Prenyl))-B(none)	Prenyl	no			C20H21O4	325.143					C20H19O3	307.133																	C18H19O3	283.133	C17H15O4	283.096
858	FL2FA9NI0011	CAS:-	5-Methoxy-7-prenyloxy-8-C-prenylflavanone	C26H31O4	407.222	A0680	5-Methoxy-7-hydroxy-8-C-prenylflavanone	C031	Flavanone	9.5	S0561	[Flavanone]-A(1OH, 1OMe, 1(C-Prenyl))-B(none)	Prenyl	no			C21H23O4	339.159	C20H20O4	324.136			C21H21O3	321.149																	C19H21O3	297.149	C18H17O4	297.112
859	FL2FA9NI0016	CAS:77727-18-5	Candidone	C22H25O4	353.175	A0681	Candidone	C031	Flavanone	9.5	S0562	[Flavanone]-A(2OMe, 1(C-Prenyl))-B(none)		yes			C22H25O4	353.175	C21H22O4	338.151			C22H23O3	335.164																	C20H23O3	311.164	C19H19O4	311.128
860	FL2FA9NI0008	CAS:75350-44-6	Tephrinone; 5-Hydroxy-7-methoxy-8-prenylflavanone	C21H23O4	339.159	A0682	Tephrinone	C031	Flavanone	9.5	S0561	[Flavanone]-A(1OH, 1OMe, 1(C-Prenyl))-B(none)		yes			C21H23O4	339.159	C20H20O4	324.136			C21H21O3	321.149																	C19H21O3	297.149	C18H17O4	297.112
861	FL2FA9NI0003	CAS:55051-77-9	5,7-Dihydroxy-6-C-prenylflavanone	C20H21O4	325.143	A0683	5,7-Dihydroxy-6-C-prenylflavanone	C031	Flavanone	9.5	S0560	[Flavanone]-A(2OH, 1(C-Prenyl))-B(none)		yes			C20H21O4	325.143					C20H19O3	307.133																	C18H19O3	283.133	C17H15O4	283.096
862	FL2FA9NI0004	CAS:55051-79-1	5-Hydroxy-7-methoxy-6-C-prenylflavanone	C21H23O4	339.159	A0684	5-Hydroxy-7-methoxy-6-C-prenylflavanone	C031	Flavanone	9.5	S0561	[Flavanone]-A(1OH, 1OMe, 1(C-Prenyl))-B(none)		yes			C21H23O4	339.159	C20H20O4	324.136			C21H21O3	321.149																	C19H21O3	297.149	C18H17O4	297.112
863	FL2FA9NI0014	CAS:96386-71-9	5,7-Dihydroxy-6,8-di-C-prenylflavanone	C25H29O4	393.206	A0685	5,7-Dihydroxy-6,8-di-C-prenylflavanone	C031	Flavanone	9.5	S0563	[Flavanone]-A(2OH, 2(C-Prenyl))-B(none)		yes			C25H29O4	393.206					C25H27O3	375.195																	C23H27O3	351.195	C22H23O4	351.159
864	FL2FA9NI0013	CAS:101959-25-5	6-C-Prenyl-8-C-methylpinocembrin	C21H23O4	339.159	A0686	6-C-Prenyl-8-C-methylpinocembrin	C031	Flavanone	9.5	S0564	[Flavanone]-A(2OH, 1(C-Prenyl), 1Methyl)-B(none)		yes			C21H23O4	339.159
865	FL2FA9NI0021	CAS:116107-10-9	5,7-Dihydroxy-6-methyl-8-prenylflavanone	C21H23O4	339.159	A0687	5,7-Dihydroxy-6-methyl-8-prenylflavanone	C031	Flavanone	9.5	S0564	[Flavanone]-A(2OH, 1(C-Prenyl), 1Methyl)-B(none)		yes			C21H23O4	339.159
866	FL2FA9NI0006	CAS:74161-07-2	5,7-Dihydroxy-8-C-(gamma-methyl-gamma-formylallyl)flavanone	C20H19O5	339.123	A0688	5,7-Dihydroxy-8-C-(4-oxoprenyl)flavanone	C031	Flavanone	9.5	S0565	[Flavanone]-A(2OH, 1(4-Oxoprenyl))-B(none)		yes			C20H19O5	339.123
867	FL2FA9NI0005	CAS:74161-06-1	5,7-Dihydroxy-8-C-(4-hydroxy-3-methyl-2-butenyl)flavanone	C20H21O5	341.138	A0689	5,7-Dihydroxy-8-C-(4-hydroxy-3-methyl-2-butenyl)flavanone	C031	Flavanone	9.5	S0566	[Flavanone]-A(2OH, 1((Z)-4-hydroxyprenyl))-B(none)		yes			C20H21O5	341.138
868	FL2FA9NI0019	CAS:138590-93-9	Tephroleocarpin A	C21H23O5	355.154	A0690	Tephroleocarpin A	C031	Flavanone	9.5	S0567	[Flavanone]-A(1OH, 1OMe, 1(3-Hydroxy-3-methyl-1-butenyl))-B(none)		yes			C21H23O5	355.154
869	FL2FA9NI0017	CAS:119061-08-4	Quercetol C	C22H25O5	369.17	A0691	Quercetol C	C031	Flavanone	9.5	S0568	[Flavanone]-A(2OMe, 1(3-Hydroxy-3-methyl-1-butenyl))-B(none)		yes			C22H25O5	369.17
870	FL2FA9NI0020	CAS:138590-94-0	Tephroleocarpin B	C21H21O4	337.143	A0692	Tephroleocarpin B	C031	Flavanone	9.5	S0569	[Flavanone]-A(1OH, 1OMe, 1(3-Methylbutadienyl))-B(none)		yes			C21H21O4	337.143
871	FL2FA9NI0012	CAS:97640-81-8	Tephrowatsin C	C21H25O5	357.17	A0693	Tephrowatsin C	C031	Flavanone	9.5	S0570	[Flavanone]-A(1OH, 1OMe, 1(3-hydroxy-3-methylbutyl))-B(none)		yes			C21H25O5	357.17
872	FL2FA9NI0007	CAS:77222-70-9	5,7-Dihydroxy-8-C-geranylflavanone	C25H29O4	393.206	A0694	5,7-Dihydroxy-8-C-geranylflavanone	C031	Flavanone	9.5	S0571	[Flavanone]-A(2OH, 1Geranyl)-B(none)		yes			C25H29O4	393.206
873	FL2FA9NM0013	CAS:143084-66-6	Leridol; (S)-5-Hydroxy-6-(hydroxymethyl)-7-methoxy-8-methylflavanone	C18H19O5	315.123	A0695	Leridol	C031	Flavanone	9.5	S0572	[Flavanone]-A(1OH, 1OMe, 1Hydroxymethyl, 1Methyl)-B(none)		yes			C18H19O5	315.123
874	FL2FA9NM0014	CAS:143084-67-7	5-O-Methylleridol	C19H21O5	329.138	A0696	5-O-Methylleridol	C031	Flavanone	9.5	S0573	[Flavanone]-A(2OMe, 1Hydroxymethyl, 1Methyl)-B(none)		yes			C19H21O5	329.138
875	FL2FA9NI0018	CAS:109770-91-4	Epoxycandidone	C22H25O5	369.17	A0697	Epoxycandidone	C031	Flavanone	9.5	S0574	[Flavanone]-A(2OMe, 1(3-Methyl-2,3-epoxybutyl))-B(none)		yes			C22H25O5	369.17
876	FL2FA9NC0001	CAS:58777-17-6	Isochamanetin	C22H19O5	363.123	A0698	Isochamanetin	C031	Flavanone	9.5	S0575	[Flavanone]-A(2OH, 1(2-hydroxybenzyl))-B(none)		yes			C22H19O5	363.123
877	FL2FA9NC0002	CAS:58801-43-7	Chamanetin	C22H19O5	363.123	A0699	Chamanetin	C031	Flavanone	9.5	S0575	[Flavanone]-A(2OH, 1(2-hydroxybenzyl))-B(none)		yes			C22H19O5	363.123
878	FL2FA9NC0003	CAS:100348-95-6	5-O-Methylchamanetin	C23H21O5	377.138	A0700	5-O-Methylchamanetin	C031	Flavanone	9.5	S0576	[Flavanone]-A(1OH, 1OMe, 1(2-hydroxybenzyl))-B(none)		yes			C23H21O5	377.138
879	FL2FA9NC0005	CAS:58779-09-2	Dichamanetin	C29H25O6	469.165	A0701	Dichamanetin	C031	Flavanone	9.5	S0577	[Flavanone]-A(2OH, 1(2-Hydroxybenzyl), 1(2-Hydroxybenzyl))-B(none)		yes			C29H25O6	469.165
880	FL2FA9NR0003	CAS:122585-68-6	Lepidissipyrone	C24H23O7	423.144	A0702	Lepidissipyrone	C031	Flavanone	9.5	S0578	[Flavanone]-A(2OH, 1(6-Ethyl-4-hydroxy-5-methyl-2-oxo-2H-pyran-3-yl))-B(none)		yes			C24H23O7	423.144
881	FL2FA9NR0001	CAS:98155-84-1	Linderatone	C25H29O4	393.206	A0703	Linderatone	C031	Flavanone	9.5	S0579	[Flavanone]-A(2OH, 1(6-Isopropyl-3-methyl-2-cyclohexenyl))-B(none)		yes			C25H29O4	393.206
882	FL2FA9NR0004	CAS:122616-68-6	8-Prenyllepidissipyrone	C29H31O7	491.206	A0704	8-Prenyllepidissipyrone	C031	Flavanone	9.5	S0580	[Flavanone]-A(2OH, 1(C-Prenyl), 1(6-Ethyl-4-hydroxy-5-methyl-2-oxo-2H-pyran-3-yl))-B(none)		yes			C29H31O7	491.206
883	FL2FA9NS0007	CAS:104732-07-2	5,7,3'-Trihydroxyflavanone	C15H13O5	273.076	A0705	5,7,3'-Trihydroxyflavanone	C031	Flavanone	9.5	S0531	[Flavanone]-A(2OH)-B(1OH)		yes			C15H13O5	273.076					C15H11O4	255.065																	C13H11O4	231.065
884	FL2FA9NM0016	CAS:160098-91-9	Isomatteucinol;5,7-Dihydroxy-3'-methoxy-6,8-dimethylflavanone	C18H19O5	315.123	A0706	Isomatteucinol	C031	Flavanone	9.5	S0581	[Flavanone]-A(2OH, 2Methyl)-B(1OMe)		yes			C18H19O5	315.123
885	FL2FA9NS0009	CAS:183857-79-6	Alysifolinone;5,7,3'-Trihydroxy-5'-methoxyflavanone	C16H15O6	303.086	A0707	Alysifolinone	C031	Flavanone	9.5	S0582	[Flavanone]-A(2OH)-B(1OH, 1OMe)		yes			C16H15O6	303.086	C15H12O6	288.063			C16H13O5	285.076																	C14H13O5	261.076
886	FL2FA9NM0015	CAS:479676-94-3	5,7,3',5'-Tetrahydroxy-6-methylflavanone	C16H15O6	303.086	A0708	5,7,3',5'-Tetrahydroxy-6-methylflavanone	C031	Flavanone	9.5	S0583	[Flavanone]-A(2OH, 1Methyl)-B(2OH)		yes			C16H15O6	303.086
887	FL2FA9NI0023	CAS:208596-56-9	Monotesone B;5,7,3',5'-Tetrahydroxy-6,8-diprenylflavanone	C25H29O6	425.196	A0709	Monotesone B	C031	Flavanone	9.5	S0584	[Flavanone]-A(2OH, 2(C-Prenyl))-B(2OH)		yes			C25H29O6	425.196					C25H27O5	407.185																	C23H27O5	383.185	C22H23O6	383.149
888	FL2FA9NR0002	CAS:123297-92-7	Neolinderatone	C35H45O4	529.331	A0710	Neolinderatone	C031	Flavanone	9.5	S0585	[Flavanone]-A(2OH, 2(6-Isopropyl-3-methyl-2-cyclohexenyl))-B(none)		yes			C35H45O4	529.331
889	FL2FA9NC0004	CAS:66754-55-0	Uvarinol	C36H31O7	575.206	A0711	Uvarinol	C031	Flavanone	9.5	S0586	[Flavanone]-A(2OH, 1(2-Hydroxybenzyl), 1(2x2-hydroxybenzyl))-B(none)		yes			C36H31O7	575.206
890	FL2FA9NC0006	CAS:152841-80-0	Isouvarinol;(S)-5,7-Dihydroxy-6-(2-hydroxybenzyl)-8-(2x2-hydroxybenzyl)flavanone	C36H31O7	575.206	A0712	Isouvarinol	C031	Flavanone	9.5	S0586	[Flavanone]-A(2OH, 1(2-Hydroxybenzyl), 1(2x2-hydroxybenzyl))-B(none)		yes			C36H31O7	575.206
891	FL2FA9NP0003	CAS:69640-77-3	Obovatin	C20H19O4	323.128	A0713	Obovatin	C031	Flavanone	9.5	S0587	[Flavanone]-A(1OH, 1([2,3:@@]-(6,6-Dimethylpyrano)))-B(none)		yes			C20H19O4	323.128					C20H17O3	305.117																	C18H17O3	281.117	C17H13O4	281.081
892	FL2FA9NP0001	CAS:69640-78-4	Obovatin methyl ether	C21H21O4	337.143	A0714	Obovatin methyl ether	C031	Flavanone	9.5	S0523	[Flavanone]-A(1OMe, 1([2,3:@@]-(6,6-Dimethylpyrano)))-B(none)		yes			C21H21O4	337.143	C20H18O4	322.12			C21H19O3	319.133																	C19H19O3	295.133	C18H15O4	295.096
893	FL2FA9NF0001	CAS:169532-89-2	Emoroidenone;5-Methoxy-5''-[2'',3'':7,8]-isopropenyldihydrofuranoflavanone	C21H21O4	337.143	A0715	Emoroidenone	C031	Flavanone	9.5	S0588	[Flavanone]-A(1OMe, 1([2,3:@@]-(5-Isopropenyldihydrofurano)))-B(none)		yes			C21H21O4	337.143
894	FL2FA9NN0002	CAS:143291-31-0	Calomelanol J;3,4,7,8-Tetrahydro-5-hydroxy-4,8-diphenyl-2H,6H-benzo[1,2-b:5,4-b']dipyran-2,6-dione	C24H19O5	387.123	A0716	Calomelanol J	C031	Flavanone	9.5	S0589	[Flavanone]-A(1OH, 1([2,3:@@]-(4-Phenyl-4,5-dihydro-6-oxopyrano)))-B(none)		yes			C24H19O5	387.123
895	FL2FA9NN0001	CAS:143228-46-0	Calomelanol I;3,4,7,8-Tetrahydro-5-hydroxy-4-(4-hydroxyphenyl)-8-phenyl-2H,6H-benzo[1,2-b:5,4-b']dipyran-2,6-dione	C24H19O6	403.118	A0717	Calomelanol I	C031	Flavanone	9.5	S0590	[Flavanone]-A(1OH, 1([2,3:@@]-(4-(p-Hydroxyphenyl)-6-oxodihydropyrano)))-B(none)		yes			C24H19O6	403.118
896	FL2FA9NP0004	CAS:146959-80-0	Spinoflavanone A;5-Hydroxy-6-(3-methyl-1,3-butadienyl)-6'',6''-dimethylpyrano[2'',3'':7,8]flavanone	C25H25O4	389.175	A0718	Spinoflavanone A	C031	Flavanone	9.5	S0591	[Flavanone]-A(1OH, 1([2,3:@@]-(6,6-Dimethylpyrano)), 1(3-Methylbutadienyl))-B(none)		yes			C25H25O4	389.175
897	FL2FA9NP0002	CAS:99877-71-1	Fulvinervin A	C25H27O4	391.19	A0719	Fulvinervin A	C031	Flavanone	9.5	S0592	[Flavanone]-A(1OH, 1(C-Prenyl), 1([2,3:@@]-(6,6-Dimethylpyrano)))-B(none)		yes			C25H27O4	391.19
898	FL2FA9NC0011	CAS:424838-51-7	Epilumaflavanone B;Lumaflavanone A	C30H33O6	489.227	A0720	Lumaflavanone A	C031	Flavanone	9.5	S0593	[Flavanone]-A(1OH, 1Methyl, 1([2,3:@@]-(4-Isopropyl-6,6,8,8-tetramethyl-5,7-dioxy-4,8-dihydrochromeno)))-B(none)		yes			C30H33O6	489.227
899	FL2FA9NC0012	CAS:424838-72-2	Epilumaflavanone A;Lumaflavanone B	C30H33O6	489.227	A0720	Lumaflavanone A	C031	Flavanone	9.5	S0593	[Flavanone]-A(1OH, 1Methyl, 1([2,3:@@]-(4-Isopropyl-6,6,8,8-tetramethyl-5,7-dioxy-4,8-dihydrochromeno)))-B(none)		yes			C30H33O6	489.227
900	FL2FA9NC0013	CAS:424838-73-3	Lumaflavanone C	C30H35O7	507.238	A0721	Lumaflavanone C	C031	Flavanone	9.5	S0594	[Flavanone]-A(1OH, 1Methyl, 1([2,3:@@]-(8a-Hydroxy-4-Isopropyl-6,6,8,8-tetramethyl-5,7-dioxy-4,4a,8,8a-tetrahydrochromeno)))-B(none)		yes			C30H35O7	507.238
901	FL2FA9NC0014	CAS:150813-87-9	Kurziflavolactone A;(2R,12R,14R,16R)-rel-(-)-2,3,9,10,11,12,15,16-Octahydro-5,14-dihydroxy-2-phenyl-14-[(1E)-2-phenylethenyl]-12,16-methano-4H,8H,14H-pyrano[2,3-l][1,7]benzodioxacyclododecin-4,8-dione	C32H31O7	527.206	A0722	Kurziflavolactone A	C031	Flavanone	9.5	S0595	[Flavanone]-A(1OH, 1([3,2:@@]-(5-oxo-11-Hydroxy-11-styryl-4,10-dioxa-bicyclo[7.3.1]-2-trideceno)))-B(none)		yes			C32H31O7	527.206
902	FL2FA9NC0015	CAS:150852-76-9	Kurziflavolactone B;(2R,12S,14S,16S)-rel-(-)-2,3,9,10,11,12,15,16-Octahydro-5,14-dihydroxy-2-phenyl-14-[(1E)-2-phenylethenyl]-2,16-methano-4H,8H,14H-pyrano[2,3-l][1,7]benzodioxacyclododecin-4,8-dione	C32H31O7	527.206	A0722	Kurziflavolactone A	C031	Flavanone	9.5	S0595	[Flavanone]-A(1OH, 1([3,2:@@]-(5-oxo-11-Hydroxy-11-styryl-4,10-dioxa-bicyclo[7.3.1]-2-trideceno)))-B(none)		yes			C32H31O7	527.206
903	FL2FA9NC0016	CAS:150813-88-0	Kurziflavolactone C;(6R,8R,10R,14R)-rel-(-)-3,4,5,6,9,10,13,14-Octahydro-8,11-dihydroxy-14-phenyl-8-[(1E)-2-phenylethenyl]-6,10-methano-2H,8H,12H-pyrano[3,2-m]-1,7-benzodioxacyclododecin-2,12-dione	C32H31O7	527.206	A0723	Kurziflavolactone C	C031	Flavanone	9.5	S0595	[Flavanone]-A(1OH, 1([3,2:@@]-(5-oxo-11-Hydroxy-11-styryl-4,10-dioxa-bicyclo[7.3.1]-2-trideceno)))-B(none)		yes			C32H31O7	527.206
904	FL2FA9NC0017	CAS:150852-77-0	Kurziflavolactone D;(6R,8R,10R,14S)-rel-(-)-3,4,5,6,9,10,13,14-Octahydro-8,11-dihydroxy-14-phenyl-8-[(1E)-2-phenylethenyl]-6,10-methano-2H,8H,12H-pyrano[3,2-m]-1,7-benzodioxacyclododecin-2,12-dione	C32H31O7	527.206	A0723	Kurziflavolactone C	C031	Flavanone	9.5	S0595	[Flavanone]-A(1OH, 1([3,2:@@]-(5-oxo-11-Hydroxy-11-styryl-4,10-dioxa-bicyclo[7.3.1]-2-trideceno)))-B(none)		yes			C32H31O7	527.206
905	FL2FA9NC0007	CAS:249915-34-2	Leucadenone A	C33H33O7	541.222	A0724	Leucadenone A	C031	Flavanone	9.5	S0596	[Flavanone]-A(1OH, 1Methyl, 1([2,3:@@]-(8a-Hydroxy-4-phenyl-6,6,8,8-tetramethyl-5,7-dioxy-4,4a,8,8a-tetrahydrochromeno)))-B(none)		yes			C33H33O7	541.222
906	FL2FA9NC0008	CAS:249915-36-4	Leucadenone B	C33H33O7	541.222	A0724	Leucadenone A	C031	Flavanone	9.5	S0596	[Flavanone]-A(1OH, 1Methyl, 1([2,3:@@]-(8a-Hydroxy-4-phenyl-6,6,8,8-tetramethyl-5,7-dioxy-4,4a,8,8a-tetrahydrochromeno)))-B(none)		yes			C33H33O7	541.222
907	FL2FA9NC0009	CAS:249915-38-6	Leucadenone C	C33H33O7	541.222	A0724	Leucadenone A	C031	Flavanone	9.5	S0596	[Flavanone]-A(1OH, 1Methyl, 1([2,3:@@]-(8a-Hydroxy-4-phenyl-6,6,8,8-tetramethyl-5,7-dioxy-4,4a,8,8a-tetrahydrochromeno)))-B(none)		yes			C33H33O7	541.222
908	FL2FA9NC0010	CAS:249915-39-7	Leucadenone D	C33H33O7	541.222	A0724	Leucadenone A	C031	Flavanone	9.5	S0596	[Flavanone]-A(1OH, 1Methyl, 1([2,3:@@]-(8a-Hydroxy-4-phenyl-6,6,8,8-tetramethyl-5,7-dioxy-4,4a,8,8a-tetrahydrochromeno)))-B(none)		yes			C33H33O7	541.222
909	FL2FAANS0001	CAS:480-41-1	Naringenin	C15H13O5	273.076	A0725	Naringenin	C031	Flavanone	9.5	S0531	[Flavanone]-A(2OH)-B(1OH)		yes			C15H13O5	273.076					C15H11O4	255.065																	C13H11O4	231.065
910	FL2FAANSS001	CAS:263369-39-7	5,7,4'-Trihydroxyflavanone 7-sulfate	C15H13O8S	353.033	A0725	Naringenin	C031	Flavanone	9.5	S0531	[Flavanone]-A(2OH)-B(1OH)	Sulfo	no		The sulfo group was not included in MSMS-aglycone.	C15H13O5	273.076
911	FL2FAANI0004	CAS:14117-54-5	Selinone	C20H21O5	341.138	A0725	Naringenin	C031	Flavanone	9.5	S0531	[Flavanone]-A(2OH)-B(1OH)	Prenyl	no			C15H13O5	273.076					C15H11O4	255.065																	C13H11O4	231.065
912	FL2FAANI0006	CAS:68236-14-6	5,4'-Dihydroxy-7-O-prenylflavanone	C20H21O5	341.138	A0725	Naringenin	C031	Flavanone	9.5	S0531	[Flavanone]-A(2OH)-B(1OH)	Prenyl	no			C15H13O5	273.076					C15H11O4	255.065																	C13H11O4	231.065
913	FL2FAAGS0003	CAS:529-55-5	Prunin; Naringenin 7-O-beta-D-glucoside	C21H23O10	435.129	A0725	Naringenin	C031	Flavanone	9.5	S0531	[Flavanone]-A(2OH)-B(1OH)	Glucosyl	no			C15H13O5	273.076					C15H11O4	255.065																	C13H11O4	231.065
914	FL2FAAGS0004	CAS:529-41-9	Floribundoside	C21H23O10	435.129	A0725	Naringenin	C031	Flavanone	9.5	S0531	[Flavanone]-A(2OH)-B(1OH)	Glucosyl	no			C15H13O5	273.076					C15H11O4	255.065																	C13H11O4	231.065
915	FL2FAAGS0008	CAS:81202-36-0	Naringenin 4'-O-glucoside	C21H23O10	435.129	A0725	Naringenin	C031	Flavanone	9.5	S0531	[Flavanone]-A(2OH)-B(1OH)	Glucosyl	no			C15H13O5	273.076					C15H11O4	255.065																	C13H11O4	231.065
916	FL2FAAGS0009	CAS:72539-34-5	Naringenin 4'-O-galactoside	C21H23O10	435.129	A0725	Naringenin	C031	Flavanone	9.5	S0531	[Flavanone]-A(2OH)-B(1OH)	Galactosyl	no			C15H13O5	273.076					C15H11O4	255.065																	C13H11O4	231.065
917	FL2FAAGS0005	CAS:83697-42-1	Naringenin 5-O-rhamnoside	C21H23O9	419.134	A0725	Naringenin	C031	Flavanone	9.5	S0531	[Flavanone]-A(2OH)-B(1OH)	Rhamnosyl	no			C15H13O5	273.076					C15H11O4	255.065																	C13H11O4	231.065
918	FL2FAAGS0007	CAS:67023-33-0	Naringerin; 5,7,4'-Trihydroxyflavanone 7-O-rhamnoside	C21H23O9	419.134	A0725	Naringenin	C031	Flavanone	9.5	S0531	[Flavanone]-A(2OH)-B(1OH)	Rhamnosyl	no			C15H13O5	273.076					C15H11O4	255.065																	C13H11O4	231.065
919	FL2FAAGS0022	CAS:158694-66-7	Naringenin 4'-O-alpha-L-rhamnopyranoside;5,7,4'-Trihydroxyflavanone 4'-rhamnoside	C21H23O9	419.134	A0725	Naringenin	C031	Flavanone	9.5	S0531	[Flavanone]-A(2OH)-B(1OH)	Rhamnosyl	no			C15H13O5	273.076					C15H11O4	255.065																	C13H11O4	231.065
920	FL2FAAGS0023	CAS:252324-55-3	Naringenin 7-O-beta-D-glucoside 6''-acetate;5,7,4'-Trihydroxyflavanone 7-(6-acetylglucoside)	C23H25O11	477.139	A0725	Naringenin	C031	Flavanone	9.5	S0531	[Flavanone]-A(2OH)-B(1OH)	(Acetyl)-Glucosyl	no			C15H13O5	273.076					C15H11O4	255.065																	C13H11O4	231.065
921	FL2FAANI0015	CAS:160036-29-3	5,7-Dihydroxy-4'-geranyloxyflavanone;4'-O-Geranylnaringenin	C25H29O5	409.201	A0725	Naringenin	C031	Flavanone	9.5	S0531	[Flavanone]-A(2OH)-B(1OH)	Geranyl	no			C15H13O5	273.076					C15H11O4	255.065																	C13H11O4	231.065
922	FL2FAAGS0015	CAS:86828-01-5	5,7,4'-Trihydroxyflavanone 7-O-arabinosylglucoside	C26H31O14	567.171	A0725	Naringenin	C031	Flavanone	9.5	S0531	[Flavanone]-A(2OH)-B(1OH)	(Arabinosyl)-Glucosyl	no			C15H13O5	273.076					C15H11O4	255.065																	C13H11O4	231.065
923	FL2FAAGS0018	CAS:74545-39-4	5,7,4'-Trihydroxyflavonone 4'-O-xylosylglucoside	C26H31O14	567.171	A0725	Naringenin	C031	Flavanone	9.5	S0531	[Flavanone]-A(2OH)-B(1OH)	(Xylosyl)-Glucosyl	no			C15H13O5	273.076					C15H11O4	255.065																	C13H11O4	231.065
924	FL2FAAGS0001	CAS:10236-47-2	Naringin	C27H33O14	581.186	A0725	Naringenin	C031	Flavanone	9.5	S0531	[Flavanone]-A(2OH)-B(1OH)	(Rhamnosyl)-Glucosyl	no			C15H13O5	273.076					C15H11O4	255.065																	C13H11O4	231.065
925	FL2FAAGS0002	CAS:14259-46-2	Narirutin	C27H33O14	581.186	A0725	Naringenin	C031	Flavanone	9.5	S0531	[Flavanone]-A(2OH)-B(1OH)	(Rhamnosyl)-Glucosyl	no			C15H13O5	273.076					C15H11O4	255.065																	C13H11O4	231.065
926	FL2FAAGS0006	CAS:88795-39-5	Naringenin 5-O-neohesperidoside	C27H33O14	581.186	A0725	Naringenin	C031	Flavanone	9.5	S0531	[Flavanone]-A(2OH)-B(1OH)	(Rhamnosyl)-Glucosyl	no			C15H13O5	273.076					C15H11O4	255.065																	C13H11O4	231.065
927	FL2FAAGS0017	CAS:71481-41-9	5,7,4'-Trihydroxyflavanone 4'-O-rutinoside	C27H33O14	581.186	A0725	Naringenin	C031	Flavanone	9.5	S0531	[Flavanone]-A(2OH)-B(1OH)	(Rhamnosyl)-Glucosyl	no			C15H13O5	273.076					C15H11O4	255.065																	C13H11O4	231.065
928	FL2FAAGS0014	CAS:5180-65-4	Naringenin 5,7-di-O-glucoside	C27H33O15	597.181	A0725	Naringenin	C031	Flavanone	9.5	S0531	[Flavanone]-A(2OH)-B(1OH)	Glucosyl, Glucosyl	no			C15H13O5	273.076					C15H11O4	255.065																	C13H11O4	231.065
929	FL2FAAGS0016	CAS:81244-23-7	5,7,4'-Trihydroxyflavanone 7-O-galactosylglucoside	C27H33O15	597.181	A0725	Naringenin	C031	Flavanone	9.5	S0531	[Flavanone]-A(2OH)-B(1OH)	(Galactosyl)-Glucosyl	no			C15H13O5	273.076					C15H11O4	255.065																	C13H11O4	231.065
930	FL2FAAGS0010	CAS:54835-98-2	Prunin 6''-O-gallate	C28H27O14	587.14	A0725	Naringenin	C031	Flavanone	9.5	S0531	[Flavanone]-A(2OH)-B(1OH)	(Galloyl)-Glucosyl	no			C15H13O5	273.076					C15H11O4	255.065																	C13H11O4	231.065
931	FL2FAAGS0027	CAS:147659-04-9	Fumotonaringin;Naringenin 7-rhamnosyl-(1->2)-(4-O-methylglucoside);5,7,4'-Trihydroxyflavanone 7-rhamnosyl-(1->2)-(4-O-methylglucoside)	C28H35O14	595.202	A0725	Naringenin	C031	Flavanone	9.5	S0531	[Flavanone]-A(2OH)-B(1OH)	((OMe)-Rhamnosyl)-Glucosyl	no			C15H13O5	273.076					C15H11O4	255.065																	C13H11O4	231.065
932	FL2FAAGS0011	CAS:96686-70-3	Prunin 6''-p-coumarate	C30H29O12	581.165	A0725	Naringenin	C031	Flavanone	9.5	S0531	[Flavanone]-A(2OH)-B(1OH)	(Coumaroyl)-Glucosyl	no			C15H13O5	273.076					C15H11O4	255.065																	C13H11O4	231.065
933	FL2FAAGS0012	CAS:84813-73-0	Prunin 3''-p-coumarate	C30H29O12	581.165	A0725	Naringenin	C031	Flavanone	9.5	S0531	[Flavanone]-A(2OH)-B(1OH)	(Coumaroyl)-Glucosyl	no			C15H13O5	273.076					C15H11O4	255.065																	C13H11O4	231.065
934	FL2FAAGS0024	CAS:172089-70-2	Naringenin 7-(2-p-Coumaroylglucoside);5,7,4'-Trihydroxyflavanone 7-(2-p-Coumaroylglucoside)	C30H29O12	581.165	A0725	Naringenin	C031	Flavanone	9.5	S0531	[Flavanone]-A(2OH)-B(1OH)	(Coumaroyl)-Glucosyl	no			C15H13O5	273.076					C15H11O4	255.065																	C13H11O4	231.065
935	FL2FAAGS0021	CAS:139934-59-1	Naringin 6''-malonate	C30H35O17	667.187	A0725	Naringenin	C031	Flavanone	9.5	S0531	[Flavanone]-A(2OH)-B(1OH)	(Malonyl)-(Rhamnosyl)-Glucosyl	no			C15H13O5	273.076					C15H11O4	255.065																	C13H11O4	231.065
936	FL2FAAGS0025	CAS:-	Naringenin 7-[3-acetyl-6-p-coumaroylglucoside];5,7,4'-Trihydroxyflavanone 7-[3-acetyl-6-p-coumaroylglucoside]	C32H31O13	623.176	A0725	Naringenin	C031	Flavanone	9.5	S0531	[Flavanone]-A(2OH)-B(1OH)	(Acetyl)-(Coumaroyl)-Glucosyl	no			C15H13O5	273.076					C15H11O4	255.065																	C13H11O4	231.065
937	FL2FAAGS0028	CAS:98827-55-5	Naringenin 7-O-(2'',6''-di-O-alpha-rhamnopyranosyl)-beta-glucopyranoside;5,7,4'-Trihydroxyflavanone 7-(2,6-dirhamnosylglucoside)	C33H43O18	727.244	A0725	Naringenin	C031	Flavanone	9.5	S0531	[Flavanone]-A(2OH)-B(1OH)	(Rhamnosyl)-(Rhamnosyl)-Glucosyl	no			C15H13O5	273.076					C15H11O4	255.065																	C13H11O4	231.065
938	FL2FAAGS0019	CAS:17257-22-6	Narirutin 4'-glucoside	C33H43O19	743.239	A0725	Naringenin	C031	Flavanone	9.5	S0531	[Flavanone]-A(2OH)-B(1OH)	(Rhamnosyl)-Glucosyl, Glucosyl	no			C15H13O5	273.076					C15H11O4	255.065																	C13H11O4	231.065
939	FL2FAAGS0020	CAS:17257-21-5	Naringin 4'-glucoside	C33H43O19	743.239	A0725	Naringenin	C031	Flavanone	9.5	S0531	[Flavanone]-A(2OH)-B(1OH)	(Rhamnosyl)-Glucosyl, Glucosyl	no			C15H13O5	273.076					C15H11O4	255.065																	C13H11O4	231.065
940	FL2FAAGS0026	CAS:231289-24-0	Naringenin 7-(4,6-digalloylglucoside);5,7,4'-Trihydroxyflavanone 7-(4,6-digalloylglucoside)	C35H31O18	739.15	A0725	Naringenin	C031	Flavanone	9.5	S0531	[Flavanone]-A(2OH)-B(1OH)	(Galloyl)-(Galloyl)-Glucosyl	no			C15H13O5	273.076					C15H11O4	255.065																	C13H11O4	231.065
941	FL2FAAGS0013	CAS:84823-66-5	Prunin 3'',6''-di-p-coumarate	C39H35O14	727.202	A0725	Naringenin	C031	Flavanone	9.5	S0531	[Flavanone]-A(2OH)-B(1OH)	(Coumaroyl)-(Coumaroyl)-Glucosyl	no			C15H13O5	273.076					C15H11O4	255.065																	C13H11O4	231.065
942	FL2FABNS0001	CAS:480-43-3	Isosakuranetin	C16H15O5	287.091	A0726	Isosakuranetin	C031	Flavanone	9.5	S0537	[Flavanone]-A(2OH)-B(1OMe)		yes			C16H15O5	287.091	C15H12O5	272.068			C16H13O4	269.081																	C14H13O4	245.081
943	FL2FABGS0003	CAS:83728-89-6	Isosakuranetin 7-O-xyloside	C21H23O9	419.134	A0726	Isosakuranetin	C031	Flavanone	9.5	S0537	[Flavanone]-A(2OH)-B(1OMe)	Xylosyl	no			C16H15O5	287.091	C15H12O5	272.068			C16H13O4	269.081																	C14H13O4	245.081
944	FL2FABGS0002	CAS:70863-90-0	Isosakuranetin 5-O-glucoside	C22H25O10	449.144	A0726	Isosakuranetin	C031	Flavanone	9.5	S0537	[Flavanone]-A(2OH)-B(1OMe)	Glucosyl	no			C16H15O5	287.091	C15H12O5	272.068			C16H13O4	269.081																	C14H13O4	245.081
945	FL2FABGS0004	CAS:494-69-0	Isosakuranin; 5,7-Dihydroxy-4'-methoxyflavanone 7-O-glucoside	C22H25O10	449.144	A0726	Isosakuranetin	C031	Flavanone	9.5	S0537	[Flavanone]-A(2OH)-B(1OMe)	Glucosyl	no			C16H15O5	287.091	C15H12O5	272.068			C16H13O4	269.081																	C14H13O4	245.081
946	FL2FABGS0008	CAS:28585-70-8	Puddumin B; 5,7-Dihydroxy-4'-methoxyflavanone 7-O-galactoside	C22H25O10	449.144	A0726	Isosakuranetin	C031	Flavanone	9.5	S0537	[Flavanone]-A(2OH)-B(1OMe)	Galactosyl	no			C16H15O5	287.091	C15H12O5	272.068			C16H13O4	269.081																	C14H13O4	245.081
947	FL2FABGS0007	CAS:65615-47-6	Isosakuranetin 7-O-rhamnoside	C22H25O9	433.149	A0726	Isosakuranetin	C031	Flavanone	9.5	S0537	[Flavanone]-A(2OH)-B(1OMe)	Rhamnosyl	no			C16H15O5	287.091	C15H12O5	272.068			C16H13O4	269.081																	C14H13O4	245.081
948	FL2FABGS0009	CAS:340816-07-1	Isosakuranetin 7-alpha-L-arabinofuranosyl-(1->6)-glucoside;5,7-Dihydroxy-4'-methoxyflavanone 7-alpha-L-arabinofuranosyl-(1->6)-glucoside	C27H33O14	581.186	A0726	Isosakuranetin	C031	Flavanone	9.5	S0537	[Flavanone]-A(2OH)-B(1OMe)	(Arabinofuranosyl)-Glucosyl	no			C16H15O5	287.091	C15H12O5	272.068			C16H13O4	269.081																	C14H13O4	245.081
949	FL2FABGS0001	CAS:14941-08-3	Poncirin; Isosakuranetin-7-O-beta-D-neohesperidoside	C28H35O14	595.202	A0726	Isosakuranetin	C031	Flavanone	9.5	S0537	[Flavanone]-A(2OH)-B(1OMe)	(Rhamnosyl)-Glucosyl	no			C16H15O5	287.091	C15H12O5	272.068			C16H13O4	269.081																	C14H13O4	245.081
950	FL2FABGS0005	CAS:14259-47-3	Didymin	C28H35O14	595.202	A0726	Isosakuranetin	C031	Flavanone	9.5	S0537	[Flavanone]-A(2OH)-B(1OMe)	(Rhamnosyl)-Glucosyl	no			C16H15O5	287.091	C15H12O5	272.068			C16H13O4	269.081																	C14H13O4	245.081
951	FL2FABGS0006	CAS:-	Acinoside; 5,7-Dihydroxy-4'-methoxyflavanone 7- (beta-D-glucopyranosyl- (1->4) -alpha-L-rhamnopyranoside)	C28H35O14	595.202	A0726	Isosakuranetin	C031	Flavanone	9.5	S0537	[Flavanone]-A(2OH)-B(1OMe)	(Glucosyl)-Rhamnosyl	no			C16H15O5	287.091	C15H12O5	272.068			C16H13O4	269.081																	C14H13O4	245.081
952	FL2FBANS0001	CAS:61775-19-7	Naringenin 5-methyl ether	C16H15O5	287.091	A0727	Naringenin 5-methyl ether	C031	Flavanone	9.5	S0539	[Flavanone]-A(1OH, 1OMe)-B(1OH)		yes			C16H15O5	287.091	C15H12O5	272.068			C16H13O4	269.081																	C14H13O4	245.081
953	FL2FBAGS0001	CAS:110187-26-3	Puddumin A; 7,4'-Dihydroxy-5-methoxyflavanone 7-O-glucoside	C22H25O10	449.144	A0727	Naringenin 5-methyl ether	C031	Flavanone	9.5	S0539	[Flavanone]-A(1OH, 1OMe)-B(1OH)	Glucosyl	no			C16H15O5	287.091	C15H12O5	272.068			C16H13O4	269.081																	C14H13O4	245.081
954	FL2FBAGS0002	CAS:238750-97-5	Alhagitin;7,4'-Dihydroxy-5-methoxyflavanone 4'-glucoside	C22H25O10	449.144	A0727	Naringenin 5-methyl ether	C031	Flavanone	9.5	S0539	[Flavanone]-A(1OH, 1OMe)-B(1OH)	Glucosyl	no			C16H15O5	287.091	C15H12O5	272.068			C16H13O4	269.081																	C14H13O4	245.081
955	FL2FBAGS0003	CAS:203193-15-1	7,4'-Dihydroxy-5-methoxyflavanone 7-neohesperidoside-4'-glucoside	C34H45O19	757.255	A0727	Naringenin 5-methyl ether	C031	Flavanone	9.5	S0539	[Flavanone]-A(1OH, 1OMe)-B(1OH)	(Rhamnosyl)-Glucosyl, Glucosyl	no			C16H15O5	287.091	C15H12O5	272.068			C16H13O4	269.081																	C14H13O4	245.081
956	FL2FBBNS0001	CAS:66568-97-6	Tsugafolin	C17H17O5	301.107	A0728	Tsugafolin	C031	Flavanone	9.5	S0597	[Flavanone]-A(1OH, 1OMe)-B(1OMe)		yes			C17H17O5	301.107	C16H14O5	286.084			C17H15O4	283.096																	C15H15O4	259.096
957	FL2FCANS0001	CAS:2957-21-3	Sakuranetin; Naringenin 7-O-methyl ether	C16H15O5	287.091	A0729	Sakuranetin	C031	Flavanone	9.5	S0539	[Flavanone]-A(1OH, 1OMe)-B(1OH)		yes			C16H15O5	287.091	C15H12O5	272.068			C16H13O4	269.081																	C14H13O4	245.081
958	FL2FCANI0002	CAS:14117-55-6	5-Hydroxy-7-methoxy-4'-prenyloxyflavanone	C21H23O5	355.154	A0729	Sakuranetin	C031	Flavanone	9.5	S0539	[Flavanone]-A(1OH, 1OMe)-B(1OH)	Prenyl	no			C16H15O5	287.091	C15H12O5	272.068			C16H13O4	269.081																	C14H13O4	245.081
959	FL2FCAGS0001	CAS:529-39-5	Sakuranin	C22H25O10	449.144	A0729	Sakuranetin	C031	Flavanone	9.5	S0539	[Flavanone]-A(1OH, 1OMe)-B(1OH)	Glucosyl	no			C16H15O5	287.091	C15H12O5	272.068			C16H13O4	269.081																	C14H13O4	245.081
960	FL2FCBNS0001	CAS:29424-96-2	Naringenin 7,4'-dimethyl ether	C17H17O5	301.107	A0730	Naringenin 7,4'-dimethyl ether	C031	Flavanone	9.5	S0597	[Flavanone]-A(1OH, 1OMe)-B(1OMe)		yes			C17H17O5	301.107	C16H14O5	286.084			C17H15O4	283.096																	C15H15O4	259.096
961	FL2FDANS0001	CAS:72704-06-4	Naringenin 5,7-dimethyl ether	C17H17O5	301.107	A0731	Naringenin 5,7-dimethyl ether	C031	Flavanone	9.5	S0598	[Flavanone]-A(2OMe)-B(1OH)		yes			C17H17O5	301.107	C16H14O5	286.084			C17H15O4	283.096																	C15H15O4	259.096
962	FL2FDAGS0001	CAS:73485-86-6	Naringenin 5,7-dimethyl ether 4'-O-xylosyl-(1->4)-arabinoside	C27H33O13	565.192	A0731	Naringenin 5,7-dimethyl ether	C031	Flavanone	9.5	S0598	[Flavanone]-A(2OMe)-B(1OH)	(Xylosyl)-Arabinosyl	no			C17H17O5	301.107	C16H14O5	286.084			C17H15O4	283.096																	C15H15O4	259.096
963	FL2FDAGS0002	CAS:488760-66-3	4'-Hydroxy-5,7-dimethoxyflavanone 4'-[2-(5-Cinnamoyl)-beta-D-apiofuranosyl]glucoside	C37H41O15	725.244	A0731	Naringenin 5,7-dimethyl ether	C031	Flavanone	9.5	S0598	[Flavanone]-A(2OMe)-B(1OH)	((Cinnamoyl)-Apiofuranosyl)-Glucosyl	no			C17H17O5	301.107	C16H14O5	286.084			C17H15O4	283.096																	C15H15O4	259.096
964	FL2FDBNS0001	CAS:38302-15-7	Naringenin trimethyl ether	C18H19O5	315.123	A0732	Naringenin trimethyl ether	C031	Flavanone	9.5	S0599	[Flavanone]-A(2OMe)-B(1OMe)		yes			C18H19O5	315.123	C17H16O5	300.099			C18H17O4	297.112																	C16H17O4	273.112
965	FL2FAANMH001	CAS:132342-07-5	8-Chloro-5,7,4'-trihydroxy-3-C-methylflavanone	C16H14ClO5	321.052	A0733	8-Chloro-5,7,4'-trihydroxy-3-C-methylflavanone	C032	3-substituted Flavanone	9.5	S0600	[3-substituted Flavanone (3-Methyl)]-A(2OH, 1Cl)-B(1OH)		yes			C16H14ClO5	321.052
966	FL2FAANM0001	CAS:14348-16-4	Poriol	C16H15O5	287.091	A0734	Poriol	C031	Flavanone	9.5	S0601	[Flavanone]-A(2OH, 1Methyl)-B(1OH)		yes			C16H15O5	287.091
967	FL2FAAGM0001	CAS:24274-44-0	Poriolin	C22H25O10	449.144	A0734	Poriol	C031	Flavanone	9.5	S0601	[Flavanone]-A(2OH, 1Methyl)-B(1OH)	Glucosyl	no			C16H15O5	287.091
968	FL2FCANM0002	CAS:206561-00-4	(2R)-5,4'-Dihydroxy-7-methoxy-6-methylflavanone	C17H17O5	301.107	A0735	5,4'-Dihydroxy-7-methoxy-6-methylflavanone	C031	Flavanone	9.5	S0602	[Flavanone]-A(1OH, 1OMe, 1Methyl)-B(1OH)		yes			C17H17O5	301.107
969	FL2FAANM0003	CAS:132147-69-4	3-Methylnaringenin	C16H15O5	287.091	A0736	3-Methylnaringenin	C032	3-substituted Flavanone	9.5	S0603	[3-substituted Flavanone (3-Methyl)]-A(2OH)-B(1OH)		yes			C16H15O5	287.091
970	FL2FABNM0002	CAS:109248-40-0	5,7-Dihydroxy-4'-methoxy-8-methylflavanone	C17H17O5	301.107	A0737	5,7-Dihydroxy-4'-methoxy-8-methylflavanone	C031	Flavanone	9.5	S0604	[Flavanone]-A(2OH, 1Methyl)-B(1OMe)		yes			C17H17O5	301.107
971	FL2FCANM0003	CAS:329360-15-8	5,4'-Dihydroxy-7-methoxy-8-methylflavanone	C17H17O5	301.107	A0738	5,4'-Dihydroxy-7-methoxy-8-methylflavanone	C031	Flavanone	9.5	S0602	[Flavanone]-A(1OH, 1OMe, 1Methyl)-B(1OH)		yes			C17H17O5	301.107
972	FL2FAANM0002	CAS:24211-30-1	Farrerol	C17H17O5	301.107	A0739	Farrerol	C031	Flavanone	9.5	S0605	[Flavanone]-A(2OH, 2Methyl)-B(1OH)		yes			C17H17O5	301.107
973	FL2FAAGM0002	CAS:-	Cyrtopterin; 5,7,4'-Trihydroxy-6,8-di-C-methylflavanone 7-O-glucoside	C23H27O10	463.16	A0739	Farrerol	C031	Flavanone	9.5	S0605	[Flavanone]-A(2OH, 2Methyl)-B(1OH)	Glucosyl	no			C17H17O5	301.107
974	FL2FAAGM0004	CAS:495396-20-8	Miconioside B;Farrerol 7-O-beta-D-apiofuranosyl(1->6)-beta-D-glucopyranoside;5,7,4-Trihydroxy-6,8-di-C-methylflavanone 7-O-beta-D-apiofuranosyl-(1->6)-beta-D-glucopyranoside	C28H35O14	595.202	A0739	Farrerol	C031	Flavanone	9.5	S0605	[Flavanone]-A(2OH, 2Methyl)-B(1OH)	(Apiofuranosyl)-Glucosyl	no			C17H17O5	301.107
975	FL2FAAGM0003	CAS:-	Farrerol 5,7-di-O-glucoside	C29H37O15	625.213	A0739	Farrerol	C031	Flavanone	9.5	S0605	[Flavanone]-A(2OH, 2Methyl)-B(1OH)	Glucosyl, Glucosyl	no			C17H17O5	301.107
976	FL2FABNM0001	CAS:489-38-3	Matteucinol	C18H19O5	315.123	A0740	Matteucinol	C031	Flavanone	9.5	S0581	[Flavanone]-A(2OH, 2Methyl)-B(1OMe)		yes			C18H19O5	315.123
977	FL2FABGM0001	CAS:101395-11-3	Matteucinol 7-O-glucoside	C24H29O10	477.176	A0740	Matteucinol	C031	Flavanone	9.5	S0581	[Flavanone]-A(2OH, 2Methyl)-B(1OMe)	Glucosyl	no			C18H19O5	315.123
978	FL2FABGM0002	CAS:348149-66-6	Matteucinol 7-O-beta-D-apiofuranosyl(1->6)-beta-D-glucopyranoside;5,7-Dihydroxy-4'-methoxy-6,8-di-C-methylflavanone 7-O-beta-D-apiofuranosyl-(1->6)-beta-D-glucopyranoside	C29H37O14	609.218	A0740	Matteucinol	C031	Flavanone	9.5	S0581	[Flavanone]-A(2OH, 2Methyl)-B(1OMe)	(Apiofuranosyl)-Glucosyl	no			C18H19O5	315.123
979	FL2FABGM0003	CAS:495396-19-5	Miconioside A;Matteucinol 7-O-alpha-L-arabinopyranosyl(1->6)-beta-D-glucopyranoside;5,7-Dihydroxy-4'-methoxy-6,8-di-C-methylflavanone 7-O-alpha-L-arabinopyranosyl-(1->6)-beta-D-glucopyranoside	C29H37O14	609.218	A0740	Matteucinol	C031	Flavanone	9.5	S0581	[Flavanone]-A(2OH, 2Methyl)-B(1OMe)	(Arabinosyl)-Glucosyl	no			C18H19O5	315.123
980	FL2FABGM0005	CAS:161161-68-8	Matterionate A;Matteuorienate A;5,7-Dihydroxy-4'-methoxy-6,8-di-C-methylflavanone 7-[6-(3-hydroxy-3-methylglutaryl)glucoside]	C30H37O14	621.218	A0740	Matteucinol	C031	Flavanone	9.5	S0581	[Flavanone]-A(2OH, 2Methyl)-B(1OMe)	(3-Hydroxy-3-methylglutaryl)-Glucosyl	no			C18H19O5	315.123
981	FL2FABGM0004	CAS:374907-39-8	5,7-Dihydroxy-4'-methoxy-6,8-di-C-methylflavanone 7-(4,6-digalloylglucoside);Matteucinol-7-O-[4'',6''-di-O-galloyl]-beta-D-glucopyranoside	C38H37O18	781.197	A0740	Matteucinol	C031	Flavanone	9.5	S0581	[Flavanone]-A(2OH, 2Methyl)-B(1OMe)	(Galloyl)-(Galloyl)-Glucosyl	no			C18H19O5	315.123
982	FL2FCANM0001	CAS:133442-54-3	Angophorol	C18H19O5	315.123	A0741	Angophorol	C031	Flavanone	9.5	S0606	[Flavanone]-A(1OH, 1OMe, 2Methyl)-B(1OH)		yes			C18H19O5	315.123
983	FL2FCBGM0001	CAS:85687-90-7	5-Hydroxy-7,4'-dimethoxy-6,8-di-C-methylflavanone 5-O-galactoside	C25H31O10	491.191	A0742	5-Hydroxy-7,4'-dimethoxy-6,8-di-C-methylflavanone	C031	Flavanone	9.5	S0607	[Flavanone]-A(1OH, 1OMe, 2Methyl)-B(1OMe)	Galactosyl	no	The compound name was corrected: SciFinder [Malhotra,Planta Med.,47,(1983),46]		C19H21O5	329.138
984	FL2FAANI0019	CAS:261776-60-7	5,7,4'-Trihydroxy-6-methyl-8-prenylflavanone	C21H23O5	355.154	A0743	5,7,4'-Trihydroxy-6-methyl-8-prenylflavanone	C031	Flavanone	9.5	S0608	[Flavanone]-A(2OH, 1(C-Prenyl), 1Methyl)-B(1OH)		yes			C21H23O5	355.154
985	FL2FAANI0020	CAS:261776-59-4	5,7,4'-Trihydroxy-8-methyl-6-prenylflavanone	C21H23O5	355.154	A0744	5,7,4'-Trihydroxy-8-methyl-6-prenylflavanone	C031	Flavanone	9.5	S0608	[Flavanone]-A(2OH, 1(C-Prenyl), 1Methyl)-B(1OH)		yes			C21H23O5	355.154
986	FL2FAANI0003	CAS:68236-13-5	6-Prenylnaringenin	C20H21O5	341.138	A0745	6-Prenylnaringenin	C031	Flavanone	9.5	S0540	[Flavanone]-A(2OH, 1(C-Prenyl))-B(1OH)		yes			C20H21O5	341.138					C20H19O4	323.128																	C18H19O4	299.128	C17H15O5	299.091
987	FL2FCANI0001	CAS:98621-32-0	5,4'-Dihydroxy-7-methoxy-6-C-prenylflavanone	C21H23O5	355.154	A0746	5,4'-Dihydroxy-7-methoxy-6-C-prenylflavanone	C031	Flavanone	9.5	S0609	[Flavanone]-A(1OH, 1OMe, 1(C-Prenyl))-B(1OH)		yes			C21H23O5	355.154	C20H20O5	340.131			C21H21O4	337.143																	C19H21O4	313.143	C18H17O5	313.107
988	FL2FAANI0005	CAS:53846-50-7, CAS:72357-32-5	Sophoraflavanone B	C20H21O5	341.138	A0747	Sophoraflavanone B	C031	Flavanone	9.5	S0540	[Flavanone]-A(2OH, 1(C-Prenyl))-B(1OH)		yes			C20H21O5	341.138					C20H19O4	323.128																	C18H19O4	299.128	C17H15O5	299.091
989	FL2FAAGI0002	CAS:53846-49-4	Phellodensin F;Flavaprin;5,7,4'-Trihydroxy-8-C-prenylflavanone 7-glucoside	C26H31O10	503.191	A0747	Sophoraflavanone B	C031	Flavanone	9.5	S0540	[Flavanone]-A(2OH, 1(C-Prenyl))-B(1OH)	Glucosyl	no			C20H21O5	341.138					C20H19O4	323.128																	C18H19O4	299.128	C17H15O5	299.091
990	FL2FAAGI0001	CAS:86919-11-1	Flavaprenin 7,4'-diglucoside; 5,7,4'-Trihydroxy-8-C-prenylflavanone 7,4'-di-O-glucoside	C32H41O15	665.244	A0747	Sophoraflavanone B	C031	Flavanone	9.5	S0540	[Flavanone]-A(2OH, 1(C-Prenyl))-B(1OH)	Glucosyl, Glucosyl	no			C20H21O5	341.138					C20H19O4	323.128																	C18H19O4	299.128	C17H15O5	299.091
991	FL2FABNI0002	CAS:120727-36-8	5,7-Dihydroxy-4'-methoxy-8-C-prenylflavanone	C21H23O5	355.154	A0748	5,7-Dihydroxy-4'-methoxy-8-C-prenylflavanone	C031	Flavanone	9.5	S0610	[Flavanone]-A(2OH, 1(C-Prenyl))-B(1OMe)		yes			C21H23O5	355.154	C20H20O5	340.131			C21H21O4	337.143																	C19H21O4	313.143	C18H17O5	313.107
992	FL2FBANI0001	CAS:70872-29-6	Isoxanthohumol(Sophora); 7,4'-Dihydroxy-5-methoxy-8-C-prenylflavanone	C21H23O5	355.154	A0749	Isoxanthohumol(Sophora)	C031	Flavanone	9.5	S0609	[Flavanone]-A(1OH, 1OMe, 1(C-Prenyl))-B(1OH)		yes			C21H23O5	355.154	C20H20O5	340.131			C21H21O4	337.143																	C19H21O4	313.143	C18H17O5	313.107
993	FL2FCANI0003	CAS:201805-81-4	Mundulea flavanone B;7-O-Methyl-8-prenylnaringenin;7-Methyl-4'-hydroxyglabranin	C21H23O5	355.154	A0750	Mundulea flavanone B	C031	Flavanone	9.5	S0609	[Flavanone]-A(1OH, 1OMe, 1(C-Prenyl))-B(1OH)		yes			C21H23O5	355.154	C20H20O5	340.131			C21H21O4	337.143																	C19H21O4	313.143	C18H17O5	313.107
994	FL2FCBNI0001	CAS:70872-28-5	Flowerine;5-Hydroxy-7,4'-dimethoxy-8-prenylflavanone	C22H25O5	369.17	A0751	Flowerine	C031	Flavanone	9.5	S0611	[Flavanone]-A(1OH, 1OMe, 1(C-Prenyl))-B(1OMe)		yes			C22H25O5	369.17	C21H22O5	354.146			C22H23O4	351.159																	C20H23O4	327.159	C19H19O5	327.123
995	FL2FAANI0014	CAS:119240-82-3	Licoflavanone	C20H21O5	341.138	A0752	Licoflavanone	C031	Flavanone	9.5	S0612	[Flavanone]-A(2OH)-B(1OH, 1(C-Prenyl))		yes			C20H21O5	341.138					C20H19O4	323.128																	C18H19O4	299.128	C17H15O5	299.091
996	FL2FAANI0001	CAS:77263-11-7	Abyssinone V; (2S) -3',5'-Diprenyl-4',5,7-trihydroxyflavanone	C25H29O5	409.201	A0753	Abyssinone V	C031	Flavanone	9.5	S0613	[Flavanone]-A(2OH)-B(1OH, 2(C-Prenyl))		yes			C25H29O5	409.201					C25H27O4	391.19																	C23H27O4	367.19	C22H23O5	367.154
997	FL2FABNI0008	CAS:201480-12-8	Abyssinone V 4'-methyl ether;5,7-Dihydroxy-4'-methoxy-3',5'-diprenylflavanone	C26H31O5	423.217	A0754	Abyssinone V 4'-methyl ether	C031	Flavanone	9.5	S0614	[Flavanone]-A(2OH)-B(1OMe, 2(C-Prenyl))		yes			C26H31O5	423.217	C25H28O5	408.193			C26H29O4	405.206																	C24H29O4	381.206	C23H25O5	381.17
998	FL2FAANI0002	CAS:68236-11-3	6,8-Diprenylnaringenin;Lonchocarpol A;Senegalensein	C25H29O5	409.201	A0755	6,8-Diprenylnaringenin	C031	Flavanone	9.5	S0615	[Flavanone]-A(2OH, 2(C-Prenyl))-B(1OH)		yes			C25H29O5	409.201					C25H27O4	391.19																	C23H27O4	367.19	C22H23O5	367.154
999	FL2FAANI0007	CAS:80510-05-0	Euchrestaflavanone A	C25H29O5	409.201	A0756	Euchrestaflavanone A	C031	Flavanone	9.5	S0616	[Flavanone]-A(2OH, 1(C-Prenyl))-B(1OH, 1(C-Prenyl))		yes			C25H29O5	409.201					C25H27O4	391.19																	C23H27O4	367.19	C22H23O5	367.154
1000	FL2FABNI0001	CAS:93772-44-2	5,7-Dihydroxy-4'-methoxy-8,3'-di-C-prenylflavanone;Nimbaflavone	C26H31O5	423.217	A0757	Nimbaflavone	C031	Flavanone	9.5	S0617	[Flavanone]-A(2OH, 1(C-Prenyl))-B(1OMe, 1(C-Prenyl))		yes			C26H31O5	423.217	C25H28O5	408.193			C26H29O4	405.206																	C24H29O4	381.206	C23H25O5	381.17
1001	FL2FAANI0021	CAS:97134-79-7	Macarangaflavanone B;Paratocarpin L;5,7,4'-Trihydroxy-6,3'-diprenylflavanone	C25H29O5	409.201	A0758	Macarangaflavanone B	C031	Flavanone	9.5	S0616	[Flavanone]-A(2OH, 1(C-Prenyl))-B(1OH, 1(C-Prenyl))		yes			C25H29O5	409.201					C25H27O4	391.19																	C23H27O4	367.19	C22H23O5	367.154
1002	FL2FAANI0009	CAS:83474-69-5	Amorilin; 5,7,4'-Trihydroxy-6,8,3'-tri-C-prenylflavanone	C30H37O5	477.264	A0759	Amorilin	C031	Flavanone	9.5	S0618	[Flavanone]-A(2OH, 2(C-Prenyl))-B(1OH, 1(C-Prenyl))		yes			C30H37O5	477.264					C30H35O4	459.253																	C28H35O4	435.253	C27H31O5	435.217
1003	FL2FAANI0008	CAS:90686-12-7	Hydroxysophoranone; 5,7,4'-Trihydroxy-8,3',5'-tri-C-prenylflavanone	C30H37O5	477.264	A0760	Hydroxysophoranone	C031	Flavanone	9.5	S0619	[Flavanone]-A(2OH, 1(C-Prenyl))-B(1OH, 2(C-Prenyl))		yes			C30H37O5	477.264					C30H35O4	459.253																	C28H35O4	435.253	C27H31O5	435.217
1004	FL2FABNI0004	CAS:145399-97-9	Lespedezaflavanone G; 5,7-Dihydroxy-4'-methoxy-6-C-methyl-8,3'-di-C-prenylflavanone	C27H33O5	437.232	A0761	Lespedezaflavanone G	C031	Flavanone	9.5	S0620	[Flavanone]-A(2OH, 1(C-Prenyl), 1Methyl)-B(1OMe, 1(C-Prenyl))		yes			C27H33O5	437.232
1005	FL2FABNI0003	CAS:145399-96-8	Lespedezaflavanone F; 5,7-Dihydroxy-4'-methoxy-8-C-methyl-6,3'-di-C-prenylflavanone	C27H33O5	437.232	A0762	Lespedezaflavanone F	C031	Flavanone	9.5	S0620	[Flavanone]-A(2OH, 1(C-Prenyl), 1Methyl)-B(1OMe, 1(C-Prenyl))		yes			C27H33O5	437.232
1006	FL2FAANI0025	CAS:289681-42-1	Remangiflavanone A;5,7,4'-Trihydroxy-8-(2-Isopropenyl-5-methyl-5-hexenyl)flavanone	C25H29O5	409.201	A0763	Remangiflavanone A	C031	Flavanone	9.5	S0621	[Flavanone]-A(2OH, 1(2-Isopropenyl-5-methyl-5-hexenyl))-B(1OH)		yes			C25H29O5	409.201
1007	FL2FAANI0016	CAS:162616-67-3, CAS:162681-79-0	Lupiniol A1;Lupiniol A2; 5,7,4'-Trihydroxy-6-C- (2-hydroxy-3-methyl-3-butenyl) -8-C-prenylflavanone	C25H29O6	425.196	A0764	Lupiniol A1	C031	Flavanone	9.5	S0622	[Flavanone]-A(2OH, 1(C-Prenyl), 1(2-hydroxy-3-methyl-3-butenyl))-B(1OH)		yes			C25H29O6	425.196
1008	FL2FAANI0013	CAS:111545-12-1	Lonchocarpol B	C25H31O7	443.206	A0765	Lonchocarpol B	C031	Flavanone	9.5	S0623	[Flavanone]-A(2OH, 1(C-Prenyl), 1(2,3-Dihydroxy-3-methylbutyl))-B(1OH)		yes			C25H31O7	443.206
1009	FL2FAANI0017	CAS:162616-68-4	Lupiniol B	C25H29O6	425.196	A0766	Lupiniol B	C031	Flavanone	9.5	S0624	[Flavanone]-A(2OH, 1(C-Prenyl))-B(1OH, 1(2-hydroxy-3-methyl-3-butenyl))		yes			C25H29O6	425.196
1010	FL2FAANI0010	CAS:81656-59-9	Flemiflavanone D	C25H29O6	425.196	A0767	Flemiflavanone D	C031	Flavanone	9.5	S0625	[Flavanone]-A(2OH, 1(C-Prenyl))-B(1OH, 1(3-Methyl-2,3-epoxybutyl))		yes			C25H29O6	425.196
1011	FL2FAANI0022	CAS:192572-93-3	(2S)-5,7,4'-Trihydroxy-6-(1,1-dimethylallyl)flavanone	C20H21O5	341.138	A0768	5,7,4'-Trihydroxy-6-(1,1-dimethylallyl)flavanone	C031	Flavanone	9.5	S0626	[Flavanone]-A(2OH, 1(1,1-Dimethylallyl))-B(1OH)		yes			C20H21O5	341.138
1012	FL2FAANI0023	CAS:651304-84-6	Ugonin E;5,7,4'-Trihydroxy-8-(1,1-dimethylallyl)flavanone	C20H21O5	341.138	A0769	Ugonin E	C031	Flavanone	9.5	S0626	[Flavanone]-A(2OH, 1(1,1-Dimethylallyl))-B(1OH)		yes			C20H21O5	341.138
1013	FL2FAANI0026	CAS:202054-73-7	Tomentosanol D;5,7,4'-Trihydroxy-8-(2-hydroxy-3-methylbutyl-3-enyl)flavanone	C20H21O6	357.133	A0770	Tomentosanol D	C031	Flavanone	9.5	S0627	[Flavanone]-A(2OH, 1(2-hydroxy-3-methyl-3-butenyl))-B(1OH)		yes			C20H21O6	357.133
1014	FL2FAANI0027	CAS:944706-28-9	Propolin E; 2alpha-[4-Hydroxy-5-(7-hydroxy-3,7-dimethyl-2-octenyl)phenyl]-5,7-dihydroxy-2H-1-benzopyran-4(3H)-one	C25H31O6	427.212	A0771	Propolin E	C031	Flavanone	9.5	S0628	[Flavanone]-A(2OH)-B(1OH, 1(7-hydroxy-3,7-dimethyl-2-octenyl))		yes			C25H31O6	427.212
1015	FL2FABNI0005	CAS:145631-55-6	5,7-Dihydroxy-4'-methoxy-8-C-(2-hydroxy-3-methyl-3-butenyl)flavanone	C21H23O6	371.149	A0772	5,7-Dihydroxy-4'-methoxy-8-C-(2-hydroxy-3-methyl-3-butenyl)flavanone	C031	Flavanone	9.5	S0629	[Flavanone]-A(2OH, 1(2-hydroxy-3-methyl-3-butenyl))-B(1OMe)		yes			C21H23O6	371.149
1016	FL2FAAGI0003	CAS:531503-85-2	Phellodensin E;5,7,4'-Trihydroxy-8-C-(3-hydroxymethyl-2-butenyl)flavanone 7-glucoside	C26H31O11	519.186	A0773	5,7,4'-Trihydroxy-8-C-(3-hydroxymethyl-2-butenyl)flavanone	C031	Flavanone	9.5	S0630	[Flavanone]-A(2OH, 1((Z)-4-hydroxyprenyl))-B(1OH)	Glucosyl	no			C20H21O6	357.133
1017	FL2FABNI0007	CAS:601470-33-1	Burttinonedehydrate;(S)-5,7-Dihydroxy-4'-methoxy-3'-(3-methylbutadienyl)-5'-(3-methylbut-2-enyl)flavanone	C26H29O5	421.201	A0774	Burttinonedehydrate	C031	Flavanone	9.5	S0631	[Flavanone]-A(2OH)-B(1OMe, 1(C-Prenyl), 1(3-methylbutadienyl))		yes			C26H29O5	421.201
1018	FL2FABNI0009	CAS:213819-43-3	Burttinone;5,7-Dihydroxy-4'-methoxy-3'-prenyl-5'-(3-Hydroxy-3-methylbut-1-enyl)flavanone	C26H31O6	439.212	A0775	Burttinone	C031	Flavanone	9.5	S0632	[Flavanone]-A(2OH)-B(1OMe, 1(C-Prenyl), 1(3-Hydroxy-3-methyl-1-butenyl))		yes	The compound name was corrected: SciFinder [Phytochem.,48,(1998),1439]		C26H31O6	439.212
1019	FL2FABNI0006	CAS:151922-21-3	5,7-Dihydroxy-4'-methoxy-8-C-prenyl-3'-(3-hydroxy-3-methylbutyl)flavanone	C26H33O6	441.227	A0776	5,7-Dihydroxy-4'-methoxy-8-C-prenyl-3'-(3-hydroxy-3-methylbutyl)flavanone	C031	Flavanone	9.5	S0633	[Flavanone]-A(2OH, 1(C-Prenyl))-B(1OMe, 1(3-Hydroxy-3-methylbutyl))		yes			C26H33O6	441.227
1020	FL2FAANI0011	CAS:97126-57-3	Bonannione A	C25H29O5	409.201	A0777	Bonannione A	C031	Flavanone	9.5	S0634	[Flavanone]-A(2OH, 1Geranyl)-B(1OH)		yes			C25H29O5	409.201
1021	FL2FAANI0012	CAS:87893-18-3	Sophoraflavanone A	C25H29O5	409.201	A0778	Sophoraflavanone A	C031	Flavanone	9.5	S0634	[Flavanone]-A(2OH, 1Geranyl)-B(1OH)		yes			C25H29O5	409.201
1022	FL2FAANI0024	CAS:171370-48-2	Macarangaflavanone A;5,7,4'-Trihydroxy-3'-geranylflavanone	C25H29O5	409.201	A0779	Macarangaflavanone A	C031	Flavanone	9.5	S0635	[Flavanone]-A(2OH)-B(1OH, 1Geranyl)		yes			C25H29O5	409.201
1023	FL2FAANI0018	CAS:139542-47-5	Leachianone E; 5,7,4'-Trihydroxy-8-C-lavandulylflavanone	C25H29O5	409.201	A0780	Leachianone E	C031	Flavanone	9.5	S0541	[Flavanone]-A(2OH, 1Lavandulyl)-B(1OH)		yes			C25H29O5	409.201
1024	FL2FBANI0002	CAS:254886-74-3	Kushenol U;(2S)-7,4'-Dihydroxy-8-lavandulyl-5-methoxyflavanone	C26H31O5	423.217	A0781	Kushenol U	C031	Flavanone	9.5	S0542	[Flavanone]-A(1OH, 1OMe, 1Lavandulyl)-B(1OH)		yes			C26H31O5	423.217
1025	FL2FAACS0001	CAS:3682-03-9	Hemiphloin;6-C-Glucosylnaringenin;(S)-6-beta-D-Glucopyranosyl-4',5,7-trihydroxyflavanone; (2S)-6-beta-D-Glucopyranosyl-2,3-dihydro-5,7-dihydroxy-2-(4-hydroxyphenyl)-4H-1-benzopyran-4-one	C21H23O10	435.129	A0782	Hemiphloin	C031	Flavanone	9.5	S0636	[Flavanone]-A(2OH, 1(C-Glc))-B(1OH)		yes			C21H23O10	435.129
1026	FL2FAACS0002	CAS:3682-02-8	Isohemiphloin;(S)-8-beta-D-Glucopyranosyl-4',5,7-trihydroxyflavanone;(2S)-8-beta-D-Glucopyranosyl-2,3-dihydro-5,7-dihydroxy-2-(4-hydroxyphenyl)-4H-1-benzopyran-4-one	C21H23O10	435.129	A0783	Isohemiphloin	C031	Flavanone	9.5	S0636	[Flavanone]-A(2OH, 1(C-Glc))-B(1OH)		yes			C21H23O10	435.129
1027	FL2FAACS0003	CAS:81426-09-7	6,8-Di-C-glucopyranosylnaringenin	C27H33O15	597.181	A0784	6,8-Di-C-glucopyranosylnaringenin	C031	Flavanone	9.5	S0637	[Flavanone]-A(2OH, 2(C-Glc))-B(1OH)		yes			C27H33O15	597.181
1028	FL2FAAGC0001	CAS:39262-30-1	Poriolide	C29H27O12	567.15	A0785	3'-(3-Carboxy-4-hydroxyphenyl)poriol	C031	Flavanone	9.5	S0638	[Flavanone]-A(2OH, 1Methyl)-B(1OH, 1(3-Carboxy-4-hydroxyphenyl))	cyclic-Glucosyl	no			C23H19O8	423.107
1029	FL2FAAGC0002	CAS:39262-31-2	Isoporiolide	C29H27O12	567.15	A0785	3'-(3-Carboxy-4-hydroxyphenyl)poriol	C031	Flavanone	9.5	S0638	[Flavanone]-A(2OH, 1Methyl)-B(1OH, 1(3-Carboxy-4-hydroxyphenyl))	cyclic-Glucosyl	no			C23H19O8	423.107
1030	FL2FBANC0001	CAS:193816-82-9	Calyxin C;2,3-Dihydro-7-hydroxy-8-[(1S,2E,5S)-5-hydroxy-1,7-bis(4-hydroxyphenyl)-2-heptenyl]-2-(4-hydroxyphenyl)-5-methoxy-4H-1-benzopyran-4-one	C35H35O8	583.233	A0786	Calyxin C	C031	Flavanone	9.5	S0639	[Flavanone]-A(1OH, 1OMe, 1(5-Hydroxy-1,7-bis-(4-hydroxyphenyl)-hept-2-enyl))-B(1OH)		yes			C35H35O8	583.233
1031	FL2FBANC0002	CAS:193816-86-3	Calyxin D;2,3-Dihydro-7-hydroxy-8-[(1R,2E,5S)-5-hydroxy-1,7-bis(4-hydroxyphenyl)-2-heptenyl]-2-(4-hydroxyphenyl)-5-methoxy-4H-1-benzopyran-4-one	C35H35O8	583.233	A0786	Calyxin C	C031	Flavanone	9.5	S0639	[Flavanone]-A(1OH, 1OMe, 1(5-Hydroxy-1,7-bis-(4-hydroxyphenyl)-hept-2-enyl))-B(1OH)		yes			C35H35O8	583.233
1032	FL2FBANC0007	CAS:193816-85-2	Epicalyxin C	C35H35O8	583.233	A0786	Calyxin C	C031	Flavanone	9.5	S0639	[Flavanone]-A(1OH, 1OMe, 1(5-Hydroxy-1,7-bis-(4-hydroxyphenyl)-hept-2-enyl))-B(1OH)		yes			C35H35O8	583.233
1033	FL2FBANC0008	CAS:193816-93-2	Epicalyxin D	C35H35O8	583.233	A0786	Calyxin C	C031	Flavanone	9.5	S0639	[Flavanone]-A(1OH, 1OMe, 1(5-Hydroxy-1,7-bis-(4-hydroxyphenyl)-hept-2-enyl))-B(1OH)		yes			C35H35O8	583.233
1034	FL2FBANC0003	CAS:205313-10-6	Calyxin G	C35H35O8	583.233	A0787	Calyxin G	C031	Flavanone	9.5	S0640	[Flavanone]-A(1OH, 1OMe, 1(2-(4-Hydroxyphenyl)-6-(2-(4-hydroxyphenyl)ethyl)-tetrahydropyran-4-yl))-B(1OH)		yes			C35H35O8	583.233
1035	FL2FBANC0005	CAS:332877-78-8	Calyxin K	C35H35O8	583.233	A0787	Calyxin G	C031	Flavanone	9.5	S0640	[Flavanone]-A(1OH, 1OMe, 1(2-(4-Hydroxyphenyl)-6-(2-(4-hydroxyphenyl)ethyl)-tetrahydropyran-4-yl))-B(1OH)		yes			C35H35O8	583.233
1036	FL2FBANC0009	CAS:205313-11-7	Epicalyxin G	C35H35O8	583.233	A0787	Calyxin G	C031	Flavanone	9.5	S0640	[Flavanone]-A(1OH, 1OMe, 1(2-(4-Hydroxyphenyl)-6-(2-(4-hydroxyphenyl)ethyl)-tetrahydropyran-4-yl))-B(1OH)		yes			C35H35O8	583.233
1037	FL2FBANC0011	CAS:332877-79-9	Epicalyxin K	C35H35O8	583.233	A0787	Calyxin G	C031	Flavanone	9.5	S0640	[Flavanone]-A(1OH, 1OMe, 1(2-(4-Hydroxyphenyl)-6-(2-(4-hydroxyphenyl)ethyl)-tetrahydropyran-4-yl))-B(1OH)		yes			C35H35O8	583.233
1038	FL2FBANC0006	CAS:332877-84-6	Calyxin M	C35H35O8	583.233	A0788	Calyxin M	C031	Flavanone	9.5	S0641	[Flavanone]-A(1OMe, 1([2,3:@@]-(4-(2-Hydroxy-4-(4-hydroxyphenyl)-butyl)-6-(4-hydroxyphenyl)-4,5-dihydropyrano)))-B(1OH)		yes			C35H35O8	583.233
1039	FL2FBANC0012	CAS:332396-26-6	Epicalyxin M	C35H35O8	583.233	A0788	Calyxin M	C031	Flavanone	9.5	S0641	[Flavanone]-A(1OMe, 1([2,3:@@]-(4-(2-Hydroxy-4-(4-hydroxyphenyl)-butyl)-6-(4-hydroxyphenyl)-4,5-dihydropyrano)))-B(1OH)		yes			C35H35O8	583.233
1040	FL2FBANC0004	CAS:332877-81-3	Calyxin J	C42H39O9	687.259	A0789	Calyxin J	C031	Flavanone	9.5	S0642	[Flavanone]-A(1OMe, 1([3,4:@@]-(1,8-Di(4-hydroxyphenyl)-6-(2-(3-hydroxyphenyl)ethyl)-1,4a,5,8a-Tetrahydropyrano[3,4-c]pyrano)))-B(1OH)		yes			C42H39O9	687.259
1041	FL2FBANC0010	CAS:332877-82-4	Epicalyxin J	C42H39O9	687.259	A0789	Calyxin J	C031	Flavanone	9.5	S0642	[Flavanone]-A(1OMe, 1([3,4:@@]-(1,8-Di(4-hydroxyphenyl)-6-(2-(3-hydroxyphenyl)ethyl)-1,4a,5,8a-Tetrahydropyrano[3,4-c]pyrano)))-B(1OH)		yes			C42H39O9	687.259
1042	FL2FAANP0003	CAS:70872-27-4	Citflavanone	C20H19O5	339.123	A0790	Citflavanone	C031	Flavanone	9.5	S0643	[Flavanone]-A(1OH, 1([2,3:@@]-(6,6-Dimethylpyrano)))-B(1OH)		yes			C20H19O5	339.123					C20H17O4	321.112																	C18H17O4	297.112	C17H13O5	297.076
1043	FL2FABNP0001	CAS:509078-09-5	5-Hydroxy-4'-methoxy-6'',6''-dimethylpyrano[2'',3'':7,8]flavanone	C21H21O5	353.138	A0791	5-Hydroxy-4'-methoxy-6'',6''-dimethylpyrano[2'',3'':7,8]flavanone	C031	Flavanone	9.5	S0644	[Flavanone]-A(1OH, 1([2,3:@@]-(6,6-Dimethylpyrano)))-B(1OMe)		yes			C21H21O5	353.138	C20H18O5	338.115			C21H19O4	335.128																	C19H19O4	311.128	C18H15O5	311.091
1044	FL2FBBNP0001	CAS:167568-52-7	Glyflavanone A;(2S)-5,4'-Dimethoxy-6'',6''-dimethylpyrano[2'',3'':7,8]flavanone	C22H23O5	367.154	A0792	Glyflavanone A	C031	Flavanone	9.5	S0645	[Flavanone]-A(1OMe, 1([2,3:@@]-(6,6-Dimethylpyrano)))-B(1OMe)		yes			C22H23O5	367.154	C21H20O5	352.131			C22H21O4	349.143																	C20H21O4	325.143	C19H17O5	325.107
1045	FL2FAANP0009	CAS:170900-13-7	Paratocarpin K;5,4'-Dihydroxy-6'',6''-dimethylpyrano[2'',3'':7,6]flavanone	C20H19O5	339.123	A0793	Paratocarpin K	C031	Flavanone	9.5	S0643	[Flavanone]-A(1OH, 1([2,3:@@]-(6,6-Dimethylpyrano)))-B(1OH)		yes			C20H19O5	339.123					C20H17O4	321.112																	C18H17O4	297.112	C17H13O5	297.076
1046	FL2FAANF0005	CAS:192572-99-9	5,4'-Dihydroxy-4'',4''-Dimethyl-5''-[2'',3'':7,6]methyldihydrofuranoflavanone	C20H21O5	341.138	A0794	5,4'-Dihydroxy-4'',4''-Dimethyl-5''-[2'',3'':7,6]methyldihydrofuranoflavanone	C031	Flavanone	9.5	S0646	[Flavanone]-A(1OH, 1([2,3:@@]-(4,4,5-Trimethyldihydrofurano)))-B(1OH)		yes			C20H21O5	341.138
1047	FL2FAANF0006	CAS:531503-84-1	Phellodensin D;5,4'-Dihydroxy-2''-(1-hydroxy-1-methylethyl)dihydrofuro[2,3-h]flavanone	C20H21O6	357.133	A0795	Phellodensin D	C031	Flavanone	9.5	S0647	[Flavanone]-A(1OH, 1([2,3:@@]-(5-(hydroxyisopropanyl)dihydrofurano)))-B(1OH)		yes			C20H21O6	357.133
1048	FL2FAANF0011	CAS:571186-32-8	Anastatin A;(2S)-2,3-Dihydro-5,7,8-trihydroxy-2-(4-hydroxyphenyl)-4H-Benzofuro[3,2-g]-1-benzopyran-4-one	C21H15O7	379.081	A0796	Anastatin A	C031	Flavanone	9.5	S0648	[Flavanone]-A(1OH, 1([2,3:@@]-(5,6-Dihydroxybenzofurano)))-B(1OH)		yes			C21H15O7	379.081
1049	FL2FAANF0012	CAS:571186-33-9	Anastatin B;(2S)-2,3-Dihydro-5,9,10-trihydroxy-2-(4-hydroxyphenyl)-4H-benzofuro[2,3-h]-1-benzopyran-4-one	C21H15O7	379.081	A0797	Anastatin B	C031	Flavanone	9.5	S0648	[Flavanone]-A(1OH, 1([2,3:@@]-(5,6-Dihydroxybenzofurano)))-B(1OH)		yes			C21H15O7	379.081
1050	FL2FAANP0015	CAS:466689-44-1	(2S)-4',5-Dihydroxy-8-hydroxymethyl-6'',6''-dimethylpyrano[2'',3'':7,6]flavanone	C21H21O6	369.133	A0798	4',5-Dihydroxy-8-hydroxymethyl-6'',6''-dimethylpyrano[2'',3'':7,6]flavanone	C031	Flavanone	9.5	S0649	[Flavanone]-A(1OH, 1([2,3:@@]-(6,6-Dimethylpyrano)), 1Hydroxymethyl)-B(1OH)		yes			C21H21O6	369.133
1051	FL2FAANN0001	CAS:143228-45-9	Calomelanol H;3,4,7,8-Tetrahydro-5-hydroxy-8-(4-hydroxyphenyl)-4-phenyl-2H,6H-benzo[1,2-b:5,4-b']dipyran-2,6-dione	C24H19O6	403.118	A0799	Calomelanol H	C031	Flavanone	9.5	S0650	[Flavanone]-A(1OH, 1([2,3:@@]-(4-Phenyl-4,5-dihydro-6-oxopyrano)))-B(1OH)		yes			C24H19O6	403.118
1052	FL2FAANP0004	CAS:116310-61-3	Euchrenone a1	C25H25O5	405.17	A0800	Euchrenone a1	C031	Flavanone	9.5	S0651	[Flavanone]-A(1OH, 1([2,3:@@]-(6,6-Dimethylpyrano)))-B(1([2,3:@@]-(6,6-Dimethylpyrano)))		yes			C25H25O5	405.17					C25H23O4	387.159																	C23H23O4	363.159	C22H19O5	363.123
1053	FL2FAANP0001	CAS:68236-12-4	Cajaflavanone	C25H27O5	407.185	A0801	Cajaflavanone	C031	Flavanone	9.5	S0549	[Flavanone]-A(1OH, 1(C-Prenyl), 1([2,3:@@]-(6,6-Dimethylpyrano)))-B(1OH)		yes			C25H27O5	407.185
1054	FL2FAANP0002	CAS:55890-27-2	Lupinifolin	C25H27O5	407.185	A0802	Lupinifolin	C031	Flavanone	9.5	S0549	[Flavanone]-A(1OH, 1(C-Prenyl), 1([2,3:@@]-(6,6-Dimethylpyrano)))-B(1OH)		yes			C25H27O5	407.185
1055	FL2FAANP0005	CAS:116310-62-4	Euchrenone a2	C25H27O5	407.185	A0803	Euchrenone a2	C031	Flavanone	9.5	S0652	[Flavanone]-A(1OH, 1([2,3:@@]-(6,6-Dimethylpyrano)))-B(1OH, 1(C-Prenyl))		yes			C25H27O5	407.185
1056	FL2FAANP0010	CAS:170662-22-3	Paratocarpin H;5,7-Dihydroxy-6-prenyl-6'',6''-dimethylpyrano[2'',3'':4',3']flavanone	C25H27O5	407.185	A0804	Paratocarpin H	C031	Flavanone	9.5	S0653	[Flavanone]-A(2OH, 1(C-Prenyl))-B(1([2,3:@@]-(6,6-Dimethylpyrano)))		yes			C25H27O5	407.185
1057	FL2FAANP0011	CAS:170662-23-4	Paratocarpin I;5,4'-Dihydroxy-3'-prenyl-6'',6''-dimethylpyrano[2'',3'':7,6]flavanone	C25H27O5	407.185	A0805	Paratocarpin I	C031	Flavanone	9.5	S0652	[Flavanone]-A(1OH, 1([2,3:@@]-(6,6-Dimethylpyrano)))-B(1OH, 1(C-Prenyl))		yes			C25H27O5	407.185
1058	FL2FAANP0012	CAS:432041-07-1	Cycloaltilisin 7;5,4'-Dihydroxy-6''-methyl,6''-(4-methylpent-3-enyl)-pyrano[2'',3'':7,8]flavanone	C25H27O5	407.185	A0806	Cycloaltilisin 7	C031	Flavanone	9.5	S0654	[Flavanone]-A(1OH, 1([2,3:@@]-(6-Methyl-6-(4-methyl-3-pentenyl)pyrano)))-B(1OH)		yes			C25H27O5	407.185
1059	FL2FAANF0004	CAS:162616-69-5	Lupinenol	C25H27O6	423.18	A0807	Lupinenol	C031	Flavanone	9.5	S0655	[Flavanone]-A(1OH, 1(C-Prenyl), 1([2,3:@@]-(5-(hydroxyisopropanyl)furano)))-B(1OH)		yes			C25H27O6	423.18
1060	FL2FAANP0016	CAS:193485-23-3	2''',3'''-Epoxylupinifolin;2'',3''-Epoxylupinifolin;(2S)-5,4'-Dihydroxy-8-(2,3-epoxy-3-methylbutyl)-6'',6''-dimethylpyrano[2'',3'':7,6]flavanone	C25H27O6	423.18	A0808	2''',3'''-Epoxylupinifolin	C031	Flavanone	9.5	S0656	[Flavanone]-A(1OH, 1([2,3:@@]-(6,6-Dimethylpyrano)), 1(3-Methyl-2,3-epoxybutyl))-B(1OH)		yes			C25H27O6	423.18
1061	FL2FAANP0017	CAS:193551-72-3	Dereticulatin;5,4'-Dihydroxy-8-(2-hydroxy-3-methylbutyl-3-enyl)-6'',6''-dimethylpyrano[2'',3'':7,6]flavanone	C25H27O6	423.18	A0809	Dereticulatin	C031	Flavanone	9.5	S0657	[Flavanone]-A(1OH, 1([2,3:@@]-(6,6-Dimethylpyrano)), 1(2-hydroxy-3-methyl-3-butenyl))-B(1OH)		yes			C25H27O6	423.18
1062	FL2FAANP0018	CAS:349491-03-8	1'''-Hydroxy-2''',3'''-Epoxylupinifolin;5,4-Dihydroxy-8-(1-hydroxy-2,3-epoxy-3-methylbutyl)-6'',6''-dimethylpyrano[2'',3'':7,6]flavanone	C25H27O7	439.175	A0810	1'''-Hydroxy-2''',3'''-Epoxylupinifolin	C031	Flavanone	9.5	S0658	[Flavanone]-A(1OH, 1([2,3:@@]-(6,6-Dimethylpyrano)), 1(1-Hydroxy-3-methyl-2,3-epoxybutyl))-B(1OH)		yes			C25H27O7	439.175
1063	FL2FAANP0013	CAS:170900-12-6	Paratocarpin J;5-Hydroxy-bis(6'',6''-dimethyldihydropyrano[2'',3'':7,6][2'',3'':4',3'])flavanone	C25H29O5	409.201	A0811	Paratocarpin J	C031	Flavanone	9.5	S0659	[Flavanone]-A(1OH, 1([2,3:@@]-(6,6-Dimethyldihydropyrano)))-B(1([2,3:@@]-(6,6-Dimethyldihydropyrano)))		yes			C25H29O5	409.201
1064	FL2FAANP0014	CAS:474326-33-5	Euchrenone a16;5,7-Dihydroxy-8-prenyl-6'',6''-dimethyldihydropyrano[2'',3'':4',3']flavanone	C25H29O5	409.201	A0812	Euchrenone a16	C031	Flavanone	9.5	S0660	[Flavanone]-A(2OH, 1(C-Prenyl))-B(1([2,3:@@]-(6,6-Dimethyldihydropyrano)))		yes			C25H29O5	409.201
1065	FL2FAANF0001	CAS:111545-13-2	Lonchocarpol C;(-)-Lonchocarpol C	C25H29O6	425.196	A0813	Lonchocarpol C	C031	Flavanone	9.5	S0661	[Flavanone]-A(1OH, 1(C-Prenyl), 1([2,3:@@]-(5-(hydroxyisopropanyl)dihydrofurano)))-B(1OH)		yes			C25H29O6	425.196
1066	FL2FAANF0007	CAS:162808-16-4	Lonchocarpol C1;5,4'-Dihydroxy-6-prenyl-5''-(2-hydroxyisopropyl)[2'',3'':7,8]dihydrofuranoflavanone	C25H29O6	425.196	A0813	Lonchocarpol C	C031	Flavanone	9.5	S0661	[Flavanone]-A(1OH, 1(C-Prenyl), 1([2,3:@@]-(5-(hydroxyisopropanyl)dihydrofurano)))-B(1OH)		yes			C25H29O6	425.196
1067	FL2FAANF0008	CAS:162808-17-5	Lonchocarpol C2;5''-epi-5,4'-Dihydroxy-6-prenyl-5''-(2-hydroxyisopropyl)[2'',3'':7,8]dihydrofuranoflavanone	C25H29O6	425.196	A0813	Lonchocarpol C	C031	Flavanone	9.5	S0661	[Flavanone]-A(1OH, 1(C-Prenyl), 1([2,3:@@]-(5-(hydroxyisopropanyl)dihydrofurano)))-B(1OH)		yes			C25H29O6	425.196
1068	FL2FAANF0002	CAS:111545-14-3	Lonchocarpol D	C25H29O6	425.196	A0814	Lonchocarpol D	C031	Flavanone	9.5	S0661	[Flavanone]-A(1OH, 1(C-Prenyl), 1([2,3:@@]-(5-(hydroxyisopropanyl)dihydrofurano)))-B(1OH)		yes			C25H29O6	425.196
1069	FL2FAANF0009	CAS:162808-18-6	Lonchocarpol D1;5,4'-Dihydroxy-8-prenyl-5''-(2-hydroxyisopropyl)[2'',3'':7,6]dihydrofuranoflavanone	C25H29O6	425.196	A0814	Lonchocarpol D	C031	Flavanone	9.5	S0661	[Flavanone]-A(1OH, 1(C-Prenyl), 1([2,3:@@]-(5-(hydroxyisopropanyl)dihydrofurano)))-B(1OH)		yes			C25H29O6	425.196
1070	FL2FAANF0010	CAS:162808-19-7	Lonchocarpol D2;5''-epi-5,4'-Dihydroxy-8-prenyl-5''-(2-hydroxyisopropyl)[2'',3'':7,6]dihydrofuranoflavanone	C25H29O6	425.196	A0814	Lonchocarpol D	C031	Flavanone	9.5	S0661	[Flavanone]-A(1OH, 1(C-Prenyl), 1([2,3:@@]-(5-(hydroxyisopropanyl)dihydrofurano)))-B(1OH)		yes			C25H29O6	425.196
1071	FL2FAANF0003	CAS:111567-20-5	Lonchocarpol E	C25H29O7	441.191	A0815	Lonchocarpol E	C031	Flavanone	9.5	S0662	[Flavanone]-A(2([2,3:@@]-(5-(hydroxyisopropanyl)dihydrofurano)) )-B(1OH)		yes			C25H29O7	441.191
1072	FL2FAANP0019	CAS:466689-46-3	2'',3''-Dihydroxylupinifolin;5,4'-Dihydroxy-8-(2,3-dihydroxy-3-methylbutyl)-6'',6''-dimethylpyrano[2'',3'':7,6]flavanone	C25H29O7	441.191	A0816	2'',3''-Dihydroxylupinifolin	C031	Flavanone	9.5	S0663	[Flavanone]-A(1OH, 1([2,3:@@]-(6,6-Dimethylpyrano)), 1(2,3-Dihydroxy-3-methylbutyl))-B(1OH)		yes			C25H29O7	441.191
1073	FL2FAANP0020	CAS:146503-29-9	Derriflavanone	C26H29O7	453.191	A0817	Derriflavanone	C031	Flavanone	9.5	S0664	[Flavanone]-A(1OH, 1([2,3:@@]-(6,6-Dimethylpyrano)), 1(3-Methoxy-4,4-dimethyl-2-oxetanylmethyl))-B(1OH)		yes			C26H29O7	453.191
1074	FL2FAANP0021	CAS:146503-29-9	epi-Derriflavanone	C26H29O7	453.191	A0817	Derriflavanone	C031	Flavanone	9.5	S0664	[Flavanone]-A(1OH, 1([2,3:@@]-(6,6-Dimethylpyrano)), 1(3-Methoxy-4,4-dimethyl-2-oxetanylmethyl))-B(1OH)		yes			C26H29O7	453.191
1075	FL2FAANP0007	CAS:150998-92-8	Euchrenone a14	C30H33O5	473.232	A0818	Euchrenone a14	C031	Flavanone	9.5	S0665	[Flavanone]-A(1OH, 1(C-Prenyl), 1([2,3:@@]-(6,6-Dimethylpyrano)))-B(1([2,3:@@]-(6,6-Dimethylpyrano)))		yes			C30H33O5	473.232
1076	FL2FAANP0008	CAS:150998-93-9	Euchrenone a15	C30H33O5	473.232	A0819	Euchrenone a15	C031	Flavanone	9.5	S0665	[Flavanone]-A(1OH, 1(C-Prenyl), 1([2,3:@@]-(6,6-Dimethylpyrano)))-B(1([2,3:@@]-(6,6-Dimethylpyrano)))		yes			C30H33O5	473.232
1077	FL2FAANP0006	CAS:121795-45-7	Euchrenone a4	C30H35O5	475.248	A0820	Euchrenone a4	C031	Flavanone	9.5	S0666	[Flavanone]-A(2OH, 2(C-Prenyl))-B(1([2,3:@@]-(6,6-Dimethylpyrano)))		yes			C30H35O5	475.248
1078	FL2FABNN0001	CAS:143228-44-8	Calomelanol G;3,4,7,8-Tetrahydro-5-hydroxy-4-(4-hydroxyphenyl)-8-(4-methoxyphenyl)-2H,6H-benzo[1,2-b:5,4-b']dipyran-2,6-dione	C25H21O7	433.128	A0821	Calomelanol G	C031	Flavanone	9.5	S0667	[Flavanone]-A(1OH, 1([2,3:@@]-(4-(p-Hydroxyphenyl)-6-oxodihydropyrano)))-B(1OMe)		yes			C25H21O7	433.128
1079	FL2FACNS0001	CAS:552-58-9	Eriodictyol	C15H13O6	289.071	A0822	Eriodictyol	C031	Flavanone	9.5	S0524	[Flavanone]-A(2OH)-B(2OH)		yes			C15H13O6	289.071					C15H11O5	271.06																	C13H11O5	247.06
1080	FL2FACNI0012	CAS:208596-55-8	Monotesone A;5,7,3'-Trihydroxy-4'-O-prenylflavanone	C20H21O6	357.133	A0822	Eriodictyol	C031	Flavanone	9.5	S0524	[Flavanone]-A(2OH)-B(2OH)	Prenyl	no			C15H13O6	289.071					C15H11O5	271.06																	C13H11O5	247.06
1081	FL2FACGS0010	CAS:125535-06-0, CAS:618910-88-6	Eriodictyol 7-glucuronide	C21H21O12	465.103	A0822	Eriodictyol	C031	Flavanone	9.5	S0524	[Flavanone]-A(2OH)-B(2OH)	Glucuronosyl	no			C15H13O6	289.071					C15H11O5	271.06																	C13H11O5	247.06
1082	FL2FACGS0014	CAS:125535-06-0	(2S)-5,7,3',4'-Tetrahydroxyflavanone 7-glucuronide	C21H21O12	465.103	A0822	Eriodictyol	C031	Flavanone	9.5	S0524	[Flavanone]-A(2OH)-B(2OH)	Glucuronosyl	no			C15H13O6	289.071					C15H11O5	271.06																	C13H11O5	247.06
1083	FL2FACGS0002	CAS:71481-42-0	Eriodictyol 5-O-rhamnoside	C21H23O10	435.129	A0822	Eriodictyol	C031	Flavanone	9.5	S0524	[Flavanone]-A(2OH)-B(2OH)	Rhamnosyl	no			C15H13O6	289.071					C15H11O5	271.06																	C13H11O5	247.06
1084	FL2FACGS0005	CAS:480-35-3	Eriodictin; 5,7,3',4'-Tetrahydroxyflavanone 7-O-rhamnoside	C21H23O10	435.129	A0822	Eriodictyol	C031	Flavanone	9.5	S0524	[Flavanone]-A(2OH)-B(2OH)	Rhamnosyl	no			C15H13O6	289.071					C15H11O5	271.06																	C13H11O5	247.06
1085	FL2FACGS0003	CAS:103617-12-5	Eriodictyol 5-O-glucoside	C21H23O11	451.123	A0822	Eriodictyol	C031	Flavanone	9.5	S0524	[Flavanone]-A(2OH)-B(2OH)	Glucosyl	no			C15H13O6	289.071					C15H11O5	271.06																	C13H11O5	247.06
1086	FL2FACGS0004	CAS:38965-51-4	Eriodictyol 7-O-glucoside	C21H23O11	451.123	A0822	Eriodictyol	C031	Flavanone	9.5	S0524	[Flavanone]-A(2OH)-B(2OH)	Glucosyl	no			C15H13O6	289.071					C15H11O5	271.06																	C13H11O5	247.06
1087	FL2FACGS0006	CAS:69284-90-8	Eriodictyol 3'-O-glucoside	C21H23O11	451.123	A0822	Eriodictyol	C031	Flavanone	9.5	S0524	[Flavanone]-A(2OH)-B(2OH)	Glucosyl	no			C15H13O6	289.071					C15H11O5	271.06																	C13H11O5	247.06
1088	FL2FACGS0015	CAS:146555-76-2	Coccinoside A;5,7,3',4'-Tetrahydroxyflavanone 7-(6-acetylglucoside)	C23H25O12	493.134	A0822	Eriodictyol	C031	Flavanone	9.5	S0524	[Flavanone]-A(2OH)-B(2OH)	(Acetyl)-Glucosyl	no			C15H13O6	289.071					C15H11O5	271.06																	C13H11O5	247.06
1089	FL2FACGS0016	CAS:340816-09-3	5,7,3',4'-Tetrahydroxyflavanone 7-alpha-L-arabinofuranosyl-(1->6)-glucoside	C26H31O15	583.166	A0822	Eriodictyol	C031	Flavanone	9.5	S0524	[Flavanone]-A(2OH)-B(2OH)	(Arabinofuranosyl)-Glucosyl	no			C15H13O6	289.071					C15H11O5	271.06																	C13H11O5	247.06
1090	FL2FACGS0001	CAS:13241-32-2	Neoeriocitrin	C27H33O15	597.181	A0822	Eriodictyol	C031	Flavanone	9.5	S0524	[Flavanone]-A(2OH)-B(2OH)	(Rhamnosyl)-Glucosyl	no			C15H13O6	289.071					C15H11O5	271.06																	C13H11O5	247.06
1091	FL2FACGS0008	CAS:13463-28-0	Eriocitrin	C27H33O15	597.181	A0822	Eriodictyol	C031	Flavanone	9.5	S0524	[Flavanone]-A(2OH)-B(2OH)	(Rhamnosyl)-Glucosyl	no			C15H13O6	289.071					C15H11O5	271.06																	C13H11O5	247.06
1092	FL2FACGS0007	CAS:33983-44-7	Eriodictyol 5,3'-di-O-glucoside	C27H33O16	613.176	A0822	Eriodictyol	C031	Flavanone	9.5	S0524	[Flavanone]-A(2OH)-B(2OH)	Glucosyl, Glucosyl	no			C15H13O6	289.071					C15H11O5	271.06																	C13H11O5	247.06
1093	FL2FACGS0019	CAS:467437-60-1	(2S)-5,7,3',4'-Tetrahydroxyflavanone 7-(6-galloylglucoside)	C28H27O15	603.134	A0822	Eriodictyol	C031	Flavanone	9.5	S0524	[Flavanone]-A(2OH)-B(2OH)	(Galloyl)-Glucosyl	no			C15H13O6	289.071					C15H11O5	271.06																	C13H11O5	247.06
1094	FL2FACGS0017	CAS:467437-59-8	(2S)-5,7,3',4'-Tetrahydroxyflavanone 7-(6-p-coumaroylglucoside)	C30H29O13	597.16	A0822	Eriodictyol	C031	Flavanone	9.5	S0524	[Flavanone]-A(2OH)-B(2OH)	(Coumaroyl)-Glucosyl	no			C15H13O6	289.071					C15H11O5	271.06																	C13H11O5	247.06
1095	FL2FACGS0018	CAS:522623-06-9	(2S)-5,7,3',4'-Tetrahydroxyflavanone 3'-(6-p-coumaroylglucoside)	C30H29O13	597.16	A0822	Eriodictyol	C031	Flavanone	9.5	S0524	[Flavanone]-A(2OH)-B(2OH)	(Coumaroyl)-Glucosyl	no			C15H13O6	289.071					C15H11O5	271.06																	C13H11O5	247.06
1096	FL2FACGS0011	CAS:138989-34-1	Hexaacetylpyracanthoside; 5,7,3',4'-Tetrahydroxyflavanone 7-O-glucoside 3',4',2'',3'',4'',6''-hexaacetate	C33H35O17	703.187	A0822	Eriodictyol	C031	Flavanone	9.5	S0524	[Flavanone]-A(2OH)-B(2OH)	(Acetyl)-(Acetyl)-(Acetyl)-(Acetyl)-Glucosyl, Acetyl, Acetyl	no			C15H13O6	289.071
1097	FL2FADNS0001	CAS:446-71-9	Homoeriodictyol	C16H15O6	303.086	A0823	Homoeriodictyol	C031	Flavanone	9.5	S0582	[Flavanone]-A(2OH)-B(1OH, 1OMe)		yes			C16H15O6	303.086	C15H12O6	288.063			C16H13O5	285.076																	C14H13O5	261.076
1098	FL2FADNS0002	CAS:140163-21-9	5,7,4'-Trihydroxy-3'-methoxyflavanone 4'-O-isobutyrate	C20H21O7	373.128	A0823	Homoeriodictyol	C031	Flavanone	9.5	S0582	[Flavanone]-A(2OH)-B(1OH, 1OMe)	Isobutyroyl	no			C16H15O6	303.086	C15H12O6	288.063			C16H13O5	285.076																	C14H13O5	261.076
1099	FL2FADGS0002	CAS:14982-11-7	Viscumiside A; 5,7,4'-Trihydroxy-3'-methoxyflavanone 7-O-glucoside	C22H25O11	465.139	A0823	Homoeriodictyol	C031	Flavanone	9.5	S0582	[Flavanone]-A(2OH)-B(1OH, 1OMe)	Glucosyl	no			C16H15O6	303.086	C15H12O6	288.063			C16H13O5	285.076																	C14H13O5	261.076
1100	FL2FADGS0003	CAS:118985-26-5	Viscumneoside VI; 5,7,4'-Trihydroxy-3'-methoxyflavanone 7-O- (6''-O-acetyl) -glucoside	C24H27O12	507.15	A0823	Homoeriodictyol	C031	Flavanone	9.5	S0582	[Flavanone]-A(2OH)-B(1OH, 1OMe)	(Acetyl)-Glucosyl	no			C16H15O6	303.086	C15H12O6	288.063			C16H13O5	285.076																	C14H13O5	261.076
1101	FL2FADGS0001	CAS:118985-27-6	Viscumneoside III	C27H33O15	597.181	A0823	Homoeriodictyol	C031	Flavanone	9.5	S0582	[Flavanone]-A(2OH)-B(1OH, 1OMe)	(Apiofuranosyl)-Glucosyl	no			C16H15O6	303.086	C15H12O6	288.063			C16H13O5	285.076																	C14H13O5	261.076
1102	FL2FADGS0005	CAS:150172-22-8	Clematin;Clematine;5,7,4'-Trihydroxy-3'-methoxyflavanone 7-beta-L-rhamnosyl-(1->6)-glucoside	C28H35O15	611.197	A0823	Homoeriodictyol	C031	Flavanone	9.5	S0582	[Flavanone]-A(2OH)-B(1OH, 1OMe)	(Rhamnosyl)-Glucosyl	no	The compound name was corrected: SciFinder [Phytochem.,58,(2001),627]		C16H15O6	303.086	C15H12O6	288.063			C16H13O5	285.076																	C14H13O5	261.076
1103	FL2FADGS0004	CAS:119016-92-1	Viscumneoside V	C32H41O19	729.224	A0823	Homoeriodictyol	C031	Flavanone	9.5	S0582	[Flavanone]-A(2OH)-B(1OH, 1OMe)	((Apiofuranosyl)-Apiofuranosyl)-Glucosyl	no			C16H15O6	303.086	C15H12O6	288.063			C16H13O5	285.076																	C14H13O5	261.076
1104	FL2FCDGS0001	CAS:108886-01-7	Viscumneoside I; Homoeriodictyol-7-O-beta-D-glucopyranoside-4'-O-beta-D-apiofuranoside	C27H33O15	597.181	A0823	Homoeriodictyol	C031	Flavanone	9.5	S0582	[Flavanone]-A(2OH)-B(1OH, 1OMe)	Apiofuranosyl, Glucosyl	no	The compound name was corrected: SciFinder [Yiyao Gongye,18,(1987),123]		C16H15O6	303.086	C15H12O6	288.063			C16H13O5	285.076																	C14H13O5	261.076
1105	FL2FAFGS0001	CAS:70863-87-5	Eriodictyol 3',4'-dimethyl ether 5-O-glucoside	C23H27O11	479.155	A0824	Eriodictyol 3',4'-dimethyl ether	C031	Flavanone	9.5	S0668	[Flavanone]-A(2OH)-B(2OMe)	Glucosyl	no			C17H17O6	317.102	C16H14O6	302.078			C17H15O5	299.091																	C15H15O5	275.091
1106	FL2FAFGS0002	CAS:28034-80-2	5,7-Dihydroxy-3',4'-dimethoxyflavanone 7-rutinoside;Homoesperetin 7-rutinoside	C29H37O15	625.213	A0824	Eriodictyol 3',4'-dimethyl ether	C031	Flavanone	9.5	S0668	[Flavanone]-A(2OH)-B(2OMe)	(Rhamnosyl)-Glucosyl	no			C17H17O6	317.102	C16H14O6	302.078			C17H15O5	299.091																	C15H15O5	275.091
1107	FL2FAENS0001	CAS:520-33-2	Hesperetin	C16H15O6	303.086	A0825	Hesperetin	C031	Flavanone	9.5	S0582	[Flavanone]-A(2OH)-B(1OH, 1OMe)		yes			C16H15O6	303.086	C15H12O6	288.063			C16H13O5	285.076																	C14H13O5	261.076
1108	FL2FAEGS0005	CAS:66513-83-5	Hesperetin 7-O-rhamnoside	C22H25O10	449.144	A0825	Hesperetin	C031	Flavanone	9.5	S0582	[Flavanone]-A(2OH)-B(1OH, 1OMe)	Rhamnosyl	no			C16H15O6	303.086	C15H12O6	288.063			C16H13O5	285.076																	C14H13O5	261.076
1109	FL2FAEGS0003	CAS:69651-80-5	Hesperetin 5-O-glucoside	C22H25O11	465.139	A0825	Hesperetin	C031	Flavanone	9.5	S0582	[Flavanone]-A(2OH)-B(1OH, 1OMe)	Glucosyl	no			C16H15O6	303.086	C15H12O6	288.063			C16H13O5	285.076																	C14H13O5	261.076
1110	FL2FAEGS0004	CAS:2500-68-7	Hesperetin 7-O-glucoside	C22H25O11	465.139	A0825	Hesperetin	C031	Flavanone	9.5	S0582	[Flavanone]-A(2OH)-B(1OH, 1OMe)	Glucosyl	no			C16H15O6	303.086	C15H12O6	288.063			C16H13O5	285.076																	C14H13O5	261.076
1111	FL2FAEGS0001	CAS:520-26-3	Hesperidin	C28H35O15	611.197	A0825	Hesperetin	C031	Flavanone	9.5	S0582	[Flavanone]-A(2OH)-B(1OH, 1OMe)	(Rhamnosyl)-Glucosyl	no			C16H15O6	303.086	C15H12O6	288.063			C16H13O5	285.076																	C14H13O5	261.076
1112	FL2FAEGS0002	CAS:13241-33-3	Neohesperidin	C28H35O15	611.197	A0825	Hesperetin	C031	Flavanone	9.5	S0582	[Flavanone]-A(2OH)-B(1OH, 1OMe)	(Rhamnosyl)-Glucosyl	no			C16H15O6	303.086	C15H12O6	288.063			C16H13O5	285.076																	C14H13O5	261.076
1113	FL2FAEGS0006	CAS:97218-30-9	5,7,3'-Trihydroxy-4'-methoxyflavanone 7-(2,6-dirhamnosylglucoside)	C34H45O19	757.255	A0825	Hesperetin	C031	Flavanone	9.5	S0582	[Flavanone]-A(2OH)-B(1OH, 1OMe)	(Rhamnosyl)-(Rhamnosyl)-Glucosyl	no			C16H15O6	303.086	C15H12O6	288.063			C16H13O5	285.076																	C14H13O5	261.076
1114	FL2FAEGS0007	CAS:238750-98-6	Alhagidin;5,7,3'-Trihydroxy-4'-methoxyflavanone 7-galactosyl-(1->2)-[rhamnosyl-(1->6)]glucoside	C34H45O20	773.25	A0825	Hesperetin	C031	Flavanone	9.5	S0582	[Flavanone]-A(2OH)-B(1OH, 1OMe)	(Galactosyl)-(Rhamnosyl)-Glucosyl	no			C16H15O6	303.086	C15H12O6	288.063			C16H13O5	285.076																	C14H13O5	261.076
1115	FL2FBCGS0001	CAS:81074-96-6	Eriodictyol 5-methyl ether 7-O-xylosyl-(1->4)-arabinoside	C26H31O14	567.171	A0826	Eriodictyol 5-methyl ether	C031	Flavanone	9.5	S0532	[Flavanone]-A(1OH, 1OMe)-B(2OH)	(Xylosyl)-Arabinosyl	no			C16H15O6	303.086	C15H12O6	288.063			C16H13O5	285.076																	C14H13O5	261.076
1116	FL2FBCGS0002	CAS:114454-39-6	5-O-Methyleriodictyol 7-glucosyl-(1->4)-galactoside	C28H35O16	627.192	A0826	Eriodictyol 5-methyl ether	C031	Flavanone	9.5	S0532	[Flavanone]-A(1OH, 1OMe)-B(2OH)	(Glucosyl)-Galactosyl	no			C16H15O6	303.086	C15H12O6	288.063			C16H13O5	285.076																	C14H13O5	261.076
1117	FL2FBEGS0001	CAS:81757-67-7	Eriodictyol 5,4'-dimethyl ether 7-O-glucoside	C23H27O11	479.155	A0827	Eriodictyol 5,4'-dimethyl ether	C031	Flavanone	9.5	S0533	[Flavanone]-A(1OH, 1OMe)-B(1OH, 1OMe)	Glucosyl	no			C17H17O6	317.102	C16H14O6	302.078			C17H15O5	299.091																	C15H15O5	275.091
1118	FL2FCCNS0001	CAS:51857-11-5	Sternbin; 5,3',4'-Trihydroxy-7-methoxyflavanone	C16H15O6	303.086	A0828	Sternbin	C031	Flavanone	9.5	S0532	[Flavanone]-A(1OH, 1OMe)-B(2OH)		yes			C16H15O6	303.086	C15H12O6	288.063			C16H13O5	285.076																	C14H13O5	261.076
1119	FL2FCCGS0001	CAS:107140-38-5	7-O-Methyleriodictyol 3'-O-glucoside	C22H25O11	465.139	A0828	Sternbin	C031	Flavanone	9.5	S0532	[Flavanone]-A(1OH, 1OMe)-B(2OH)	Glucosyl	no			C16H15O6	303.086	C15H12O6	288.063			C16H13O5	285.076																	C14H13O5	261.076
1120	FL2FCDNS0001	CAS:54352-60-2	Eriodictyol 7,3'-dimethyl ether	C17H17O6	317.102	A0829	Eriodictyol 7,3'-dimethyl ether	C031	Flavanone	9.5	S0533	[Flavanone]-A(1OH, 1OMe)-B(1OH, 1OMe)		yes			C17H17O6	317.102	C16H14O6	302.078			C17H15O5	299.091																	C15H15O5	275.091
1121	FL2FCDNI0002	CAS:39953-50-9	Eriodictyol 7,3'-dimethyl ether 4'-prenyl ether	C22H25O6	385.165	A0829	Eriodictyol 7,3'-dimethyl ether	C031	Flavanone	9.5	S0533	[Flavanone]-A(1OH, 1OMe)-B(1OH, 1OMe)	Prenyl	no			C17H17O6	317.102	C16H14O6	302.078			C17H15O5	299.091																	C15H15O5	275.091
1122	FL2FCDGS0002	CAS:247580-66-1	(2S)-5,4'-Dihydroxy-7,3'-dimethoxyflavanone 4'-apiosyl-(1->2)-glucoside	C28H35O15	611.197	A0829	Eriodictyol 7,3'-dimethyl ether	C031	Flavanone	9.5	S0533	[Flavanone]-A(1OH, 1OMe)-B(1OH, 1OMe)	(Apiofuranosyl)-Glucosyl	no			C17H17O6	317.102	C16H14O6	302.078			C17H15O5	299.091																	C15H15O5	275.091
1123	FL2FCFNS0001	CAS:70987-96-1	Eriodictyol 7,3',4'-trimethyl ether	C18H19O6	331.118	A0830	Eriodictyol 7,3',4'-trimethyl ether	C031	Flavanone	9.5	S0548	[Flavanone]-A(1OH, 1OMe)-B(2OMe)		yes			C18H19O6	331.118	C17H16O6	316.094			C18H17O5	313.107																	C16H17O5	289.107
1124	FL2FCENS0001	CAS:28590-40-1	Persicogenin	C17H17O6	317.102	A0831	Persicogenin	C031	Flavanone	9.5	S0533	[Flavanone]-A(1OH, 1OMe)-B(1OH, 1OMe)		yes			C17H17O6	317.102	C16H14O6	302.078			C17H15O5	299.091																	C15H15O5	275.091
1125	FL2FCEGS0001	CAS:28978-03-2	Persiconin; 5,3'-Dihydroxy-7,4'-dimethoxyflavanone 5-O-glucoside	C23H27O11	479.155	A0831	Persicogenin	C031	Flavanone	9.5	S0533	[Flavanone]-A(1OH, 1OMe)-B(1OH, 1OMe)	Glucosyl	no			C17H17O6	317.102	C16H14O6	302.078			C17H15O5	299.091																	C15H15O5	275.091
1126	FL2FCEGS0002	CAS:164863-05-2	5,3'-Dihydroxy-7,4'-dimethoxyflavanone 3'-glucoside;Persicogenin 3'-glucoside	C23H27O11	479.155	A0831	Persicogenin	C031	Flavanone	9.5	S0533	[Flavanone]-A(1OH, 1OMe)-B(1OH, 1OMe)	Glucosyl	no			C17H17O6	317.102	C16H14O6	302.078			C17H15O5	299.091																	C15H15O5	275.091
1127	FL2FACGM0001	CAS:35924-32-4	5,7,3',4'-Tetrahydroxy-6-C-methylflavanone 7-O-glucosdie	C22H25O11	465.139	A0832	6-C-Methyleriodictylol	C031	Flavanone	9.5	S0583	[Flavanone]-A(2OH, 1Methyl)-B(2OH)	Glucosyl	no			C16H15O6	303.086
1128	FL2FBCGM0001	CAS:85687-89-4	7,3',4'-Trihydroxy-5-methoxy-6-C-methylflavanone 7-O-glucoside	C23H27O11	479.155	A0833	7,3',4'-Trihydroxy-5-methoxy-6-C-methylflavanone	C031	Flavanone	9.5	S0669	[Flavanone]-A(1OH, 1OMe, 1Methyl)-B(2OH)	Glucosyl	no			C17H17O6	317.102
1129	FL2FCFNM0001	CAS:151649-33-1	5-Hydroxy-7,3',4'-trimethoxy-6-C-methylflavanone	C19H21O6	345.133	A0834	5-Hydroxy-7,3',4'-trimethoxy-6-C-methylflavanone	C031	Flavanone	9.5	S0670	[Flavanone]-A(1OH, 1OMe, 1Methyl)-B(2OMe)		yes			C19H21O6	345.133
1130	FL2FDENM0001	CAS:86890-96-2	3'-Hydroxy-5,7,4'-trimethoxy-8-C-methylflavanone	C19H21O6	345.133	A0835	3'-Hydroxy-5,7,4'-trimethoxy-8-C-methylflavanone	C031	Flavanone	9.5	S0671	[Flavanone]-A(2OMe, 1Methyl)-B(1OH, 1OMe)		yes			C19H21O6	345.133
1131	FL2FACGM0002	CAS:111128-08-6	Mesuein	C28H35O15	611.197	A0836	5'-C-Methyleriodictylol	C031	Flavanone	9.5	S0672	[Flavanone]-A(2OH)-B(2OH, 1Methyl)	(Galactosyl)-Rhamnosyl	no			C16H15O6	303.086
1132	FL2FACNM0001	CAS:95272-99-4	Cyrtominetin	C17H17O6	317.102	A0837	Cyrtominetin	C031	Flavanone	9.5	S0673	[Flavanone]-A(2OH, 2Methyl)-B(2OH)		yes			C17H17O6	317.102
1133	FL2FADNM0001	CAS:78417-14-8	5,7,4'-Trihydroxy-3'-methoxy-6,8-di-C-methylflavanone	C18H19O6	331.118	A0838	5,7,4'-Trihydroxy-3'-methoxy-6,8-di-C-methylflavanone	C031	Flavanone	9.5	S0674	[Flavanone]-A(2OH, 2Methyl)-B(1OH, 1OMe)		yes			C18H19O6	331.118
1134	FL2FACNI0001	CAS:80931-12-0	6-Prenyleriodictyol	C20H21O6	357.133	A0839	6-Prenyleriodictyol	C031	Flavanone	9.5	S0675	[Flavanone]-A(2OH, 1(C-Prenyl))-B(2OH)		yes			C20H21O6	357.133					C20H19O5	339.123																	C18H19O5	315.123	C17H15O6	315.086
1135	FL2FACNI0002	CAS:80931-11-9	8-Prenyleriodictyol	C20H21O6	357.133	A0840	8-Prenyleriodictyol	C031	Flavanone	9.5	S0675	[Flavanone]-A(2OH, 1(C-Prenyl))-B(2OH)		yes			C20H21O6	357.133					C20H19O5	339.123																	C18H19O5	315.123	C17H15O6	315.086
1136	FL2FADNI0004	CAS:156281-21-9	Exiguaflavanone K	C21H23O6	371.149	A0841	Exiguaflavanone K	C031	Flavanone	9.5	S0676	[Flavanone]-A(2OH, 1(C-Prenyl))-B(1OH, 1OMe)		yes			C21H23O6	371.149	C20H20O6	356.125			C21H21O5	353.138																	C19H21O5	329.138	C18H17O6	329.102
1137	FL2FCCNI0002	CAS:72944-03-7	5,3',4'-Trihydroxy-7-methoxy-8-C-prenylflavanone	C21H23O6	371.149	A0842	5,3',4'-Trihydroxy-7-methoxy-8-C-prenylflavanone	C031	Flavanone	9.5	S0677	[Flavanone]-A(1OH, 1OMe, 1(C-Prenyl))-B(2OH)		yes			C21H23O6	371.149	C20H20O6	356.125			C21H21O5	353.138																	C19H21O5	329.138	C18H17O6	329.102
1138	FL2FACNI0003	CAS:87746-47-2	Sigmoidin B	C20H21O6	357.133	A0843	Sigmoidin B	C031	Flavanone	9.5	S0678	[Flavanone]-A(2OH)-B(2OH, 1(C-Prenyl))		yes			C20H21O6	357.133					C20H19O5	339.123																	C18H19O5	315.123	C17H15O6	315.086
1139	FL2FADNI0001	CAS:671781-82-1	5'-Prenylhomoeriodictyol;Abyssinin II;Abyssinoflavanone II	C21H23O6	371.149	A0844	5'-Prenylhomoeriodictyol	C031	Flavanone	9.5	S0679	[Flavanone]-A(2OH)-B(1OH, 1OMe, 1(C-Prenyl))		yes			C21H23O6	371.149	C20H20O6	356.125			C21H21O5	353.138																	C19H21O5	329.138	C18H17O6	329.102
1140	FL2FAENI0002	CAS:114340-00-0	4'-Methylsigmoidin B	C21H23O6	371.149	A0845	4'-Methylsigmoidin B	C031	Flavanone	9.5	S0679	[Flavanone]-A(2OH)-B(1OH, 1OMe, 1(C-Prenyl))		yes			C21H23O6	371.149	C20H20O6	356.125			C21H21O5	353.138																	C19H21O5	329.138	C18H17O6	329.102
1141	FL2FAFNI0001	CAS:147047-03-8	5,7-Dihydroxy-3',4'-dimethoxy-5'-prenylflavanone	C22H25O6	385.165	A0846	5,7-Dihydroxy-3',4'-dimethoxy-5'-prenylflavanone	C031	Flavanone	9.5	S0680	[Flavanone]-A(2OH)-B(2OMe, 1(C-Prenyl))		yes			C22H25O6	385.165	C21H22O6	370.141			C22H23O5	367.154																	C20H23O5	343.154	C19H19O6	343.118
1142	FL2FACNI0007	CAS:109173-57-1	2'-Prenyleriodictyol	C20H21O6	357.133	A0847	2'-Prenyleriodictyol	C031	Flavanone	9.5	S0678	[Flavanone]-A(2OH)-B(2OH, 1(C-Prenyl))		yes			C20H21O6	357.133					C20H19O5	339.123																	C18H19O5	315.123	C17H15O6	315.086
1143	FL2FACNI0004	CAS:87746-48-3	Sigmoidin A	C25H29O6	425.196	A0848	Sigmoidin A	C031	Flavanone	9.5	S0681	[Flavanone]-A(2OH)-B(2OH, 2(C-Prenyl))		yes			C25H29O6	425.196					C25H27O5	407.185																	C23H27O5	383.185	C22H23O6	383.149
1144	FL2FACNI0008	CAS:124596-89-0	Gancaonin E	C25H29O6	425.196	A0849	Gancaonin E	C031	Flavanone	9.5	S0682	[Flavanone]-A(2OH, 1(C-Prenyl))-B(2OH, 1(C-Prenyl))		yes			C25H29O6	425.196					C25H27O5	407.185																	C23H27O5	383.185	C22H23O6	383.149
1145	FL2FACNI0009	CAS:151649-32-0	5,7,3',4'-Tetrahydroxy-6,8-di-C-prenylflavanone;6,8-Diprenyleriodictyol;(S)-2-(3,4-Dihydroxyphenyl)-2,3-dihydro-5,7-dihydroxy-6,8-bis(3-methyl-2-butenyl)-4H-1-Benzopyran-4-one	C25H29O6	425.196	A0850	6,8-Diprenyleriodictyol	C031	Flavanone	9.5	S0584	[Flavanone]-A(2OH, 2(C-Prenyl))-B(2OH)		yes			C25H29O6	425.196					C25H27O5	407.185																	C23H27O5	383.185	C22H23O6	383.149
1146	FL2FADNI0003	CAS:126199-36-8	Hiravanone;(S)-2,3-Dihydro-5,7-dihydroxy-2-(4-hydroxy-3-methoxyphenyl)-6,8-bis(3-methyl-2-butenyl)-4H-1-benzopyran-4-one	C26H31O6	439.212	A0851	Hiravanone	C031	Flavanone	9.5	S0683	[Flavanone]-A(2OH, 2(C-Prenyl))-B(1OH, 1OMe)		yes			C26H31O6	439.212	C25H28O6	424.188			C26H29O5	421.201																	C24H29O5	397.201	C23H25O6	397.165
1147	FL2FCCNI0001	CAS:83677-03-6	Amoradicin	C26H31O6	439.212	A0852	Amoradicin	C031	Flavanone	9.5	S0684	[Flavanone]-A(1OH, 1OMe, 2(C-Prenyl))-B(2OH)		yes			C26H31O6	439.212	C25H28O6	424.188			C26H29O5	421.201																	C24H29O5	397.201	C23H25O6	397.165
1148	FL2FCDNI0001	CAS:94927-38-5	Amoradinin; 5,4'-Dihydroxy-7,3'-dimethoxy-6,8-di-C-prenylflavanone	C27H33O6	453.227	A0853	Amoradinin	C031	Flavanone	9.5	S0685	[Flavanone]-A(1OH, 1OMe, 2(C-Prenyl))-B(1OH, 1OMe)		yes			C27H33O6	453.227	C26H30O6	438.204			C27H31O5	435.217																	C25H31O5	411.217	C24H27O6	411.18
1149	FL2FACNI0011	CAS:156788-69-1	5,7,3',4'-Tetrahydroxy-6,5'-di-C-prenylflavanone	C25H29O6	425.196	A0854	5,7,3',4'-Tetrahydroxy-6,5'-di-C-prenylflavanone	C031	Flavanone	9.5	S0682	[Flavanone]-A(2OH, 1(C-Prenyl))-B(2OH, 1(C-Prenyl))		yes			C25H29O6	425.196					C25H27O5	407.185																	C23H27O5	383.185	C22H23O6	383.149
1150	FL2FACNI0013	CAS:183990-15-0	Abyssinin III;Abyssinoflavanone III;5,7,3',4'-Tetrahydroxy-5',6'-diprenylflavanone	C25H29O6	425.196	A0855	Abyssinin III	C031	Flavanone	9.5	S0681	[Flavanone]-A(2OH)-B(2OH, 2(C-Prenyl))		yes			C25H29O6	425.196					C25H27O5	407.185																	C23H27O5	383.185	C22H23O6	383.149
1151	FL2FACNI0005	CAS:83474-70-8	Amorisin; 5,7,3',4'-Tetrahydroxy-6,8,5'-tri-C-prenylflavanone	C30H37O6	493.258	A0856	Amorisin	C031	Flavanone	9.5	S0686	[Flavanone]-A(2OH, 2(C-Prenyl))-B(2OH, 1(C-Prenyl))		yes			C30H37O6	493.258					C30H35O5	475.248																	C28H35O5	451.248	C27H31O6	451.212
1152	FL2FADNI0002	CAS:83474-68-4	Amoritin	C31H39O6	507.274	A0857	Amoritin	C031	Flavanone	9.5	S0687	[Flavanone]-A(2OH, 2(C-Prenyl))-B(1OH, 1OMe, 1(C-Prenyl))		yes			C31H39O6	507.274	C30H36O6	492.251			C31H37O5	489.264																	C29H37O5	465.264	C28H33O6	465.227
1153	FL2FAENI0003	CAS:212069-24-4	Isoamoritin;5,7,3'-Trihydroxy-4'-methoxy-6,8,5'-triprenylflavanone	C31H39O6	507.274	A0858	Isoamoritin	C031	Flavanone	9.5	S0687	[Flavanone]-A(2OH, 2(C-Prenyl))-B(1OH, 1OMe, 1(C-Prenyl))		yes			C31H39O6	507.274	C30H36O6	492.251			C31H37O5	489.264																	C29H37O5	465.264	C28H33O6	465.227
1154	FL2FACNI0006	CAS:73676-38-7	Diplacone	C25H29O6	425.196	A0859	Diplacone	C031	Flavanone	9.5	S0688	[Flavanone]-A(2OH, 1Geranyl)-B(2OH)		yes			C25H29O6	425.196
1155	FL2FAENI0001	CAS:-	4'-O-Methyldiplacone; 5,7,3'-Trihydroxy-4'-methoxy-6-C-geranylflavanone	C26H31O6	439.212	A0860	4'-O-Methyldiplacone	C031	Flavanone	9.5	S0689	[Flavanone]-A(2OH, 1Geranyl)-B(1OH, 1OMe)		yes			C26H31O6	439.212
1156	FL2FACNI0022	CAS:73676-37-6	Nymphaeol B; Propolin D; 2alpha-[3,4-Dihydroxy-2-[(2E)-3,7-dimethyl-2,6-octadienyl]phenyl]-5,7-dihydroxy-2H-1-benzopyran-4(3H)-one	C25H29O6	425.196	A0861	Propolin D	C031	Flavanone	9.5	S0690	[Flavanone]-A(2OH)-B(2OH, 1Geranyl)		yes			C25H29O6	425.196
1157	FL2FACNI0023	CAS:682340-87-0	Isonymphaeol B; 2alpha-[3,4-Dihydroxy-5-[(2E)-3,7-dimethyl-2,6-octadienyl]phenyl]-5,7-dihydroxy-2H-1-benzopyran-4(3H)-one	C25H29O6	425.196	A0862	Isonymphaeol B	C031	Flavanone	9.5	S0690	[Flavanone]-A(2OH)-B(2OH, 1Geranyl)		yes			C25H29O6	425.196
1158	FL2FACNI0024	CAS:73676-36-5	Nymphaeol C; (-)-Nymphaeol C; Propolin G; (2S)-2-[2-[(2E)-3,7-Dimethyl-2,6-octadienyl]-3,4-dihydroxyphenyl]-5,7-dihydroxy-6-(3-methyl-2-butenyl)-2H-1-benzopyran-4(3H)-one	C30H37O6	493.258	A0863	Nymphaeol C	C031	Flavanone	9.5	S0691	[Flavanone]-A(2OH, 1(C-Prenyl))-B(2OH, 1Geranyl)		yes			C30H37O6	493.258
1159	FL2FACNI0015	CAS:156499-53-5	6-Farnesyl-3',4',5,7-tetrahydroxyflavanone	C30H37O6	493.258	A0864	6-Farnesyl-3',4',5,7-tetrahydroxyflavanone	C031	Flavanone	9.5	S0692	[Flavanone]-A(2OH, 1Farnesyl)-B(2OH)		yes			C30H37O6	493.258
1160	FL2FACNI0017	CAS:234766-44-0	Dorsmanin H;5,7,3',4'-Tetrahydroxy-6-prenyl-8-(2-hydroxy-3-methylbut-3-enyl)flavanone	C25H29O7	441.191	A0865	Dorsmanin H	C031	Flavanone	9.5	S0693	[Flavanone]-A(2OH, 1(C-Prenyl), 1(2-hydroxy-3-methyl-3-butenyl))-B(2OH)		yes			C25H29O7	441.191
1161	FL2FADNI0005	CAS:180680-91-5	Laxiflorin;5,7,4'-Trihydroxy-3'-methoxy-6-(beta-hydroxyethyl)-8-prenylflavanone	C23H27O7	415.175	A0866	Laxiflorin	C031	Flavanone	9.5	S0694	[Flavanone]-A(2OH, 1(C-Prenyl), 1(2-Hydroxyethyl))-B(1OH, 1OMe)		yes			C23H27O7	415.175
1162	FL2FACNI0014	CAS:192572-94-4	(2S)-5,7,3',4'-Tetrahydroxy-6-(1,1-dimethylallyl)flavanone	C20H21O6	357.133	A0867	6-(1,1-Dimethylallyl)eriodictyol	C031	Flavanone	9.5	S0695	[Flavanone]-A(2OH, 1(1,1-Dimethylallyl))-B(2OH)		yes			C20H21O6	357.133
1163	FL2FADNI0006	CAS:192572-95-5	(2S)-5,7,4'-Trihydroxy-3'-methoxy-6-(1,1-dimethylallyl)flavanone	C21H23O6	371.149	A0868	5,7,4'-Trihydroxy-3'-methoxy-6-(1,1-dimethylallyl)flavanone	C031	Flavanone	9.5	S0696	[Flavanone]-A(2OH, 1(1,1-Dimethylallyl))-B(1OH, 1OMe)		yes			C21H23O6	371.149
1164	FL2FACNI0016	CAS:677709-68-1	Licoleafol;(2S)-5,7,3',4'-Tetrahydroxy-8-[(E)-3-hydroxymethyl-2-butenyl]flavanone	C20H21O7	373.128	A0869	Licoleafol	C031	Flavanone	9.5	S0697	[Flavanone]-A(2OH, 1((E)-4-Hydroxyprenyl))-B(2OH)		yes			C20H21O7	373.128
1165	FL2FACNI0018	CAS:180318-50-7	Kanzonol S;5,7,3',4'-Tetrahydroxy-8-[4-(acetyloxy)-3-methyl-2-butenyl]flavanone	C22H23O8	415.139	A0870	Kanzonol S	C031	Flavanone	9.5	S0698	[Flavanone]-A(2OH, 1(1(O-Acetyl)-(E)-4-Hydroxyprenyl))-B(2OH)		yes		A carboxyl group binds to the C-substituent, which was included in MSMS-aglycone.	C22H23O8	415.139
1166	FL2FACNI0010	CAS:151716-83-5	6-C-(3-Hydroxyisopentyl)eriodictyol	C20H23O7	375.144	A0871	6-C-(3-Hydroxyisopentyl)eriodictyol	C031	Flavanone	9.5	S0699	[Flavanone]-A(2OH, 1(3-hydroxy-3-methylbutyl))-B(2OH)		yes			C20H23O7	375.144
1167	FL2FACNI0019	CAS:529510-22-3	Propolin A; 2alpha-[3,4-Dihydroxy-2-(7-hydroxy-3,7-dimethyl-2-octenyl)phenyl]-5,7-dihydroxy-2H-1-benzopyran-4(3H)-one	C25H31O7	443.206	A0872	Propolin A	C031	Flavanone	9.5	S0700	[Flavanone]-A(2OH)-B(2OH, 1(7-hydroxy-3,7-dimethyl-2-octenyl))		yes			C25H31O7	443.206
1168	FL2FACNI0020	CAS:529510-23-4	Propolin B; 2alpha-[3,4-Dihydroxy-5-(7-hydroxy-3,7-dimethyl-2-octenyl)phenyl]-5,7-dihydroxy-2H-1-benzopyran-4(3H)-one	C25H31O7	443.206	A0873	Propolin B	C031	Flavanone	9.5	S0700	[Flavanone]-A(2OH)-B(2OH, 1(7-hydroxy-3,7-dimethyl-2-octenyl))		yes			C25H31O7	443.206
1169	FL2FACNI0021	CAS:865852-11-5	Prokinawan; (2S)-5,7,3',4'-Tetrahydroxy-6-(7-hydroxy-3,7-dimethyl-2-octenyl)flavanone	C25H31O7	443.206	A0874	Prokinawan	C031	Flavanone	9.5	S0701	[Flavanone]-A(2OH, 1(7-hydroxy-3,7-dimethyl-2-octenyl))-B(2OH)		yes			C25H31O7	443.206
1170	FL2FACCS0001	CAS:153733-96-1	8-C-Glucopyranosyleriodictylol	C21H23O11	451.123	A0875	8-C-Glucopyranosyleriodictylol	C031	Flavanone	9.5	S0702	[Flavanone]-A(2OH, 1(C-Glc))-B(2OH)		yes			C21H23O11	451.123
1171	FL2FADCS0001	CAS:-	Dihydroscoparin; 5,7,4'-Trihydroxy-3'-methoxyflavanone 8-C-glucoside	C22H25O11	465.139	A0876	Dihydroscoparin	C031	Flavanone	9.5	S0703	[Flavanone]-A(2OH, 1(C-Glc))-B(1OH, 1OMe)		yes			C22H25O11	465.139
1172	FL2FACGS0012	CAS:308850-46-6	(2R)-5,7,3',4'-Tetrahydroxyflavanone 6-C-glucoside	C21H23O11	451.123	A0877	5,7,3',4'-Tetrahydroxyflavanone 6-C-glucoside	C031	Flavanone	9.5	S0702	[Flavanone]-A(2OH, 1(C-Glc))-B(2OH)		yes			C21H23O11	451.123
1173	FL2FACGS0013	CAS:118040-45-2	(2S)-5,7,3',4'-Tetrahydroxyflavanone 6-C-glucoside	C21H23O11	451.123	A0877	5,7,3',4'-Tetrahydroxyflavanone 6-C-glucoside	C031	Flavanone	9.5	S0702	[Flavanone]-A(2OH, 1(C-Glc))-B(2OH)		yes			C21H23O11	451.123
1174	FL2FACNF0001	CAS:152075-97-3	Velloeriodictyol	C20H19O6	355.118	A0878	Velloeriodictyol	C031	Flavanone	9.5	S0704	[Flavanone]-A(1OH, 1([2,3:@@]-(5-Isopropenyldihydrofurano)))-B(2OH)		yes			C20H19O6	355.118
1175	FL2FACNP0001	CAS:101923-93-7	Sigmoidin C	C20H19O6	355.118	A0879	Sigmoidin C	C031	Flavanone	9.5	S0705	[Flavanone]-A(2OH)-B(1OH, 1([2,3:@@]-(6,6-Dimethylpyrano)))		yes			C20H19O6	355.118					C20H17O5	337.107																	C18H17O5	313.107	C17H13O6	313.071
1176	FL2FADNP0003	CAS:183990-13-8	Abyssinin I;Abyssinoflavanone I;(2S)-5,7-Dihydroxy-3'-methoxy-6'',6''-dimethylpyrano[2'',3'':4',5']flavanone	C21H21O6	369.133	A0880	Abyssinin I	C031	Flavanone	9.5	S0706	[Flavanone]-A(2OH)-B(1OMe, 1([2,3:@@]-(6,6-Dimethylpyrano)))		yes			C21H21O6	369.133	C20H18O6	354.11			C21H19O5	351.123																	C19H19O5	327.123	C18H15O6	327.086
1177	FL2FACNP0003	CAS:106533-44-2	Sigmoidin D	C20H21O7	373.128	A0881	Sigmoidin D	C031	Flavanone	9.5	S0707	[Flavanone]-A(2OH)-B(1OH, 1([2,3:@@]-(6,6-Dimethyl-5-hydroxydihydropyrano)))		yes			C20H21O7	373.128
1178	FL2FACNP0007	CAS:151590-50-0	Sigmoidin G	C20H21O8	389.123	A0882	Sigmoidin G	C031	Flavanone	9.5	S0708	[Flavanone]-A(2OH)-B(1OH, 1([2,3:@@]-(6,6-Dimethyl-4,5-dihydroxydihydropyrano)))		yes			C20H21O8	389.123
1179	FL2FACNF0002	CAS:201535-05-9	Abyssinoflavanone IV;5,7,3'-Trihydroxy-2'-prenyl-[2'',3'':4',5']furanoflavanone	C22H21O6	381.133	A0883	Abyssinoflavanone IV	C031	Flavanone	9.5	S0709	[Flavanone]-A(2OH)-B(1OH, 1(C-Prenyl), 1([2,3:@@]-Furano))		yes	The formula was corrected. The Figure in metabolomics.jp is wrong: SciFinder [J.Nat.Prod.,61,(1998),185]		C22H21O6	381.133
1180	FL2FACNN0001	CAS:70815-32-6	Silandrin	C25H23O9	467.134	A0884	Silandrin	C031	Flavanone	9.5	S0710	[Flavanone]-A(2OH)-B(1([2,3:@@]-(5-Hydroxymethyl-6-(p-hydroxy-m-methoxyphenyl)-dihydro[1,4]dioxinyl)))		yes			C25H23O9	467.134
1181	FL2FACNN0002	CAS:96238-88-9	Silyhermin	C25H23O9	467.134	A0885	Silyhermin	C031	Flavanone	9.5	S0711	[Flavanone]-A(2OH)-B(1OH, 1([2,3:@@]-(4-Hydroxymethyl-5-(p-hydroxy-m-methoxyphenyl)furano)))		yes			C25H23O9	467.134
1182	FL2FACNN0003	CAS:96291-04-2	Neosilyhermin A	C25H23O9	467.134	A0886	Neosilyhermin A	C031	Flavanone	9.5	S0711	[Flavanone]-A(2OH)-B(1OH, 1([2,3:@@]-(4-Hydroxymethyl-5-(p-hydroxy-m-methoxyphenyl)furano)))		yes			C25H23O9	467.134
1183	FL2FACNN0004	CAS:96238-87-8	Neosilyhermin B	C25H23O9	467.134	A0886	Neosilyhermin A	C031	Flavanone	9.5	S0711	[Flavanone]-A(2OH)-B(1OH, 1([2,3:@@]-(4-Hydroxymethyl-5-(p-hydroxy-m-methoxyphenyl)furano)))		yes			C25H23O9	467.134
1184	FL2FACNP0004	CAS:126005-97-8	Sigmoidin F	C25H27O6	423.18	A0887	Sigmoidin F	C031	Flavanone	9.5	S0712	[Flavanone]-A(2OH)-B(1OH, 1(C-Prenyl), 1([2,3:@@]-(6,6-Dimethylpyrano)))		yes			C25H27O6	423.18
1185	FL2FACNP0008	CAS:329703-46-0	Dorsmanin I;(2S)-5,3',4'-Trihydroxy-8-prenyl-6'',6''-dimethylpyrano[2'',3'':7,6]flavanone	C25H27O6	423.18	A0888	Dorsmanin I	C031	Flavanone	9.5	S0550	[Flavanone]-A(1OH, 1(C-Prenyl), 1([2,3:@@]-(6,6-Dimethylpyrano)))-B(2OH)		yes			C25H27O6	423.18
1186	FL2FADNP0002	CAS:144049-80-9	3'-Methoxylupinifolin	C26H29O6	437.196	A0889	3'-Methoxylupinifolin	C031	Flavanone	9.5	S0713	[Flavanone]-A(1OH, 1(C-Prenyl), 1([2,3:@@]-(6,6-Dimethylpyrano)))-B(1OH, 1OMe)		yes			C26H29O6	437.196
1187	FL2FACNP0009	CAS:329703-76-6	Dorsmanin J;5,3',4'-Trihydroxy-8-prenyl-6'',6''-dimethyldihydropyrano[2'',3'':7,6]flavanone	C25H29O6	425.196	A0890	Dorsmanin J	C031	Flavanone	9.5	S0714	[Flavanone]-A(1OH, 1(C-Prenyl), 1([2,3:@@]-(6,6-Dimethyldihydropyrano)))-B(2OH)		yes			C25H29O6	425.196
1188	FL2FACNP0010	CAS:234429-61-9	Dorsmanin E;3',4'-Dihydroxy-bis(6'',6''-dimethyldihydropyrano[2'',3'':5,6][2'',3'':7,8])flavanone	C25H29O6	425.196	A0891	Dorsmanin E	C031	Flavanone	9.5	S0715	[Flavanone]-A(2([2,3:@@]-(6,6-Dimethyldihydropyrano)))-B(2OH)		yes			C25H29O6	425.196
1189	FL2FACNF0003	CAS:234766-37-1	Dorsmanin F;(+)-7,8-[2''-(1-Hydroxy-1-methylethyl)-dihydrofurano]-6-prenyl-5,3',4'-trihydroxyflavanone	C25H29O7	441.191	A0892	Dorsmanin F	C031	Flavanone	9.5	S0716	[Flavanone]-A(1OH, 1(C-Prenyl), 1([2,3:@@]-(5-(hydroxyisopropanyl)dihydrofurano)))-B(2OH)		yes			C25H29O7	441.191
1190	FL2FACNF0005	CAS:329703-69-7	Epidorsmanin F	C25H29O7	441.191	A0892	Dorsmanin F	C031	Flavanone	9.5	S0716	[Flavanone]-A(1OH, 1(C-Prenyl), 1([2,3:@@]-(5-(hydroxyisopropanyl)dihydrofurano)))-B(2OH)		yes			C25H29O7	441.191
1191	FL2FACNF0004	CAS:234766-40-6	Dorsmanin G;(-)-6,7-[2''-(1-Hydroxy-1-methylethyl)dihydrofurano]-8-prenyl-5,3',4'-trihydroxyflavanone	C25H29O7	441.191	A0893	Dorsmanin G	C031	Flavanone	9.5	S0716	[Flavanone]-A(1OH, 1(C-Prenyl), 1([2,3:@@]-(5-(hydroxyisopropanyl)dihydrofurano)))-B(2OH)		yes			C25H29O7	441.191
1192	FL2FACNF0006	CAS:329703-72-2	Epidorsmanin G	C25H29O7	441.191	A0893	Dorsmanin G	C031	Flavanone	9.5	S0716	[Flavanone]-A(1OH, 1(C-Prenyl), 1([2,3:@@]-(5-(hydroxyisopropanyl)dihydrofurano)))-B(2OH)		yes			C25H29O7	441.191
1193	FL2FACNP0013	CAS:201535-06-0	Abyssinoflavanone V;5,7,3'-Trihydroxy-2'-prenyl-(5''-hydroxy-6'',6''-dimethyldihydropyrano[2'',3'':4',5'])flavanone	C25H29O7	441.191	A0894	Abyssinoflavanone V	C031	Flavanone	9.5	S0717	[Flavanone]-A(2OH)-B(1OH, 1(C-Prenyl), 1([2,3:@@]-(6,6-Dimethyl-5-hydroxydihydropyrano)))		yes			C25H29O7	441.191
1194	FL2FACNP0014	CAS:201535-07-1	Abyssinoflavanone VI;5,7-Dihydroxy-(5''-hydroxy-6'',6''-dimethylpyrano[2'',3'':3',2'])-6''',6'''-dimethyldihydropyrano[2''',3''':4',5']flavanone	C25H29O7	441.191	A0895	Abyssinoflavanone VI	C031	Flavanone	9.5	S0718	[Flavanone]-A(2OH)-B(1([2,3:@@]-(6,6-Dimethyldihydropyrano)), 1([2,3:@@]-(6,6-Dimethyl-5-hydroxydihydropyrano)))		yes	The CAS No. was corrected.		C25H29O7	441.191
1195	FL2FACNP0005	CAS:119347-09-0	Amorin	C30H33O6	489.227	A0896	Amorin	C031	Flavanone	9.5	S0719	[Flavanone]-A(1OH, 1(C-Prenyl), 1([2,3:@@]-(6,6-Dimethylpyrano)))-B(1OH, 1([2,3:@@]-(6,6-Dimethylpyrano)))		yes			C30H33O6	489.227
1196	FL2FACNP0002	CAS:83677-05-8	Amorinin	C30H35O6	491.243	A0897	Amorinin	C031	Flavanone	9.5	S0720	[Flavanone]-A(2OH, 2(C-Prenyl))-B(1OH, 1([2,3:@@]-(6,6-Dimethylpyrano)))		yes			C30H35O6	491.243
1197	FL2FACNP0006	CAS:119347-05-6	Amoridin	C30H35O6	491.243	A0898	Amoridin	C031	Flavanone	9.5	S0721	[Flavanone]-A(1OH, 1(C-Prenyl), 1([2,3:@@]-(6,6-Dimethylpyrano)))-B(2OH, 1(C-Prenyl))		yes			C30H35O6	491.243
1198	FL2FADNP0001	CAS:119347-01-2	Amoricin	C31H37O6	505.258	A0899	Amoricin	C031	Flavanone	9.5	S0722	[Flavanone]-A(1OH, 1(C-Prenyl), 1([2,3:@@]-(6,6-Dimethylpyrano)))-B(1OH, 1OMe, 1(C-Prenyl))		yes			C31H37O6	505.258
1199	FL2FACNP0011	CAS:352276-81-4	Tanariflavanone B;5,7,4'-Trihydroxy-6-prenyl-6''-methyl,6''-(4-methylpent-3-enyl)-pyrano[2'',3'':3',2']flavanone	C30H35O6	491.243	A0900	Tanariflavanone B	C031	Flavanone	9.5	S0723	[Flavanone]-A(2OH, 1(C-Prenyl))-B(1OH, 1([2,3:@@]-(6-Methyl-6-(4-methyl-3-pentenyl)pyrano)))		yes			C30H35O6	491.243
1200	FL2FACNP0012	CAS:352276-80-3	Tanariflavanone A;5,3',4'-Trihydroxy-2'-geranyl-(5''-hydroxy-6'',6''-dimethyldihydropyrano[2'',3'':7,6])flavanone	C30H37O7	509.253	A0901	Tanariflavanone A	C031	Flavanone	9.5	S0724	[Flavanone]-A(1OH, 1([2,3:@@]-(6,6-Dimethyl-5-hydroxydihydropyrano)))-B(2OH, 1Geranyl)		yes			C30H37O7	509.253
1201	FL2FAGNS0001	CAS:81398-31-4	5,7,3',4',5'-Pentahydroxyflavanone	C15H13O7	305.066	A0902	5,7,3',4',5'-Pentahydroxyflavanone	C031	Flavanone	9.5	S0725	[Flavanone]-A(2OH)-B(3OH)		yes			C15H13O7	305.066					C15H11O6	287.055																	C13H11O6	263.055
1202	FL2FAGGS0001	CAS:78708-33-5	Plantagoside	C21H23O12	467.118	A0902	5,7,3',4',5'-Pentahydroxyflavanone	C031	Flavanone	9.5	S0725	[Flavanone]-A(2OH)-B(3OH)	Glucosyl	no			C15H13O7	305.066					C15H11O6	287.055																	C13H11O6	263.055
1203	FL2FAIGS0001	CAS:450407-24-6	Peruvianoside I;Pervianoside I;(2R)-5,7,4'-Trihydroxy-3',5'-methoxyflavanone 5-glucoside	C23H27O12	495.15	A0903	5,7,4'-Trihydroxy-3',5'-dimethoxyflavanone	C031	Flavanone	9.5	S0534	[Flavanone]-A(2OH)-B(1OH, 2OMe)	Glucosyl	no			C17H17O7	333.097	C16H14O7	318.073			C17H15O6	315.086																	C15H15O6	291.086
1204	FL2FAIGS0002	CAS:450407-31-5	Peruvianoside II;(2S)-2,7,4'-Trihydroxy-3',5'-methoxyflavanone 5-glucoside	C23H27O12	495.15	A0903	5,7,4'-Trihydroxy-3',5'-dimethoxyflavanone	C031	Flavanone	9.5	S0534	[Flavanone]-A(2OH)-B(1OH, 2OMe)	Glucosyl	no			C17H17O7	333.097	C16H14O7	318.073			C17H15O6	315.086																	C15H15O6	291.086
1205	FL2FCHNS0001	CAS:92585-20-1	Dihydrotricetin 7,3'-dimethyl ether; 5,4',5'-Trihydroxy-7,3'-dimethoxyflavanone	C17H17O7	333.097	A0904	Dihydrotricetin 7,3'-dimethyl ether	C031	Flavanone	9.5	S0726	[Flavanone]-A(1OH, 1OMe)-B(2OH, 1OMe)		yes			C17H17O7	333.097	C16H14O7	318.073			C17H15O6	315.086																	C15H15O6	291.086
1206	FL2FCKNS0001	CAS:92585-23-4	5-Hydroxy-7,3',4',5'-tetramethoxyflavanone	C19H21O7	361.128	A0905	5-Hydroxy-7,3',4',5'-tetramethoxyflavanone	C031	Flavanone	9.5	S0727	[Flavanone]-A(1OH, 1OMe)-B(3OMe)		yes			C19H21O7	361.128	C18H18O7	346.105			C19H19O6	343.118																	C17H19O6	319.118
1207	FL2FAKNM0001	CAS:88839-96-7	5,7,3'-Trihydroxy-4',5'-dimethoxy-6,8-di-C-methylflavanone	C19H21O7	361.128	A0906	5,7,3'-Trihydroxy-4',5'-dimethoxy-6,8-di-C-methylflavanone	C031	Flavanone	9.5	S0728	[Flavanone]-A(2OH, 2Methyl)-B(1OH, 2OMe)		yes			C19H21O7	361.128
1208	FL2FALNS0004	CAS:56486-94-3	Steppogenin; 5,7,2',4'-Tetrahydroxyflavanone	C15H13O6	289.071	A0907	Steppogenin	C031	Flavanone	9.5	S0524	[Flavanone]-A(2OH)-B(2OH)		yes			C15H13O6	289.071					C15H11O5	271.06																	C13H11O5	247.06
1209	FL2FALGS0001	CAS:20194-60-9	Stepposide; 5,7,2',4'-Tetrahydroxyflavanone 7-O-glucoside	C21H23O11	451.123	A0907	Steppogenin	C031	Flavanone	9.5	S0524	[Flavanone]-A(2OH)-B(2OH)	Glucosyl	no			C15H13O6	289.071					C15H11O5	271.06																	C13H11O5	247.06
1210	FL2FALGS0002	CAS:247031-40-9	Steppogenin 4'-O-beta-D-glucoside;5,7,2',4'-Tetrahydroxyflavanone 4'-glucoside	C21H23O11	451.123	A0907	Steppogenin	C031	Flavanone	9.5	S0524	[Flavanone]-A(2OH)-B(2OH)	Glucosyl	no			C15H13O6	289.071					C15H11O5	271.06																	C13H11O5	247.06
1211	FL2FALNS0001	CAS:64166-14-9	Cerasinone	C18H19O6	331.118	A0908	Cerasinone	C031	Flavanone	9.5	S0548	[Flavanone]-A(1OH, 1OMe)-B(2OMe)		yes			C18H19O6	331.118	C17H16O6	316.094			C18H17O5	313.107																	C16H17O5	289.107
1212	FL2FALGS0003	CAS:343254-00-2	4'-Hydroxy-5,7,2'-trimethoxyflavanone 4'-rhamnosyl-(1->6)-glucoside	C30H39O15	639.228	A0909	4'-Hydroxy-5,7,2'-trimethoxyflavanone	C031	Flavanone	9.5	S0729	[Flavanone]-A(2OMe)-B(1OH, 1OMe)	(Rhamnosyl)-Glucosyl	no			C18H19O6	331.118	C17H16O6	316.094			C18H17O5	313.107																	C16H17O5	289.107
1213	FL2FALNS0002	CAS:56317-22-7	Arjunone	C19H21O6	345.133	A0910	Arjunone	C031	Flavanone	9.5	S0547	[Flavanone]-A(2OMe)-B(2OMe)		yes			C19H21O6	345.133	C18H18O6	330.11			C19H19O5	327.123																	C17H19O5	303.123
1214	FL2FALNS0003	CAS:520-25-2	Artocarpanone	C16H15O6	303.086	A0911	Artocarpanone	C031	Flavanone	9.5	S0532	[Flavanone]-A(1OH, 1OMe)-B(2OH)		yes			C16H15O6	303.086	C15H12O6	288.063			C16H13O5	285.076																	C14H13O5	261.076
1215	FL2FALNS0006	CAS:167319-11-1	5,2'-Dihydroxy-7,4'-dimethoxyflavanone	C17H17O6	317.102	A0912	5,2'-Dihydroxy-7,4'-dimethoxyflavanone	C031	Flavanone	9.5	S0533	[Flavanone]-A(1OH, 1OMe)-B(1OH, 1OMe)		yes			C17H17O6	317.102	C16H14O6	302.078			C17H15O5	299.091																	C15H15O5	275.091
1216	FL2FALNM0001	CAS:325744-38-5	2',4',5,7-Tetramethoxy-8-methylflavanone	C20H23O6	359.149	A0913	2',4',5,7-Tetramethoxy-8-methylflavanone	C031	Flavanone	9.5	S0730	[Flavanone]-A(2OMe, 1Methyl)-B(2OMe)		yes			C20H23O6	359.149
1217	FL2FALNM0002	CAS:154320-34-0	2'-Hydroxymatteucinol;5,7,2'-Trihydroxy-4'-methoxy-6,8-dimethylflavanone	C18H19O6	331.118	A0914	2'-Hydroxymatteucinol	C031	Flavanone	9.5	S0674	[Flavanone]-A(2OH, 2Methyl)-B(1OH, 1OMe)		yes			C18H19O6	331.118
1218	FL2FALNI0029	CAS:152464-78-3	Leachianone G;5,7,2',4'-Tetrahydroxy-8-prenylflavanone	C20H21O6	357.133	A0915	Leachianone G	C031	Flavanone	9.5	S0675	[Flavanone]-A(2OH, 1(C-Prenyl))-B(2OH)		yes			C20H21O6	357.133					C20H19O5	339.123																	C18H19O5	315.123	C17H15O6	315.086
1219	FL2FALNI0011	CAS:151782-74-0	Kenusanone I; 5,2',4'-Trihydroxy-7-methoxy-8-C-prenylflavanone	C21H23O6	371.149	A0916	Kenusanone I	C031	Flavanone	9.5	S0677	[Flavanone]-A(1OH, 1OMe, 1(C-Prenyl))-B(2OH)		yes			C21H23O6	371.149	C20H20O6	356.125			C21H21O5	353.138																	C19H21O5	329.138	C18H17O6	329.102
1220	FL2FALNI0008	CAS:99119-72-9	Kushenol E	C25H29O6	425.196	A0917	Kushenol E	C031	Flavanone	9.5	S0584	[Flavanone]-A(2OH, 2(C-Prenyl))-B(2OH)		yes			C25H29O6	425.196					C25H27O5	407.185																	C23H27O5	383.185	C22H23O6	383.149
1221	FL2FALNI0005	CAS:71306-29-1	Flemiflavanone A;5,7,2'-Trihydroxy-4'-methoxy-6,8-di-C-prenylflavanone	C26H31O6	439.212	A0918	Flemiflavanone A	C031	Flavanone	9.5	S0683	[Flavanone]-A(2OH, 2(C-Prenyl))-B(1OH, 1OMe)		yes			C26H31O6	439.212	C25H28O6	424.188			C26H29O5	421.201																	C24H29O5	397.201	C23H25O6	397.165
1222	FL2FALNI0009	CAS:87402-91-3	Lespedezaflavanone D;Euchrestaflavanone B	C25H29O6	425.196	A0919	Lespedezaflavanone D	C031	Flavanone	9.5	S0682	[Flavanone]-A(2OH, 1(C-Prenyl))-B(2OH, 1(C-Prenyl))		yes			C25H29O6	425.196					C25H27O5	407.185																	C23H27O5	383.185	C22H23O6	383.149
1223	FL2FALNI0026	CAS:156162-10-6	Maackiaflavanone; 5,2',4'-Trihydroxy-7-methoxy-8,5'-di-C-prenylflavanone	C26H31O6	439.212	A0920	Maackiaflavanone	C031	Flavanone	9.5	S0731	[Flavanone]-A(1OH, 1OMe, 1(C-Prenyl))-B(2OH, 1(C-Prenyl))		yes			C26H31O6	439.212	C25H28O6	424.188			C26H29O5	421.201																	C24H29O5	397.201	C23H25O6	397.165
1224	FL2FALNI0010	CAS:133538-69-9	Lespedezaflavanone E; 5,7,2',4'-Tetrahydroxy-6,8,3'-tri-C-prenylflavanone	C30H37O6	493.258	A0921	Lespedezaflavanone E	C031	Flavanone	9.5	S0686	[Flavanone]-A(2OH, 2(C-Prenyl))-B(2OH, 1(C-Prenyl))		yes			C30H37O6	493.258					C30H35O5	475.248																	C28H35O5	451.248	C27H31O6	451.212
1225	FL2FALNI0004	CAS:99217-64-8	Kushenol B	C30H37O6	493.258	A0922	Kushenol B	C031	Flavanone	9.5	S0732	[Flavanone]-A(2OH, 1(C-Prenyl), 1Lavandulyl)-B(2OH)		yes			C30H37O6	493.258
1226	FL2FALNI0035	CAS:344423-27-4	Macrourone C;5,7,2',4'-Tetrahydroxy-8-prenyl-6-geranylflavanone	C30H37O6	493.258	A0923	Macrourone C	C031	Flavanone	9.5	S0733	[Flavanone]-A(2OH, 1(C-Prenyl), 1Geranyl)-B(2OH)		yes			C30H37O6	493.258
1227	FL2FALNI0027	CAS:157072-26-9	2',4'-Dihydroxy-5'-(1'',1''-dimethylallyl)-6-C-prenylpinocembrin	C25H29O6	425.196	A0924	2',4'-Dihydroxy-5'-(1'',1''-dimethylallyl)-6-C-prenylpinocembrin	C031	Flavanone	9.5	S0734	[Flavanone]-A(2OH, 1(C-Prenyl))-B(2OH, 1(1,1-Dimethylallyl))		yes			C25H29O6	425.196
1228	FL2FALNI0032	CAS:460345-17-9	(2S)-5,7,2',4'-Tetrahydroxy-8-prenyl-5'-(1,1-dimethylallyl)flavanone	C25H29O6	425.196	A0925	5,7,2',4'-Tetrahydroxy-8-prenyl-5'-(1,1-dimethylallyl)flavanone	C031	Flavanone	9.5	S0734	[Flavanone]-A(2OH, 1(C-Prenyl))-B(2OH, 1(1,1-Dimethylallyl))		yes			C25H29O6	425.196
1229	FL2FALNI0033	CAS:460345-18-0	(2S)-5,7,4'-Trihydroxy-2'-methoxy-8-prenyl-5'-(1,1-dimethylallyl)flavanone	C26H31O6	439.212	A0926	5,7,4'-Trihydroxy-2'-methoxy-8-prenyl-5'-(1,1-dimethylallyl)flavanone	C031	Flavanone	9.5	S0735	[Flavanone]-A(2OH, 1(C-Prenyl))-B(1OH, 1OMe, 1(1,1-Dimethylallyl))		yes			C26H31O6	439.212
1230	FL2FALNI0034	CAS:174423-30-4	Sanggenol A;5,7,2',4'-Tetrahydroxy-3'-geranylflavanone	C25H29O6	425.196	A0927	Sanggenol A	C031	Flavanone	9.5	S0690	[Flavanone]-A(2OH)-B(2OH, 1Geranyl)		yes			C25H29O6	425.196
1231	FL2FALNI0001	CAS:68401-05-8	Kuwanon E	C25H29O6	425.196	A0928	5'-Geranylsteppogenin	C031	Flavanone	9.5	S0690	[Flavanone]-A(2OH)-B(2OH, 1Geranyl)		yes			C25H29O6	425.196
1232	FL2FALNI0028	CAS:121927-91-1	Sophoraflavanone C	C25H29O6	425.196	A0929	Sophoraflavanone C	C031	Flavanone	9.5	S0688	[Flavanone]-A(2OH, 1Geranyl)-B(2OH)		yes			C25H29O6	425.196
1233	FL2FALNI0002	CAS:99211-14-0	Kushenol F; 5,7,2',4'-Tetrahydroxy-6-C-lavandulylflavanone	C25H29O6	425.196	A0930	Kushenol F	C031	Flavanone	9.5	S0544	[Flavanone]-A(2OH, 1Lavandulyl)-B(2OH)		yes			C25H29O6	425.196
1234	FL2FALNI0003	CAS:52483-02-0	Isokurarinone	C26H31O6	439.212	A0931	Isokurarinone	C031	Flavanone	9.5	S0736	[Flavanone]-A(2OH, 1Lavandulyl)-B(1OH, 1OMe)		yes			C26H31O6	439.212
1235	FL2FALNI0006	CAS:97938-30-2	Sophoraflavanone G	C25H29O6	425.196	A0932	Sophoraflavanone G	C031	Flavanone	9.5	S0544	[Flavanone]-A(2OH, 1Lavandulyl)-B(2OH)		yes			C25H29O6	425.196
1236	FL2FALNI0007	CAS:97938-31-3	Leachianone A	C26H31O6	439.212	A0933	Leachianone A	C031	Flavanone	9.5	S0736	[Flavanone]-A(2OH, 1Lavandulyl)-B(1OH, 1OMe)		yes			C26H31O6	439.212
1237	FL2FALNI0038	CAS:34981-26-5	Kurarinone;7,2',4'-Trihydroxy-8-lavandulyl-5-methoxyflavanone	C26H31O6	439.212	A0934	Kurarinone	C031	Flavanone	9.5	S0545	[Flavanone]-A(1OH, 1OMe, 1Lavandulyl)-B(2OH)		yes			C26H31O6	439.212
1238	FL2FALNI0039	CAS:270249-38-2	(2S)-2'-Methoxykurarinone;(2S)-7,4'-Dihydroxy-8-lavandulyl-5,2'-dimethoxyflavanone	C27H33O6	453.227	A0935	2'-Methoxykurarinone	C031	Flavanone	9.5	S0737	[Flavanone]-A(1OH, 1OMe, 1Lavandulyl)-B(1OH, 1OMe)		yes			C27H33O6	453.227
1239	FL2FALNI0037	CAS:289681-43-2	Remangiflavanone B;5,7,2',4'-Tetrahydroxy-8-(2-Isopropenyl-5-methyl-5-hexenyl)flavanone	C25H29O6	425.196	A0936	Remangiflavanone B	C031	Flavanone	9.5	S0738	[Flavanone]-A(2OH, 1(2-Isopropenyl-5-methyl-5-hexenyl))-B(2OH)		yes	The compound name was corrected: SciFinder [J.Nat.Prod.,2000,63(8),1082–1089]		C25H29O6	425.196
1240	FL2FALNI0019	CAS:140614-59-1	Leachianone D	C26H31O7	455.206	A0937	Leachianone D	C031	Flavanone	9.5	S0739	[Flavanone]-A(2OH, 1(5-Hydroxy-2-isopropenyl-5-methyl-3-hexenyl))-B(1OH, 1OMe)		yes			C26H31O7	455.206
1241	FL2FALNI0040	CAS:254886-70-9	Kushenol Q;5,7,2',4'-Tetrahydroxy-8-[2-(2-hydroxyisopropyl)-5-methyl-4-hexenyl]flavanone	C25H31O7	443.206	A0938	Kushenol Q	C031	Flavanone	9.5	S0740	[Flavanone]-A(2OH, 1(2-(2-hydroxyisopropyl)-5-methyl-4-hexenyl))-B(2OH)		yes	The formula was corrected. The Figure in metabolomics.jp is wrong: Japan Chemical Substance Dictionary Web (Nikkaji Web)J1.231.664J		C25H31O7	443.206
1242	FL2FALNI0041	CAS:254886-69-6	Kushenol P;(2S)-5,7,4'-Trihydroxy-2'-methoxy-8-(5-hydroxy-5-methyl-2-isopropenylhexyl)flavanone	C26H33O7	457.222	A0939	Kushenol P	C031	Flavanone	9.5	S0741	[Flavanone]-A(2OH, 1(5-Hydroxy-2-isopropenyl-5-methylhexyl))-B(1OH, 1OMe)		yes			C26H33O7	457.222
1243	FL2FALNR0002	CAS:85698-31-3	Sanggenon G	C40H39O11	695.249	A0940	Sanggenon G	C031	Flavanone	9.5	S0742	[Flavanone]-A(2OH, 1((1S)-3-(4-methyl-3-pentenyl)-5beta-(2,4-dihydroxyphenyl)-6alpha-(2,4-dihydroxybenzoyl)-2-cyclohexene-1beta-yl))-B(2OH)		yes			C40H39O11	695.249
1244	FL2FALNP0001	CAS:85889-03-8	Sanggenon F	C20H19O6	355.118	A0941	Sanggenon F	C031	Flavanone	9.5	S0705	[Flavanone]-A(2OH)-B(1OH, 1([2,3:@@]-(6,6-Dimethylpyrano)))		yes			C20H19O6	355.118					C20H17O5	337.107																	C18H17O5	313.107	C17H13O6	313.071
1245	FL2FALNP0002	CAS:86450-80-8	Sanggenon H	C20H19O6	355.118	A0942	Sanggenon H	C031	Flavanone	9.5	S0705	[Flavanone]-A(2OH)-B(1OH, 1([2,3:@@]-(6,6-Dimethylpyrano)))		yes			C20H19O6	355.118					C20H17O5	337.107																	C18H17O5	313.107	C17H13O6	313.071
1246	FL2FALNP0019	CAS:151782-75-1	Kenusanone J;(2S)-5,2',4'-Trihydroxy-6'',6''-dimethyldihydropyrano[2'',3'':7,8]flavanone	C20H21O6	357.133	A0943	Kenusanone J	C031	Flavanone	9.5	S0743	[Flavanone]-A(1OH, 1([2,3:@@]-(6,6-Dimethyldihydropyrano)))-B(2OH)		yes			C20H21O6	357.133
1247	FL2FALNS0008	CAS:497918-30-6	5,7,2',3',4'-Pentamethoxyflavanone	C20H23O7	375.144	A0944	5,7,2',3',4'-Pentamethoxyflavanone	C031	Flavanone	9.5	S0744	[Flavanone]-A(2OMe)-B(3OMe)		yes			C20H23O7	375.144	C19H20O7	360.12			C20H21O6	357.133																	C18H21O6	333.133
1248	FL2FALNS0007	CAS:625111-93-5	5,2'-Dihydroxy-7,4',5'-trimethoxyflavanone	C18H19O7	347.113	A0945	5,2'-Dihydroxy-7,4',5'-trimethoxyflavanone	C031	Flavanone	9.5	S0745	[Flavanone]-A(1OH, 1OMe)-B(1OH, 2OMe)		yes			C18H19O7	347.113	C17H16O7	332.089			C18H17O6	329.102																	C16H17O6	305.102
1249	FL2FALNI0030	CAS:254886-75-4	Kushenol V;5,7,2',4'-Tetrahydroxy-5'-methoxy-6-prenylflavanone	C21H23O7	387.144	A0946	Kushenol V	C031	Flavanone	9.5	S0746	[Flavanone]-A(2OH, 1(C-Prenyl))-B(2OH, 1OMe)		yes			C21H23O7	387.144	C20H20O7	372.12			C21H21O6	369.133																	C19H21O6	345.133	C18H17O7	345.097
1250	FL2FALNI0031	CAS:254886-76-5	Kushenol W;5,7,2',4'-Tetrahydroxy-5'-methoxy-8-prenylflavanone	C21H23O7	387.144	A0947	Kushenol W	C031	Flavanone	9.5	S0746	[Flavanone]-A(2OH, 1(C-Prenyl))-B(2OH, 1OMe)		yes			C21H23O7	387.144	C20H20O7	372.12			C21H21O6	369.133																	C19H21O6	345.133	C18H17O7	345.097
1251	FL2FALNI0023	CAS:149725-18-8	Exiguaflavanone E; 5,2',4'-Trihydroxy-7,5'-dimethoxy-8-C-lavandulylflavanone	C27H33O7	469.222	A0948	Exiguaflavanone E	C031	Flavanone	9.5	S0747	[Flavanone]-A(1OH, 1OMe, 1Lavandulyl)-B(2OH, 1OMe)		yes			C27H33O7	469.222
1252	FL2FALNS0005	CAS:151171-28-7	Heteroflavanone A	C19H21O7	361.128	A0949	Heteroflavanone A	C031	Flavanone	9.5	S0727	[Flavanone]-A(1OH, 1OMe)-B(3OMe)		yes			C19H21O7	361.128	C18H18O7	346.105			C19H19O6	343.118																	C17H19O6	319.118
1253	FL2FALNI0016	CAS:144161-81-9	Kenusanone D	C21H23O7	387.144	A0950	Kenusanone D	C031	Flavanone	9.5	S0746	[Flavanone]-A(2OH, 1(C-Prenyl))-B(2OH, 1OMe)		yes			C21H23O7	387.144	C20H20O7	372.12			C21H21O6	369.133																	C19H21O6	345.133	C18H17O7	345.097
1254	FL2FALNI0015	CAS:144161-82-0	Kenusanone E	C22H25O7	401.159	A0951	Kenusanone E	C031	Flavanone	9.5	S0748	[Flavanone]-A(1OH, 1OMe, 1(C-Prenyl))-B(2OH, 1OMe)		yes			C22H25O7	401.159	C21H22O7	386.136			C22H23O6	383.149																	C20H23O6	359.149	C19H19O7	359.113
1255	FL2FALNI0017	CAS:156127-36-5	Heteroflavanone C	C23H27O7	415.175	A0952	Heteroflavanone C	C031	Flavanone	9.5	S0749	[Flavanone]-A(2OH, 1(C-Prenyl))-B(3OMe)		yes			C23H27O7	415.175	C22H24O7	400.152			C23H25O6	397.165																	C21H25O6	373.165	C20H21O7	373.128
1256	FL2FALNI0018	CAS:151171-29-8	Heteroflavanone B	C24H29O7	429.191	A0953	Heteroflavanone B	C031	Flavanone	9.5	S0750	[Flavanone]-A(1OH, 1OMe, 1(C-Prenyl))-B(3OMe)		yes			C24H29O7	429.191	C23H26O7	414.167			C24H27O6	411.18																	C22H27O6	387.18	C21H23O7	387.144
1257	FL2FALNI0014	CAS:140447-87-6	Kenusanone B	C25H29O7	441.191	A0954	Kenusanone B	C031	Flavanone	9.5	S0751	[Flavanone]-A(2OH, 2(C-Prenyl))-B(3OH)		yes			C25H29O7	441.191					C25H27O6	423.18																	C23H27O6	399.18	C22H23O7	399.144
1258	FL2FALNI0025	CAS:156281-20-8	Exiguaflavanone J; 5,7,2',4',6'-Pentahydroxy-6-C-prenyl-8-C-lavandulylflavanone	C30H37O7	509.253	A0955	Exiguaflavanone J	C031	Flavanone	9.5	S0752	[Flavanone]-A(2OH, 1(C-Prenyl), 1Lavandulyl)-B(3OH)		yes			C30H37O7	509.253
1259	FL2FALNI0022	CAS:149725-17-7	Exiguaflavanone D	C31H39O7	523.269	A0956	Exiguaflavanone D	C031	Flavanone	9.5	S0753	[Flavanone]-A(2OH, 1(C-Prenyl), 1Lavandulyl)-B(2OH, 1OMe)		yes			C31H39O7	523.269
1260	FL2FALNI0036	CAS:202054-74-8	Tomentosanol E;5,7,2',4',6'-Pentahydroxy-8-prenyl-6-geranylflavanone	C30H37O7	509.253	A0957	Tomentosanol E	C031	Flavanone	9.5	S0754	[Flavanone]-A(2OH, 1(C-Prenyl), 1Geranyl)-B(3OH)		yes			C30H37O7	509.253
1261	FL2FALNI0012	CAS:121927-93-3	Sophoraflavanone D	C25H29O7	441.191	A0958	Sophoraflavanone D	C031	Flavanone	9.5	S0755	[Flavanone]-A(2OH, 1Geranyl)-B(3OH)		yes			C25H29O7	441.191
1262	FL2FALNI0013	CAS:121927-94-4	Sophoraflavanone E	C25H29O7	441.191	A0959	Sophoraflavanone E	C031	Flavanone	9.5	S0755	[Flavanone]-A(2OH, 1Geranyl)-B(3OH)		yes			C25H29O7	441.191
1263	FL2FALNI0021	CAS:149725-16-6	Exiguaflavanone C; 5,7,2',4',6'-Pentahydroxy-6-lavandulylflavanone	C25H29O7	441.191	A0960	Exiguaflavanone C	C031	Flavanone	9.5	S0756	[Flavanone]-A(2OH, 1Lavandulyl)-B(3OH)		yes			C25H29O7	441.191
1264	FL2FALNI0024	CAS:156281-17-3	Exiguaflavanone G; 5,7,2',4',6'-Pentahydroxy-8-C-lavandulylflavanone	C25H29O7	441.191	A0961	Exiguaflavanone G	C031	Flavanone	9.5	S0756	[Flavanone]-A(2OH, 1Lavandulyl)-B(3OH)		yes			C25H29O7	441.191
1265	FL2FALNP0020	CAS:426211-27-0	Sanggenol O;(2S)-5,7-Dihydroxy-bis(6'',6''-dimethylpyrano[2'',3'':2',3'][2'',3'':4',5']flavanone	C25H25O6	421.165	A0962	Sanggenol O	C031	Flavanone	9.5	S0757	[Flavanone]-A(2OH)-B(2([2,3:@@]-(6,6-Dimethylpyrano)))		yes			C25H25O6	421.165					C25H23O5	403.154																	C23H23O5	379.154	C22H19O6	379.118
1266	FL2FALNP0003	CAS:91878-51-2	Euchrestaflavanone C	C25H27O6	423.18	A0963	Euchrestaflavanone C	C031	Flavanone	9.5	S0758	[Flavanone]-A(2OH, 1(C-Prenyl))-B(1OH, 1([2,3:@@]-(6,6-Dimethylpyrano)))		yes			C25H27O6	423.18
1267	FL2FALNP0004	CAS:87402-92-4	Cudraflavanone A	C25H27O6	423.18	A0964	Cudraflavanone A	C031	Flavanone	9.5	S0758	[Flavanone]-A(2OH, 1(C-Prenyl))-B(1OH, 1([2,3:@@]-(6,6-Dimethylpyrano)))		yes			C25H27O6	423.18
1268	FL2FALNP0006	CAS:57096-07-8	Flemichin D	C25H27O6	423.18	A0965	Flemichin D	C031	Flavanone	9.5	S0550	[Flavanone]-A(1OH, 1(C-Prenyl), 1([2,3:@@]-(6,6-Dimethylpyrano)))-B(2OH)		yes			C25H27O6	423.18
1269	FL2FALNP0009	CAS:71344-07-5	Kuwanon F	C25H27O6	423.18	A0966	Kuwanon F	C031	Flavanone	9.5	S0759	[Flavanone]-A(2OH)-B(1OH, 1([2,3:@@]-(6-Methyl-6-(4-methyl-3-pentenyl)pyrano)))		yes			C25H27O6	423.18
1270	FL2FALNP0010	CAS:86450-79-5	Sanggenon I	C25H27O6	423.18	A0967	Sanggenon I	C031	Flavanone	9.5	S0759	[Flavanone]-A(2OH)-B(1OH, 1([2,3:@@]-(6-Methyl-6-(4-methyl-3-pentenyl)pyrano)))		yes			C25H27O6	423.18
1271	FL2FALNP0011	CAS:92280-12-1	Sanggenon N	C25H27O6	423.18	A0968	Sanggenon N	C031	Flavanone	9.5	S0759	[Flavanone]-A(2OH)-B(1OH, 1([2,3:@@]-(6-Methyl-6-(4-methyl-3-pentenyl)pyrano)))		yes			C25H27O6	423.18
1272	FL2FALNP0012	CAS:123702-94-3	Kuwanol C	C25H27O6	423.18	A0969	Kuwanol C	C031	Flavanone	9.5	S0760	[Flavanone]-A(1OH, 1([2,3:@@]-(6-Methyl-6-(4-methyl-3-pentenyl)pyrano)))-B(2OH)		yes			C25H27O6	423.18
1273	FL2FALNP0013	CAS:130289-27-9	Euchrenone a9	C25H27O6	423.18	A0970	Euchrenone a9	C031	Flavanone	9.5	S0550	[Flavanone]-A(1OH, 1(C-Prenyl), 1([2,3:@@]-(6,6-Dimethylpyrano)))-B(2OH)		yes			C25H27O6	423.18
1274	FL2FALNP0005	CAS:88660-16-6	Fleminone	C26H29O6	437.196	A0971	Fleminone	C031	Flavanone	9.5	S0713	[Flavanone]-A(1OH, 1(C-Prenyl), 1([2,3:@@]-(6,6-Dimethylpyrano)))-B(1OH, 1OMe)		yes			C26H29O6	437.196
1275	FL2FALNP0021	CAS:426211-26-9	Sanggenol N;(2S)-5,7,2'-Trihydroxy-5'-prenyl-6'',6''-dimethylpyrano[2'',3'':4',3']flavanone	C25H27O6	423.18	A0972	Sanggenol N	C031	Flavanone	9.5	S0712	[Flavanone]-A(2OH)-B(1OH, 1(C-Prenyl), 1([2,3:@@]-(6,6-Dimethylpyrano)))		yes			C25H27O6	423.18
1276	FL2FALNP0022	CAS:329319-20-2	Sanggenol L;5,2'.4'-Trihydroxy-6''-methyl-6''-(4-methylpent-3-enyl)-pyrano[2'',3'':7,8]flavanone	C25H27O6	423.18	A0973	Sanggenol L	C031	Flavanone	9.5	S0760	[Flavanone]-A(1OH, 1([2,3:@@]-(6-Methyl-6-(4-methyl-3-pentenyl)pyrano)))-B(2OH)		yes			C25H27O6	423.18
1277	FL2FALNR0001	CAS:67172-84-3	Kuwanon D	C25H27O6	423.18	A0974	Kuwanon D	C031	Flavanone	9.5	S0761	[Flavanone]-A(2OH)-B(1OH, 1([5,6:@@]-(1,1,3a-Trimethylhexahydro-4-oxa-cyclobuta[cd]indenyl)))		yes			C25H27O6	423.18
1278	FL2FALNP0023	CAS:152464-77-2	Leachianone F;5,2',4'-Trihydroxy-5''-prenyl-6'',6''-dimethyldihydropyrano[2'',3'':7,8]flavanone	C25H29O6	425.196	A0975	Leachianone F	C031	Flavanone	9.5	S0551	[Flavanone]-A(1OH, 1([2,3:@@]-(6,6-Dimethyl-5-prenyl-4,5-dihydropyrano)))-B(2OH)		yes			C25H29O6	425.196
1279	FL2FALNI0020	CAS:138870-83-4	Leachianone B	C26H31O6	439.212	A0976	Leachianone B	C031	Flavanone	9.5	S0762	[Flavanone]-A(1OH, 1([2,3:@@]-(6,6-Dimethyl-5-prenyl-4,5-dihydropyrano)))-B(1OH, 1OMe)		yes			C26H31O6	439.212
1280	FL2FALNP0007	CAS:54302-59-9	Flemichin A	C30H33O6	489.227	A0977	Flemichin A	C031	Flavanone	9.5	S0763	[Flavanone]-A(1OH, 1([2,3:@@]-(6-Methyl-6-(4-methyl-3-pentenyl)pyrano)))-B(1OH, 1([2,3:@@]-(6,6-Dimethylpyrano)))		yes			C30H33O6	489.227
1281	FL2FALNP0014	CAS:137319-40-5	Euchrenone a11	C30H33O6	489.227	A0978	Euchrenone a11	C031	Flavanone	9.5	S0719	[Flavanone]-A(1OH, 1(C-Prenyl), 1([2,3:@@]-(6,6-Dimethylpyrano)))-B(1OH, 1([2,3:@@]-(6,6-Dimethylpyrano)))		yes			C30H33O6	489.227
1282	FL2FALNP0015	CAS:137319-41-6	Euchrenone a12	C30H33O6	489.227	A0979	Euchrenone a12	C031	Flavanone	9.5	S0719	[Flavanone]-A(1OH, 1(C-Prenyl), 1([2,3:@@]-(6,6-Dimethylpyrano)))-B(1OH, 1([2,3:@@]-(6,6-Dimethylpyrano)))		yes			C30H33O6	489.227
1283	FL2FALNP0016	CAS:125140-21-8	Euchrenone a6	C30H35O6	491.243	A0980	Euchrenone a6	C031	Flavanone	9.5	S0720	[Flavanone]-A(2OH, 2(C-Prenyl))-B(1OH, 1([2,3:@@]-(6,6-Dimethylpyrano)))		yes			C30H35O6	491.243
1284	FL2FALNP0008	CAS:72782-82-2	Flemichin E	C30H35O7	507.238	A0981	Flemichin E	C031	Flavanone	9.5	S0764	[Flavanone]-A(1OH, 1(C-Prenyl), 1([2,3:@@]-(6,6-Dimethylpyrano)))-B(1OH, 1([2,3:@@]-(6,6-Dimethyl-5-hydroxydihydropyrano)))		yes			C30H35O7	507.238
1285	FL2FALNP0017	CAS:156281-18-4	Exiguaflavanone H	C30H35O7	507.238	A0982	Exiguaflavanone H	C031	Flavanone	9.5	S0765	[Flavanone]-A(1OH, 1([2,3:@@]-(6,6-Dimethylpyrano)), 1Lavandulyl)-B(3OH)		yes			C30H35O7	507.238
1286	FL2FALNP0018	CAS:156281-19-5	Exiguaflavanone I	C30H35O7	507.238	A0983	Exiguaflavanone I	C031	Flavanone	9.5	S0765	[Flavanone]-A(1OH, 1([2,3:@@]-(6,6-Dimethylpyrano)), 1Lavandulyl)-B(3OH)		yes			C30H35O7	507.238
1287	FL2FBCNP0001	CAS:138590-91-7	Isoglabrachromene	C22H21O6	381.133	A0984	Isoglabrachromene	C031	Flavanone	9.5	S0527	[Flavanone]-A(1OMe, 1([@@]-Methylenedioxy))-B(1([2,3:@@]-(6,6-Dimethylpyrano)))		yes			C22H21O6	381.133
1288	FL2FBFNP0001	CAS:167568-53-8	Glyflavanone B;(2S)-5,3',4'-Trimethyoxy-6'',6''-dimethylpyrano[2'',3'':7,8]flavanone	C23H25O6	397.165	A0985	Glyflavanone B	C031	Flavanone	9.5	S0528	[Flavanone]-A(1OMe, 1([2,3:@@]-(6,6-Dimethylpyrano)))-B(2OMe)		yes			C23H25O6	397.165	C22H22O6	382.141			C23H23O5	379.154																	C21H23O5	355.154	C20H19O6	355.118
1289	FL2FAENP0001	CAS:417705-70-5	(2S)-5,3'-Dihydroxy-4'-methoxy-6'',6''-dimethylpyrano[2'',3'':7,8]flavanone	C21H21O6	369.133	A0986	5,3'-Dihydroxy-4'-methoxy-6'',6''-dimethylpyrano[2'',3'':7,8]flavanone	C031	Flavanone	9.5	S0766	[Flavanone]-A(1OH, 1([2,3:@@]-(6,6-Dimethylpyrano)))-B(1OH, 1OMe)		yes			C21H21O6	369.133	C20H18O6	354.11			C21H19O5	351.123																	C19H19O5	327.123	C18H15O6	327.086
1290	FL2FCCNF0002	CAS:325149-80-2	3',4'-Dihydroxy-7-methoxy-8-prenyl-[2'',3'':5,6]furanoflavanone	C23H23O6	395.149	A0987	3',4'-Dihydroxy-7-methoxy-8-prenyl-[2'',3'':5,6]furanoflavanone	C031	Flavanone	9.5	S0767	[Flavanone]-A(1OMe, 1(C-Prenyl), 1([2,3:@@]-Furano))-B(2OH)		yes	The compound name was corrected: SciFinder [Phytochem.,55,(2000),269]		C23H23O6	395.149
1291	FL2FCCNF0001	CAS:325149-81-3	3',4'-Dihydroxy-7-methoxy-8-(3-methylbut-2-enyl)-2'''-(1-hydroxy-1-methylethyl)-furano-(4'',5'':6,5)favanone	C26H29O7	453.191	A0988	3',4'-Dihydroxy-7-methoxy-8-(3-methylbut-2-enyl)-2'''-(1-hydroxy-1-methylethyl)-furano-(4'',5'':6,5)favanone	C031	Flavanone	9.5	S0768	[Flavanone]-A(1OMe, 1(C-Prenyl), 1([2,3:@@]-(5-(Hydroxyisopropanyl)furano)))-B(2OH)		yes			C26H29O7	453.191
1292	FL2FDCNS0001	CAS:610770-50-8	(2S)-5,7-Dimethoxy-3',4'-methylenedioxyflavanone	C18H17O6	329.102	A0989	5,7-Dimethoxy-3',4'-methylenedioxyflavanone	C031	Flavanone	9.5	S0526	[Flavanone]-A(2OMe)-B(1([@@]-Methylenedioxy))		yes			C18H17O6	329.102
1293	FL2FE8NS0004	CAS:188440-65-5	5,2'-Dihydroxy-6,7-methylenedioxyflavanone	C16H13O6	301.071	A0990	5,2'-Dihydroxy-6,7-methylenedioxyflavanone	C031	Flavanone	9.5	S0769	[Flavanone]-A(1OH, 1([@@]-Methylenedioxy))-B(1OH)		yes			C16H13O6	301.071
1294	FL2FE8NS0001	CAS:60132-69-6	Betagarin	C18H17O6	329.102	A0991	Betagarin	C031	Flavanone	9.5	S0770	[Flavanone]-A(1OMe, 1([@@]-Methylenedioxy))-B(1OMe)		yes			C18H17O6	329.102
1295	FL2FE8NS0005	CAS:188440-64-4	5,2',3'-Trihydroxy-6,7-methylenedioxyflavanone	C16H13O7	317.066	A0992	5,2',3'-Trihydroxy-6,7-methylenedioxyflavanone	C031	Flavanone	9.5	S0771	[Flavanone]-A(1OH, 1([@@]-Methylenedioxy))-B(2OH)		yes			C16H13O7	317.066
1296	FL2FE8NS0002	CAS:81524-09-6	5,7,2',5'-Tetrahydroxy-6-methoxyflavanone	C16H15O7	319.081	A0993	5,7,2',5'-Tetrahydroxy-6-methoxyflavanone	C031	Flavanone	9.5	S0772	[Flavanone]-A(2OH, 1OMe)-B(2OH)		yes			C16H15O7	319.081	C15H12O7	304.058			C16H13O6	301.071																	C14H13O6	277.071
1297	FL2FE8NS0006	CAS:161748-44-3	Dioclein;5,2',5'-Trihydroxy-6,7-dimethoxyflavanone	C17H17O7	333.097	A0994	Dioclein	C031	Flavanone	9.5	S0773	[Flavanone]-A(1OH, 2OMe)-B(2OH)		yes			C17H17O7	333.097	C16H14O7	318.073			C17H15O6	315.086																	C15H15O6	291.086
1298	FL2FE8NS0003	CAS:100079-36-5	5,2'-Dihydroxy-6,7,6'-trimethoxyflavanone	C18H19O7	347.113	A0995	5,2'-Dihydroxy-6,7,6'-trimethoxyflavanone	C031	Flavanone	9.5	S0774	[Flavanone]-A(1OH, 2OMe)-B(1OH, 1OMe)		yes			C18H19O7	347.113	C17H16O7	332.089			C18H17O6	329.102																	C16H17O6	305.102
1299	FL2FE9NS0001	CAS:35683-17-1	Dihydrobaicalein	C15H13O5	273.076	A0996	Dihydrobaicalein	C031	Flavanone	9.5	S0775	[Flavanone]-A(3OH)-B(none)		yes			C15H13O5	273.076					C15H11O4	255.065																	C13H11O4	231.065
1300	FL2FE9GS0001	CAS:56226-98-3	Dihydrobaicalein 7-O-glucuronide	C21H21O11	449.108	A0996	Dihydrobaicalein	C031	Flavanone	9.5	S0775	[Flavanone]-A(3OH)-B(none)	Glucuronosyl	no			C15H13O5	273.076					C15H11O4	255.065																	C13H11O4	231.065
1301	FL2FE9GS0003	CAS:151363-18-7	(2S)-5,6,7-Trihydroxyflavanone 7-glucoside	C21H23O10	435.129	A0996	Dihydrobaicalein	C031	Flavanone	9.5	S0775	[Flavanone]-A(3OH)-B(none)	Glucosyl	no			C15H13O5	273.076					C15H11O4	255.065																	C13H11O4	231.065
1302	FL2FE9GS0002	CAS:150036-32-1	6,7-Dihydroxy-5-methoxyflavanone 7-O-glucoside	C22H25O10	449.144	A0997	5-Methoxydihydrobaicalein	C031	Flavanone	9.5	S0776	[Flavanone]-A(2OH, 1OMe)-B(none)	Glucosyl	no			C16H15O5	287.091	C15H12O5	272.068			C16H13O4	269.081																	C14H13O4	245.081
1303	FL2FE9NS0004	CAS:75041-40-6	6-Hydroxy-5,7-dimethoxyflavanone	C17H17O5	301.107	A0998	6-Hydroxy-5,7-dimethoxyflavanone	C031	Flavanone	9.5	S0777	[Flavanone]-A(1OH, 2OMe)-B(none)		yes			C17H17O5	301.107	C16H14O5	286.084			C17H15O4	283.096																	C15H15O4	259.096
1304	FL2FE9NS0002	CAS:18956-18-8	Dihydrooroxylin A; 5,7-Dihydroxy-6-methoxyflavanone	C16H15O5	287.091	A0999	Dihydrooroxylin A	C031	Flavanone	9.5	S0776	[Flavanone]-A(2OH, 1OMe)-B(none)		yes			C16H15O5	287.091	C15H12O5	272.068			C16H13O4	269.081																	C14H13O4	245.081
1305	FL2FE9NS0003	CAS:73695-94-0	Onysilin; 5-Hydroxy-6,7-dimethoxyflavanone	C17H17O5	301.107	A1000	Onysilin	C031	Flavanone	9.5	S0777	[Flavanone]-A(1OH, 2OMe)-B(none)		yes			C17H17O5	301.107	C16H14O5	286.084			C17H15O4	283.096																	C15H15O4	259.096
1306	FL2FE9NI0001	CAS:253786-74-2	Agrandol; 5,7-Dihydroxy-6-methoxy-8-prenylflavanone	C21H23O5	355.154	A1001	Agrandol	C031	Flavanone	9.5	S0778	[Flavanone]-A(2OH, 1OMe, 1(C-Prenyl))-B(none)		yes			C21H23O5	355.154	C20H20O5	340.131			C21H21O4	337.143																	C19H21O4	313.143	C18H17O5	313.107
1307	FL2FE9NF0001	CAS:179003-88-4	5,6-Dimethoxy-[2'',3'':7,8]furanoflavanone	C19H17O5	325.107	A1002	5,6-Dimethoxy-[2'',3'':7,8]furanoflavanone	C031	Flavanone	9.5	S0779	[Flavanone]-A(2OMe, 1([2,3:@@]-Furano))-B(none)		yes			C19H17O5	325.107
1308	FL2FEANS0001	CAS:479-54-9	Carthamidin	C15H13O6	289.071	A1003	Carthamidin	C031	Flavanone	9.5	S0780	[Flavanone]-A(3OH)-B(1OH)		yes			C15H13O6	289.071					C15H11O5	271.06																	C13H11O5	247.06
1309	FL2FEAGS0001	CAS:519-39-1	Carthamidin 5-glucoside	C21H23O11	451.123	A1003	Carthamidin	C031	Flavanone	9.5	S0780	[Flavanone]-A(3OH)-B(1OH)	Glucosyl	no			C15H13O6	289.071					C15H11O5	271.06																	C13H11O5	247.06
1310	FL2FEAGS0002	CAS:501434-65-7	5,6,7,4'-Tetrahydroxyflavanone 6,7-diglucoside	C27H33O16	613.176	A1003	Carthamidin	C031	Flavanone	9.5	S0780	[Flavanone]-A(3OH)-B(1OH)	Glucosyl, Glucosyl	no			C15H13O6	289.071					C15H11O5	271.06																	C13H11O5	247.06
1311	FL2FEAGS0003	CAS:292156-63-9	4'-O-Methylcarthamidin 7-(2-p-coumaroylglucoside); 5,6,7-Trihydroxy-4'-methoxyflavanone 7-(2-p-coumaroylglucoside)	C31H31O13	611.176	A1004	4'-O-Methylcarthamidin	C031	Flavanone	9.5	S0781	[Flavanone]-A(3OH)-B(1OMe)	(Coumaroyl)-Glucosyl	no			C16H15O6	303.086	C15H12O6	288.063			C16H13O5	285.076																	C14H13O5	261.076
1312	FL2FEANS0007	CAS:72943-91-0	4'-Hydroxy-5,6,7-trimethoxyflavanone	C18H19O6	331.118	A1005	4'-Hydroxy-5,6,7-trimethoxyflavanone	C031	Flavanone	9.5	S0782	[Flavanone]-A(3OMe)-B(1OH)		yes			C18H19O6	331.118	C17H16O6	316.094			C18H17O5	313.107																	C16H17O5	289.107
1313	FL2FEANS0003	CAS:72943-90-9	5,6,7,4'-Tetramethoxyflavanone	C19H21O6	345.133	A1006	5,6,7,4'-Tetramethoxyflavanone	C031	Flavanone	9.5	S0783	[Flavanone]-A(3OMe)-B(1OMe)		yes			C19H21O6	345.133	C18H18O6	330.11			C19H19O5	327.123																	C17H19O5	303.123
1314	FL2FEANS0002	CAS:94942-49-1	5,7,4'-Trihydroxy-6-methoxyflavanone	C16H15O6	303.086	A1007	5,7,4'-Trihydroxy-6-methoxyflavanone	C031	Flavanone	9.5	S0784	[Flavanone]-A(2OH, 1OMe)-B(1OH)		yes			C16H15O6	303.086	C15H12O6	288.063			C16H13O5	285.076																	C14H13O5	261.076
1315	FL2FEANS0004	CAS:73328-53-7	5,4'-Dihydroxy-6,7-dimethoxyflavanone	C17H17O6	317.102	A1008	5,4'-Dihydroxy-6,7-dimethoxyflavanone	C031	Flavanone	9.5	S0785	[Flavanone]-A(1OH, 2OMe)-B(1OH)		yes			C17H17O6	317.102	C16H14O6	302.078			C17H15O5	299.091																	C15H15O5	275.091
1316	FL2FEANS0005	CAS:75933-05-0	5-Hydroxy-6,7,4'-trimethoxyflavanone	C18H19O6	331.118	A1009	5-Hydroxy-6,7,4'-trimethoxyflavanone	C031	Flavanone	9.5	S0786	[Flavanone]-A(1OH, 2OMe)-B(1OMe)		yes			C18H19O6	331.118	C17H16O6	316.094			C18H17O5	313.107																	C16H17O5	289.107
1317	FL2FEAGI0001	CAS:96253-68-8	Nirurin	C32H41O15	665.244	A1010	8-Prenylcarthamidin	C031	Flavanone	9.5	S0787	[Flavanone]-A(3OH, 1(C-Prenyl))-B(1OH)	(Rhamnosyl)-Glucosyl	no			C20H21O6	357.133					C20H19O5	339.123																	C18H19O5	315.123	C17H15O6	315.086
1318	FL2FEANS0006	CAS:105801-21-6	5,4'-Dimethoxy-6,7-methylenedioxyflavanone	C18H17O6	329.102	A1011	5,4'-Dimethoxy-6,7-methylenedioxyflavanone	C031	Flavanone	9.5	S0770	[Flavanone]-A(1OMe, 1([@@]-Methylenedioxy))-B(1OMe)		yes			C18H17O6	329.102
1319	FL2FECNS0005	CAS:96681-58-2	6-Methoxyeriodictyol; 6-Methoxy-3',4',5,7-tetrahydroxyflavanone	C16H15O7	319.081	A1012	6-Methoxyeriodictyol	C031	Flavanone	9.5	S0772	[Flavanone]-A(2OH, 1OMe)-B(2OH)		yes			C16H15O7	319.081	C15H12O7	304.058			C16H13O6	301.071																	C14H13O6	277.071
1320	FL2FECNS0001	CAS:111670-59-8	5,3'-Dihydroxy-6,7,4'-trimethoxyflavanone	C18H19O7	347.113	A1013	5,3'-Dihydroxy-6,7,4'-trimethoxyflavanone	C031	Flavanone	9.5	S0774	[Flavanone]-A(1OH, 2OMe)-B(1OH, 1OMe)		yes			C18H19O7	347.113	C17H16O7	332.089			C18H17O6	329.102																	C16H17O6	305.102
1321	FL2FECNS0002	CAS:85563-76-4	Agestricin D; 6,4'-Dihydroxy-5,7,3'-trimethoxyflavanone	C18H19O7	347.113	A1014	Agestricin D	C031	Flavanone	9.5	S0774	[Flavanone]-A(1OH, 2OMe)-B(1OH, 1OMe)		yes			C18H19O7	347.113	C17H16O7	332.089			C18H17O6	329.102																	C16H17O6	305.102
1322	FL2FECNS0003	CAS:85563-75-3	Agestricin C; 6-Hydroxy-5,7,3',4'-tetramethoxyflavanone	C19H21O7	361.128	A1015	Agestricin C	C031	Flavanone	9.5	S0788	[Flavanone]-A(1OH, 2OMe)-B(2OMe)		yes			C19H21O7	361.128	C18H18O7	346.105			C19H19O6	343.118																	C17H19O6	319.118
1323	FL2FECNS0006	CAS:115920-39-3	5-Hydroxy-6,7,3',4'-tetramethoxyflavanone	C19H21O7	361.128	A1016	5-Hydroxy-6,7,3',4'-tetramethoxyflavanone	C031	Flavanone	9.5	S0788	[Flavanone]-A(1OH, 2OMe)-B(2OMe)		yes			C19H21O7	361.128	C18H18O7	346.105			C19H19O6	343.118																	C17H19O6	319.118
1324	FL2FECNS0007	CAS:104169-56-4	Agecorynin E;4'-Hydroxy-5,6,7,3'-tetramethoxyflavanone	C19H21O7	361.128	A1017	Agecorynin E	C031	Flavanone	9.5	S0789	[Flavanone]-A(3OMe)-B(1OH, 1OMe)		yes			C19H21O7	361.128	C18H18O7	346.105			C19H19O6	343.118																	C17H19O6	319.118
1325	FL2FECNS0008	CAS:104193-93-3	(2S)-5,6,7,3',4'-Pentamethoxyflavanone	C20H23O7	375.144	A1018	5,6,7,3',4'-Pentamethoxyflavanone	C031	Flavanone	9.5	S0790	[Flavanone]-A(3OMe)-B(2OMe)		yes			C20H23O7	375.144	C19H20O7	360.12			C20H21O6	357.133																	C18H21O6	333.133
1326	FL2FECNS0004	CAS:85563-74-2	Agestricin B	C18H17O7	345.097	A1019	Agestricin B	C031	Flavanone	9.5	S0791	[Flavanone]-A(1OH, 2OMe)-B(1([@@]-Methylenedioxy))		yes			C18H17O7	345.097
1327	FL2FECNF0001	CAS:78017-93-3	5-Hydroxy-6-methoxy-3',4'-methylenedioxyfurano[2'',3'':7,8]flavanone	C19H15O7	355.081	A1020	5-Hydroxy-6-methoxy-3',4'-methylenedioxyfurano[2'',3'':7,8]flavanone	C031	Flavanone	9.5	S0792	[Flavanone]-A(1OH, 1OMe, 1([2,3:@@]-Furano))-B(1([@@]-Methylenedioxy))		yes			C19H15O7	355.081
1328	FL2FEGNS0002	CAS:143381-59-3	Agamanone	C18H17O8	361.092	A1021	Agamanone	C031	Flavanone	9.5	S0793	[Flavanone]-A(2OH, 1OMe)-B(1OMe, 1([@@]-Methylenedioxy))		yes			C18H17O8	361.092
1329	FL2FEGNS0001	CAS:77053-46-4	Agecorynin A	C20H21O8	389.123	A1022	Agecorynin A	C031	Flavanone	9.5	S0794	[Flavanone]-A(3OMe)-B(1OMe, 1([@@]-Methylenedioxy))		yes			C20H21O8	389.123
1330	FL2FEGNS0003	CAS:310888-07-4	5,7,3'-Trihydroxy-6,4',5'-trimethoxyflavanone	C18H19O8	363.107	A1023	5,7,3'-Trihydroxy-6,4',5'-trimethoxyflavanone	C031	Flavanone	9.5	S0795	[Flavanone]-A(2OH, 1OMe)-B(1OH, 2OMe)		yes			C18H19O8	363.107	C17H16O8	348.084			C18H17O7	345.097																	C16H17O7	321.097
1331	FL2FEGNS0004	CAS:310888-08-5	5,3'-Dihydroxy-6,7,4',5'-tetramethoxyflavanone	C19H21O8	377.123	A1024	5,3'-Dihydroxy-6,7,4',5'-tetramethoxyflavanone	C031	Flavanone	9.5	S0796	[Flavanone]-A(1OH, 2OMe)-B(1OH, 2OMe)		yes			C19H21O8	377.123	C18H18O8	362.1			C19H19O7	359.113																	C17H19O7	335.113
1332	FL2FEGNS0005	CAS:74064-17-8	5,6,7,3',4',5'-Hexamethoxyflavanone	C21H25O8	405.154	A1025	5,6,7,3',4',5'-Hexamethoxyflavanone	C031	Flavanone	9.5	S0797	[Flavanone]-A(3OMe)-B(3OMe)		yes			C21H25O8	405.154	C20H22O8	390.131			C21H23O7	387.144																	C19H23O7	363.144
1333	FL2FEGGS0001	CAS:63355-11-3	5-Hydroxy-6,7,3',4',5'-pentamethoxyflavanone 5-O-rhamnoside	C26H33O12	537.197	A1026	5-Hydroxy-6,7,3',4',5'-pentamethoxyflavanone	C031	Flavanone	9.5	S0798	[Flavanone]-A(1OH, 2OMe)-B(3OMe)	Rhamnosyl	no			C20H23O8	391.139	C19H20O8	376.115			C20H21O7	373.128																	C18H21O7	349.128
1334	FL2FELNS0001	CAS:105801-22-7	5,6,7,2',3',4',5'-Heptamethoxyflavanone	C22H27O9	435.165	A1027	5,6,7,2',3',4',5'-Heptamethoxyflavanone	C031	Flavanone	9.5	S0799	[Flavanone]-A(3OMe)-B(4OMe)		yes			C22H27O9	435.165	C21H24O9	420.141			C22H25O8	417.154																	C20H25O8	393.154
1335	FL2FF8NS0005	CAS:115713-22-9	5,8,2'-Trihydroxy-7-methoxyflavanone	C16H15O6	303.086	A1028	5,8,2'-Trihydroxy-7-methoxyflavanone	C031	Flavanone	9.5	S0784	[Flavanone]-A(2OH, 1OMe)-B(1OH)		yes			C16H15O6	303.086	C15H12O6	288.063			C16H13O5	285.076																	C14H13O5	261.076
1336	FL2FF8NS0001	CAS:100079-33-2	5,7-Dihydroxy-8,2'-dimethoxyflavanone	C17H17O6	317.102	A1029	5,7-Dihydroxy-8,2'-dimethoxyflavanone	C031	Flavanone	9.5	S0535	[Flavanone]-A(2OH, 1OMe)-B(1OMe)		yes			C17H17O6	317.102	C16H14O6	302.078			C17H15O5	299.091																	C15H15O5	275.091
1337	FL2FF8NS0007	CAS:600734-63-2	Dihydroskullcap flavone I; 5,2'-Dihydroxy-7,8-dimethoxyflavanone	C17H17O6	317.102	A1030	Dihydroskullcap flavone I	C031	Flavanone	9.5	S0785	[Flavanone]-A(1OH, 2OMe)-B(1OH)		yes			C17H17O6	317.102	C16H14O6	302.078			C17H15O5	299.091																	C15H15O5	275.091
1338	FL2FF8NS0002	CAS:100079-34-3	7-Hydroxy-5,8,2'-trimethoxyflavanone	C18H19O6	331.118	A1031	7-Hydroxy-5,8,2'-trimethoxyflavanone	C031	Flavanone	9.5	S0786	[Flavanone]-A(1OH, 2OMe)-B(1OMe)		yes			C18H19O6	331.118	C17H16O6	316.094			C18H17O5	313.107																	C16H17O5	289.107
1339	FL2FF8NI0001	CAS:204127-54-8	Dioflorin; (2R)-5,7,2'-Trihydroxy-8-methoxy-6-prenylflavanone	C21H23O6	371.149	A1032	Dioflorin	C031	Flavanone	9.5	S0800	[Flavanone]-A(2OH, 1OMe, 1(C-Prenyl))-B(1OH)		yes			C21H23O6	371.149	C20H20O6	356.125			C21H21O5	353.138																	C19H21O5	329.138	C18H17O6	329.102
1340	FL2FF8NS0004	CAS:111199-93-0	5,2',5'-Trihydroxy-7,8-dimethoxyflavanone	C17H17O7	333.097	A1033	5,2',5'-Trihydroxy-7,8-dimethoxyflavanone	C031	Flavanone	9.5	S0773	[Flavanone]-A(1OH, 2OMe)-B(2OH)		yes			C17H17O7	333.097	C16H14O7	318.073			C17H15O6	315.086																	C15H15O6	291.086
1341	FL2FF8NS0003	CAS:100079-35-4	5,2'-Dihydroxy-7,8,6'-trimethoxyflavanone	C18H19O7	347.113	A1034	5,2'-Dihydroxy-7,8,6'-trimethoxyflavanone	C031	Flavanone	9.5	S0774	[Flavanone]-A(1OH, 2OMe)-B(1OH, 1OMe)		yes			C18H19O7	347.113	C17H16O7	332.089			C18H17O6	329.102																	C16H17O6	305.102
1342	FL2FF8GS0001	CAS:112408-69-2	5,2'-Dihydroxy-7,8,6'-trimethoxyflavanone 2'-O-glucuronide	C24H27O13	523.145	A1034	5,2'-Dihydroxy-7,8,6'-trimethoxyflavanone	C031	Flavanone	9.5	S0774	[Flavanone]-A(1OH, 2OMe)-B(1OH, 1OMe)	Glucuronosyl	no			C18H19O7	347.113	C17H16O7	332.089			C18H17O6	329.102																	C16H17O6	305.102
1343	FL2FF9NS0001	CAS:123914-36-3	Dihydronorwogonin; 5,7,8-Trihydroxyflavanone	C15H13O5	273.076	A1035	Dihydronorwogonin	C031	Flavanone	9.5	S0775	[Flavanone]-A(3OH)-B(none)		yes			C15H13O5	273.076					C15H11O4	255.065																	C13H11O4	231.065
1344	FL2FF9GS0001	CAS:60092-34-4	Dihydronorwogonin 7-O-glucuronide	C21H21O11	449.108	A1035	Dihydronorwogonin	C031	Flavanone	9.5	S0775	[Flavanone]-A(3OH)-B(none)	Glucuronosyl	no			C15H13O5	273.076					C15H11O4	255.065																	C13H11O4	231.065
1345	FL2FF9NS0004	CAS:75041-38-2	8-Hydroxy-5,7-dimethoxyflavanone	C17H17O5	301.107	A1036	8-Hydroxy-5,7-dimethoxyflavanone	C031	Flavanone	9.5	S0777	[Flavanone]-A(1OH, 2OMe)-B(none)		yes			C17H17O5	301.107	C16H14O5	286.084			C17H15O4	283.096																	C15H15O4	259.096
1346	FL2FF9NS0006	CAS:69616-73-5	5,7,8-Trimethoxyflavanone	C18H19O5	315.123	A1037	5,7,8-Trimethoxyflavanone	C031	Flavanone	9.5	S0801	[Flavanone]-A(3OMe)-B(none)		yes			C18H19O5	315.123	C17H16O5	300.099			C18H17O4	297.112																	C16H17O4	273.112
1347	FL2FF9NS0007	CAS:110065-74-2	5,8-Dihydroxy-7-methoxyflavanone	C16H15O5	287.091	A1038	5,8-Dihydroxy-7-methoxyflavanone	C031	Flavanone	9.5	S0776	[Flavanone]-A(2OH, 1OMe)-B(none)		yes			C16H15O5	287.091	C15H12O5	272.068			C16H13O4	269.081																	C14H13O4	245.081
1348	FL2FF9NS0002	CAS:83327-49-5	5,8-Dihydroxy-7-methoxyflavanone 8-O-acetate	C18H17O6	329.102	A1038	5,8-Dihydroxy-7-methoxyflavanone	C031	Flavanone	9.5	S0776	[Flavanone]-A(2OH, 1OMe)-B(none)	Acetyl	no			C16H15O5	287.091	C15H12O5	272.068			C16H13O4	269.081																	C14H13O4	245.081
1349	FL2FF9NS0003	CAS:113981-49-0	5-Hydroxy-7,8-dimethoxyflavanone	C17H17O5	301.107	A1039	5-Hydroxy-7,8-dimethoxyflavanone	C031	Flavanone	9.5	S0777	[Flavanone]-A(1OH, 2OMe)-B(none)		yes			C17H17O5	301.107	C16H14O5	286.084			C17H15O4	283.096																	C15H15O4	259.096
1350	FL2FF9GS0003	CAS:11363-37-4	Andrographidin A; (2S)-5-(beta-D-Glucopyranosyloxy)-7,8-dimethoxyflavanone	C23H27O10	463.16	A1039	5-Hydroxy-7,8-dimethoxyflavanone	C031	Flavanone	9.5	S0777	[Flavanone]-A(1OH, 2OMe)-B(none)	Glucosyl	no			C17H17O5	301.107	C16H14O5	286.084			C17H15O4	283.096																	C15H15O4	259.096
1351	FL2FF9GS0004	CAS:286476-45-7	5-Hydroxy-7,8-dimethoxyflavanone 5-rhamnoside	C23H27O9	447.165	A1039	5-Hydroxy-7,8-dimethoxyflavanone	C031	Flavanone	9.5	S0777	[Flavanone]-A(1OH, 2OMe)-B(none)	Rhamnosyl	no			C17H17O5	301.107	C16H14O5	286.084			C17H15O4	283.096																	C15H15O4	259.096
1352	FL2FF9NS0005	CAS:4431-41-8	Dihydrowogonin	C16H15O5	287.091	A1040	Dihydrowogonin	C031	Flavanone	9.5	S0776	[Flavanone]-A(2OH, 1OMe)-B(none)		yes			C16H15O5	287.091	C15H12O5	272.068			C16H13O4	269.081																	C14H13O4	245.081
1353	FL2FF9NI0001	CAS:122585-67-5	8-Methoxypinocembrin 7-O-prenyl ether	C21H23O5	355.154	A1040	Dihydrowogonin	C031	Flavanone	9.5	S0776	[Flavanone]-A(2OH, 1OMe)-B(none)	Prenyl	no			C16H15O5	287.091	C15H12O5	272.068			C16H13O4	269.081																	C14H13O4	245.081
1354	FL2FF9GS0002	CAS:99211-28-6	Dihydrowogonin 7-O-glucoside	C22H25O10	449.144	A1040	Dihydrowogonin	C031	Flavanone	9.5	S0776	[Flavanone]-A(2OH, 1OMe)-B(none)	Glucosyl	no			C16H15O5	287.091	C15H12O5	272.068			C16H13O4	269.081																	C14H13O4	245.081
1355	FL2FF9NI0002	CAS:462112-95-4	Microfolione; (2R)-5,7-Dihydroxy-8-methoxy-6-prenylflavanone	C21H23O5	355.154	A1041	Microfolione	C031	Flavanone	9.5	S0778	[Flavanone]-A(2OH, 1OMe, 1(C-Prenyl))-B(none)		yes			C21H23O5	355.154	C20H20O5	340.131			C21H21O4	337.143																	C19H21O4	313.143	C18H17O5	313.107
1356	FL2FF9NC0001	CAS:477934-73-9	Macrophyllol A (flavone);5-Hydroxy-7,8-dimethoxy-6-(2-hydroxy-5-methoxybenzyl)flavanone	C25H25O7	437.159	A1042	Macrophyllol A (flavone)	C031	Flavanone	9.5	S0802	[Flavanone]-A(1OH, 2OMe, 1(2,5-Dihydroxybenzyl))-B(none)		yes			C25H25O7	437.159
1357	FL2FFANS0001	CAS:2569-76-8	Isocarthamidin	C15H13O6	289.071	A1043	Isocarthamidin	C031	Flavanone	9.5	S0780	[Flavanone]-A(3OH)-B(1OH)		yes			C15H13O6	289.071					C15H11O5	271.06																	C13H11O5	247.06
1358	FL2FFAGS0001	CAS:152367-40-3	Isocarthamidin 7-O-rhamnoside	C21H23O10	435.129	A1043	Isocarthamidin	C031	Flavanone	9.5	S0780	[Flavanone]-A(3OH)-B(1OH)	Rhamnosyl	no			C15H13O6	289.071					C15H11O5	271.06																	C13H11O5	247.06
1359	FL2FFAGS0002	CAS:164920-57-4	Isocarthamidin 8-glucoside;5,7,8,4'-Tetrahydroxyflavanone 8-glucoside	C21H23O11	451.123	A1043	Isocarthamidin	C031	Flavanone	9.5	S0780	[Flavanone]-A(3OH)-B(1OH)	Glucosyl	no			C15H13O6	289.071					C15H11O5	271.06																	C13H11O5	247.06
1360	FL2FFANS0005	CAS:244775-34-6	5,7,8-Trihydroxy-4'-methoxyflavanone	C16H15O6	303.086	A1044	5,7,8-Trihydroxy-4'-methoxyflavanone	C031	Flavanone	9.5	S0781	[Flavanone]-A(3OH)-B(1OMe)		yes			C16H15O6	303.086	C15H12O6	288.063			C16H13O5	285.076																	C14H13O5	261.076
1361	FL2FFANS0002	CAS:75933-06-1	5,4'-Dihydroxy-7,8-dimethoxyflavanone	C17H17O6	317.102	A1045	5,4'-Dihydroxy-7,8-dimethoxyflavanone	C031	Flavanone	9.5	S0785	[Flavanone]-A(1OH, 2OMe)-B(1OH)		yes			C17H17O6	317.102	C16H14O6	302.078			C17H15O5	299.091																	C15H15O5	275.091
1362	FL2FFANS0003	CAS:75933-07-2	5-Hydroxy-7,8,4'-trimethoxyflavanone	C18H19O6	331.118	A1046	5-Hydroxy-7,8,4'-trimethoxyflavanone	C031	Flavanone	9.5	S0786	[Flavanone]-A(1OH, 2OMe)-B(1OMe)		yes			C18H19O6	331.118	C17H16O6	316.094			C18H17O5	313.107																	C16H17O5	289.107
1363	FL2FFANS0004	CAS:94884-92-1	5,7,4'-Trihydroxy-8-methoxyflavanone	C16H15O6	303.086	A1047	5,7,4'-Trihydroxy-8-methoxyflavanone	C031	Flavanone	9.5	S0784	[Flavanone]-A(2OH, 1OMe)-B(1OH)		yes			C16H15O6	303.086	C15H12O6	288.063			C16H13O5	285.076																	C14H13O5	261.076
1364	FL2FF8NS0006	CAS:149155-49-7	5,7-Dihydroxy-8,4'-dimethoxyflavanone	C17H17O6	317.102	A1048	5,7-Dihydroxy-8,4'-dimethoxyflavanone	C031	Flavanone	9.5	S0535	[Flavanone]-A(2OH, 1OMe)-B(1OMe)		yes			C17H17O6	317.102	C16H14O6	302.078			C17H15O5	299.091																	C15H15O5	275.091
1365	FL2FFANI0001	CAS:642066-47-5	Flowerone;5,7,8,4'-Tetrahydroxy-3'-prenylflavanone	C20H21O6	357.133	A1049	Flowerone	C031	Flavanone	9.5	S0803	[Flavanone]-A(3OH)-B(1OH, 1(C-Prenyl))		yes			C20H21O6	357.133					C20H19O5	339.123																	C18H19O5	315.123	C17H15O6	315.086
1366	FL2FFCNS0003	CAS:120216-93-5	8-Methoxyeriodictyol	C16H15O7	319.081	A1050	8-Methoxyeriodictyol	C031	Flavanone	9.5	S0772	[Flavanone]-A(2OH, 1OMe)-B(2OH)		yes			C16H15O7	319.081	C15H12O7	304.058			C16H13O6	301.071																	C14H13O6	277.071
1367	FL2FFCNS0004	CAS:460090-60-2	8-Hydroxyhesperetin;5,7,8,3'-Tetrahydroxy-4'-methoxyflavanone	C16H15O7	319.081	A1051	8-Hydroxyhesperetin	C031	Flavanone	9.5	S0804	[Flavanone]-A(3OH)-B(1OH, 1OMe)		yes			C16H15O7	319.081	C15H12O7	304.058			C16H13O6	301.071																	C14H13O6	277.071
1368	FL2FFCNS0001	CAS:100009-93-6	5,7,4'-Trihydroxy-8,3'-dimethoxyflavanone	C17H17O7	333.097	A1052	5,7,4'-Trihydroxy-8,3'-dimethoxyflavanone	C031	Flavanone	9.5	S0805	[Flavanone]-A(2OH, 1OMe)-B(1OH, 1OMe)		yes			C17H17O7	333.097	C16H14O7	318.073			C17H15O6	315.086																	C15H15O6	291.086
1369	FL2FFCNS0002	CAS:90850-98-9	5,3'-Dihydroxy-7,8,4'-trimethoxyflavanone	C18H19O7	347.113	A1053	5,3'-Dihydroxy-7,8,4'-trimethoxyflavanone	C031	Flavanone	9.5	S0774	[Flavanone]-A(1OH, 2OMe)-B(1OH, 1OMe)		yes			C18H19O7	347.113	C17H16O7	332.089			C18H17O6	329.102																	C16H17O6	305.102
1370	FL2FG8NS0001	CAS:158305-76-1	5,2'-Dihydroxy-6,7,8,6'-tetramethoxyflavanone	C19H21O8	377.123	A1054	5,2'-Dihydroxy-6,7,8,6'-tetramethoxyflavanone	C031	Flavanone	9.5	S0806	[Flavanone]-A(1OH, 3OMe)-B(1OH, 1OMe)		yes			C19H21O8	377.123	C18H18O8	362.1			C19H19O7	359.113																	C17H19O7	335.113
1371	FL2FG9NS0006	CAS:178275-97-3	Oresbiusin;6,7,8-Trihydroxy-5-methoxyflavanone	C16H15O6	303.086	A1055	Oresbiusin	C031	Flavanone	9.5	S0807	[Flavanone]-A(3OH, 1OMe)-B(none)		yes			C16H15O6	303.086	C15H12O6	288.063			C16H13O5	285.076																	C14H13O5	261.076
1372	FL2FG9NS0001	CAS:72061-65-5	Didymocarpin A	C17H17O6	317.102	A1056	Didymocarpin A	C031	Flavanone	9.5	S0808	[Flavanone]-A(2OH, 2OMe)-B(none)		yes			C17H17O6	317.102	C16H14O6	302.078			C17H15O5	299.091																	C15H15O5	275.091
1373	FL2FG9NS0002	CAS:4431-42-9	Isopedicin; 6-Hydroxy-5,7,8-trimethoxyflavanone	C18H19O6	331.118	A1057	Isopedicin	C031	Flavanone	9.5	S0809	[Flavanone]-A(1OH, 3OMe)-B(none)		yes	The CAS No. was added.		C18H19O6	331.118	C17H16O6	316.094			C18H17O5	313.107																	C16H17O5	289.107
1374	FL2FG9NS0003	CAS:75428-50-1	5-Hydroxy-6,7,8-trimethoxyflavanone	C18H19O6	331.118	A1058	5-Hydroxy-6,7,8-trimethoxyflavanone	C031	Flavanone	9.5	S0809	[Flavanone]-A(1OH, 3OMe)-B(none)		yes			C18H19O6	331.118	C17H16O6	316.094			C18H17O5	313.107																	C16H17O5	289.107
1375	FL2FG9NS0005	CAS:158848-28-3	Kwangsienin A; 8-Hydroxy-5,6,7-trimethoxyflavanone	C18H19O6	331.118	A1059	Kwangsienin A	C031	Flavanone	9.5	S0809	[Flavanone]-A(1OH, 3OMe)-B(none)		yes			C18H19O6	331.118	C17H16O6	316.094			C18H17O5	313.107																	C16H17O5	289.107
1376	FL2FG9NS0004	CAS:57499-45-3	Kanakugin; 5,6,7,8-Tetramethoxyflavanone	C19H21O6	345.133	A1060	Kanakugin	C031	Flavanone	9.5	S0810	[Flavanone]-A(4OMe)-B(none)		yes			C19H21O6	345.133	C18H18O6	330.11			C19H19O5	327.123																	C17H19O5	303.123
1377	FL2FGANS0001	CAS:75933-08-3	5,6-Dihydroxy-7,8,4'-trimethoxyflavanone	C18H19O7	347.113	A1061	5,6-Dihydroxy-7,8,4'-trimethoxyflavanone	C031	Flavanone	9.5	S0811	[Flavanone]-A(2OH, 2OMe)-B(1OMe)		yes			C18H19O7	347.113	C17H16O7	332.089			C18H17O6	329.102																	C16H17O6	305.102
1378	FL2FGANS0002	CAS:75933-09-4	5,4'-Dihydroxy-6,7,8-trimethoxyflavanone	C18H19O7	347.113	A1062	5,4'-Dihydroxy-6,7,8-trimethoxyflavanone	C031	Flavanone	9.5	S0812	[Flavanone]-A(1OH, 3OMe)-B(1OH)		yes			C18H19O7	347.113	C17H16O7	332.089			C18H17O6	329.102																	C16H17O6	305.102
1379	FL2FGANS0003	CAS:75917-10-1	5-Hydroxy-6,7,8,4'-tetramethoxyflavanone	C19H21O7	361.128	A1063	5-Hydroxy-6,7,8,4'-tetramethoxyflavanone	C031	Flavanone	9.5	S0813	[Flavanone]-A(1OH, 3OMe)-B(1OMe)		yes			C19H21O7	361.128	C18H18O7	346.105			C19H19O6	343.118																	C17H19O6	319.118
1380	FL2FGANS0004	CAS:377090-32-9	(2S)-5,6,7,8,4'-Pentamethoxyflavanone	C20H23O7	375.144	A1064	5,6,7,8,4'-Pentamethoxyflavanone	C031	Flavanone	9.5	S0814	[Flavanone]-A(4OMe)-B(1OMe)		yes			C20H23O7	375.144	C19H20O7	360.12			C20H21O6	357.133																	C18H21O6	333.133
1381	FL2FGGNS0002	CAS:119153-16-1	5,6,7,8,3',4',5'-Heptamethoxyflavanone	C22H27O9	435.165	A1065	5,6,7,8,3',4',5'-Heptamethoxyflavanone	C031	Flavanone	9.5	S0815	[Flavanone]-A(4OMe)-B(3OMe)		yes			C22H27O9	435.165	C21H24O9	420.141			C22H25O8	417.154																	C20H25O8	393.154
1382	FL2FGGNS0001	CAS:77053-47-5	Agecorynin B	C21H23O9	419.134	A1066	Agecorynin B	C031	Flavanone	9.5	S0816	[Flavanone]-A(4OMe)-B(1OMe, 1([@@]-Methylenedioxy))		yes			C21H23O9	419.134
1383	FL2FA9NS0006	CAS:106009-52-3	2beta-5,7-Trihydroxyflavanone	C15H13O5	273.076	A1067	2,5,7-Trihydroxyflavanone (2beta)	C033	2-Hydroxyflavanone	9.5	S0817	[2-Hydroxyflavanone]-A(2OH)-B(none)		yes			C15H13O5	273.076
1384	FL2FACGS0009	CAS:57943-73-4	2,5,7,3',4'-Pentahydroxyflavanone 5-O-glucoside	C21H23O12	467.118	A1068	2,5,7,3',4'-Pentahydroxyflavanone	C033	2-Hydroxyflavanone	9.5	S0818	[2-Hydroxyflavanone]-A(2OH)-B(2OH)	Glucosyl	no			C15H13O7	305.066
1385	FL2FHYNM0001	CAS:186906-54-7	2,5-Dihydroxy-7-methoxy-6-methylflavanone	C17H17O5	301.107	A1069	2,5-Dihydroxy-7-methoxy-6-methylflavanone	C033	2-Hydroxyflavanone	9.5	S0819	[2-Hydroxyflavanone]-A(1OH, 1OMe, 1Methyl)-B(none)		yes			C17H17O5	301.107
1386	FL2FHYNM0002	CAS:186906-53-6	2,5-Dihydroxy-7-methoxy-8-methylflavanone	C17H17O5	301.107	A1070	2,5-Dihydroxy-7-methoxy-8-methylflavanone	C033	2-Hydroxyflavanone	9.5	S0819	[2-Hydroxyflavanone]-A(1OH, 1OMe, 1Methyl)-B(none)		yes			C17H17O5	301.107
1387	FL2FHYNS0001	CAS:221071-95-0	Mosloflavanone;(S)-2,5-Dihydroxy-6,7-dimethoxyflavanone	C17H17O6	317.102	A1071	Mosloflavanone	C033	2-Hydroxyflavanone	9.5	S0820	[2-Hydroxyflavanone]-A(1OH, 2OMe, 1Methyl)-B(none)		yes			C17H17O6	317.102
1388	FL2FHYGS0001	CAS:303049-59-4	2,5,7,4'-Tetrahydroxyflavanone 7-glucoside	C21H23O11	451.123	A1072	2,5,7,4'-Tetrahydroxyflavanone	C033	2-Hydroxyflavanone	9.5	S0821	[2-Hydroxyflavanone]-A(2OH)-B(1OH)	Glucosyl	no			C15H13O6	289.071
1389	FL2FQUNS0001	CAS:41093-65-6	Remerin	C17H15O7	331.081	A1073	Remerin	C034	UBR-type derivative / [2',5']-Benzoquinonyl-type Flavanone	derivative	S0822	[UBR-type derivative / [2',5']-Benzoquinonyl-type Flavanone]-A(1OH, 1OMe)-B(1OMe)		yes			C17H15O7	331.081
1390	FL2FQUNM0001	CAS:41407-48-1	Breverin	C18H17O7	345.097	A1074	Breverin	C034	UBR-type derivative / [2',5']-Benzoquinonyl-type Flavanone	derivative	S0823	[UBR-type derivative / [2',5']-Benzoquinonyl-type Flavanone]-A(1OH, 1OMe, 1Methyl)-B(1OMe)		yes			C18H17O7	345.097
1391	FL2FQUNM0002	CAS:41093-66-7	Scaberin	C19H19O7	359.113	A1075	Scaberin	C034	UBR-type derivative / [2',5']-Benzoquinonyl-type Flavanone	derivative	S0824	[UBR-type derivative / [2',5']-Benzoquinonyl-type Flavanone]-A(1OH, 1OMe, 2Methyl)-B(1OMe)		yes			C19H19O7	359.113
1392	FL2FQUNM0003	CAS:24211-29-8	Protofarrerol	C17H19O6	319.118	A1076	Protofarrerol	C035	UBR-type derivative / 4'-Oxocyclohex-2'-enyl-type Flavanone	derivative	S0825	[UBR-type derivative / 4'-Oxocyclohex-2'-enyl-type Flavanone]-A(2OH, 2Methyl)-B(1OH)		yes			C17H19O6	319.118
1393	FL2FQUNN0001	CAS:70815-31-5	Silymonin	C25H23O9	467.134	A1077	Silymonin	C036	UBR-type derivative / 3'-Oxocyclohex-6'-enyl-type Flavanone	derivative	S0826	[UBR-type derivative / 3'-Oxocyclohex-6'-enyl-type Flavanone]-A(2OH)-B(1OH, 1(m-((4-Hydroxy-3-methoxyphenyl)-([5,4;n,o]-tetrahydrofuran-3-yl)-methyl)))		yes			C25H23O9	467.134
1394	FL2FQUNR0001	CAS:66641-50-7	Louisfieserone A	C22H25O5	369.17	A1078	Louisfieserone A	C037	UBR-type derivative / 7-Oxocyclohex-8a-enyl-type Flavanone	derivative	S0827	[UBR-type derivative / 7-Oxocyclohex-8a-enyl-type Flavanone]-A(1OH, 2Methyl, 1(m-(Dimethyl-([5,4:n,o]-tetrahydrofuran-3-yl)methyl))-B(none)		yes			C22H25O5	369.17
1395	FL2FQUNR0002	CAS:75801-77--3	Louisfieserone B	C22H25O5	369.17	A1078	Louisfieserone A	C037	UBR-type derivative / 7-Oxocyclohex-8a-enyl-type Flavanone	derivative	S0827	[UBR-type derivative / 7-Oxocyclohex-8a-enyl-type Flavanone]-A(1OH, 2Methyl, 1(m-(Dimethyl-([5,4:n,o]-tetrahydrofuran-3-yl)methyl))-B(none)		yes			C22H25O5	369.17
1396	FL3F18NF0001	CAS:73937-46-9	2-(2-Methoxyphenyl)-4H-furo[2,3-h]-1-benzopyran-4-one	C18H13O4	293.081	A1079	2-(2-Methoxyphenyl)-4H-furo[2,3-h]-1-benzopyran-4-one	C038	Flavone	10.5	S0828	[Flavone]-A(1([2,3:@@]-Furano))-B(1OMe)		yes			C18H13O4	293.081
1397	FL3F18NF0002	CAS:422308-57-4	Millettocalyxin C;2-(2,5-Dimethoxyphenyl)-4H-furo[2,3-h]-1-benzopyran-4-one	C19H15O5	323.091	A1080	Millettocalyxin C	C038	Flavone	10.5	S0829	[Flavone]-A(1([2,3:@@]-Furano))-B(2OMe)		yes			C19H15O5	323.091
1398	FL3F18GS0001	CAS:140187-26-4	7,2'-Dihydroxyflavone 7-glucoside	C21H21O9	417.118	A1081	7,2'-Dihydroxyflavone	C038	Flavone	10.5	S0830	[Flavone]-A(1OH)-B(1OH)	Glucosyl	no			C15H11O4	255.065					C15H9O3	237.055	C14H11O3	227.07	C14H10O3	226.062													C13H9O3	213.055
1399	FL3F19NS0001	CAS:22395-22-8	7-Methoxyflavone	C16H13O3	253.086	A1082	7-Methoxyflavone	C038	Flavone	10.5	S0831	[Flavone]-A(1OMe)-B(none)		yes			C16H13O3	253.086	C15H10O3	238.062	C15H9O3	237.055																											C14H9O2
1400	FL3F19NI0001	CAS:41689-78-5	Lanceolatin A(flavonoid)	C21H21O4	337.143	A1083	Lanceolatin A(flavonoid)	C038	Flavone	10.5	S0832	[Flavone]-A(1OMe, 1(3-Hydroxy-3-methyl-1-butenyl))-B(none)		yes			C21H21O4	337.143
1401	FL3F19NF0001	CAS:114687-96-6	Pongone;7-(3-Methoxyphenyl)-5H-furo[3,2-g][1]benzopyran-5-one	C18H13O4	293.081	A1084	Pongone	C038	Flavone	10.5	S0828	[Flavone]-A(1([2,3:@@]-Furano))-B(1OMe)		yes			C18H13O4	293.081
1402	FL3F19GF0001	CAS:713524-63-1	Pongamoside A	C23H21O9	441.118	A1085	3'-Hydroxy-[2'',3'':7,8]furanoflavone	C038	Flavone	10.5	S0833	[Flavone]-A(1([2,3:@@]-Furano))-B(1OH)	Glucosyl	no			C17H11O4	279.065
1403	FL3F19NF0002	CAS:73937-37-8	Cauliflorin A;Pongol methyl ether;2-(3-Methoxyphenyl)-4H-furo[2,3-h]-1-benzopyran-4-one	C18H13O4	293.081	A1086	Cauliflorin A	C038	Flavone	10.5	S0828	[Flavone]-A(1([2,3:@@]-Furano))-B(1OMe)		yes			C18H13O4	293.081
1404	FL3F19NP0001	CAS:64125-32-2	8,8-Dimethyl-2-phenyl-4H,8H-benzo[1,2-b:3,4-b']dipyran-4-one	C20H17O3	305.117	A1087	6'',6''-Dimethylpyrano[2'',3'':7,8]flavone	C038	Flavone	10.5	S0834	[Flavone]-A(1([2,3:@@]-(6,6-Dimethylpyrano)))-B(none)		yes			C20H17O3	305.117					C20H15O2	287.107	C19H17O2	277.122	C19H16O2	276.114													C18H15O2	263.107	C17H11O3	263.07
1405	FL3F19NF0005	CAS:51787-33-8	Semiglabrinol;(7aS,10R,10aR)-7a,9,10,10a-Tetrahydro-10-hydroxy-9,9-dimethyl-2-phenyl-4H-furo[3',2':4,5]furo[2,3-h]-1-benzopyran-4-one	C21H19O5	351.123	A1088	Semiglabrinol	C038	Flavone	10.5	S0835	[Flavone]-A(1([2,3:@@]-(5,5-Dimethyl-4-hydroxy-4,5,3a,6a-tetrahydro-furo[2,3-b]furano)))-B(none)		yes			C21H19O5	351.123
1406	FL3F19NF0007	CAS:102916-89-2	(-)-Pseudosemiglabrinol; Pseudosemiglabrinol; (7aS,10S,10aR)-7a,9,10,10a-Tetrahydro-10-hydroxy-9,9-dimethyl-2-phenyl-4H-furo[3',2':4,5]furo[2,3-h]-1-benzopyran-4-one	C21H19O5	351.123	A1088	Semiglabrinol	C038	Flavone	10.5	S0835	[Flavone]-A(1([2,3:@@]-(5,5-Dimethyl-4-hydroxy-4,5,3a,6a-tetrahydro-furo[2,3-b]furano)))-B(none)		yes			C21H19O5	351.123
1407	FL3F19NF0003	CAS:75444-24-5	Glabratephrinol;(3R,4R)-rel-(+)-4,5-Dihydro-4-hydroxy-5,5-dimethyl-2'-phenyl-spiro[furan-3(2H),9'(8'H)-[4H]furo[2,3-h][1]benzopyran]-2,4'-dione	C22H19O6	379.118	A1089	Glabratephrinol	C038	Flavone	10.5	S0836	[Flavone]-A(1([2,3:@@]-(8,8-Dimethyl-9-hydroxy-6-oxo-1,7-dioxaspiro[4,4]non-2-ene)))-B(none)		yes			C22H19O6	379.118
1408	FL3F19NF0004	CAS:51311-64-9	Glabratephrin;(3R,4R)-rel-(-)-4-(Acetyloxy)-4,5-dihydro-5,5-dimethyl-2'-phenylspiro[furan-3(2H),9'(8'H)-[4H]furo[2,3-h][1]benzopyran]-2,4'-dione	C24H21O7	421.128	A1090	Glabratephrin	C038	Flavone	10.5	S0837	[Flavone]-A(1([2,3:@@]-(8,8-Dimethyl-9-acetoxy-6-oxo-1,7-dioxaspiro[4,4]non-2-ene)))-B(none)		yes			C24H21O7	421.128
1409	FL3F19NF0006	CAS:51787-32-7	(-)-Semiglabrin;Semiglabrin;(7aS,10R,10aR)-10-(Acetyloxy)-7a,9,10,10a-tetrahydro-9,9-dimethyl-2-phenyl-4H-furo[3',2':4,5]furo[2,3-h]-1-benzopyran-4-one	C23H21O6	393.133	A1091	Semiglabrin	C038	Flavone	10.5	S0838	[Flavone]-A(1([2,3:@@]-(5,5-Dimethyl-4-acetoxy-4,5,3a,6a-tetrahydro-furo[2,3-b]furano)))-B(none)		yes			C23H21O6	393.133
1410	FL3F19NF0008	CAS:75444-25-6	(-)-Pseudosemiglabrin;Pseudosemiglabrin;(7aS,10S,10aR)-10-(Acetyloxy)-7a,9,10,10a-tetrahydro-9,9-dimethyl-2-phenyl-4H-furo[3',2':4,5]furo[2,3-h]-1-benzopyran-4-one	C23H21O6	393.133	A1091	Semiglabrin	C038	Flavone	10.5	S0838	[Flavone]-A(1([2,3:@@]-(5,5-Dimethyl-4-acetoxy-4,5,3a,6a-tetrahydro-furo[2,3-b]furano)))-B(none)		yes			C23H21O6	393.133
1411	FL3F1ANS0001	CAS:2196-14-7	7,4'-Dihydroxyflavone	C15H11O4	255.065	A1092	7,4'-Dihydroxyflavone	C038	Flavone	10.5	S0830	[Flavone]-A(1OH)-B(1OH)		yes			C15H11O4	255.065					C15H9O3	237.055	C14H11O3	227.07	C14H10O3	226.062													C13H9O3	213.055
1412	FL3F1AGS0001	CAS:20633-86-7	7,4'-Dihydroxyflavone 7-glucoside	C21H21O9	417.118	A1092	7,4'-Dihydroxyflavone	C038	Flavone	10.5	S0830	[Flavone]-A(1OH)-B(1OH)	Glucosyl	no			C15H11O4	255.065					C15H9O3	237.055	C14H11O3	227.07	C14H10O3	226.062													C13H9O3	213.055
1413	FL3F1AGS0002	CAS:22052-75-1	Sophoraflavone B	C21H21O9	417.118	A1092	7,4'-Dihydroxyflavone	C038	Flavone	10.5	S0830	[Flavone]-A(1OH)-B(1OH)	Glucosyl	no			C15H11O4	255.065					C15H9O3	237.055	C14H11O3	227.07	C14H10O3	226.062													C13H9O3	213.055
1414	FL3F1AGS0003	CAS:27576-43-8	7,4'-Dihydroxyflavone 7-rutinoside	C27H31O13	563.176	A1092	7,4'-Dihydroxyflavone	C038	Flavone	10.5	S0830	[Flavone]-A(1OH)-B(1OH)	(Rhamnosyl)-Glucosyl	no			C15H11O4	255.065					C15H9O3	237.055	C14H11O3	227.07	C14H10O3	226.062													C13H9O3	213.055
1415	FL3F1ANS0002	CAS:32272-23-4	Isopratol;4'-Hydroxy-7-methoxyflavone	C16H13O4	269.081	A1093	Isopratol	C038	Flavone	10.5	S0839	[Flavone]-A(1OMe)-B(1OH)		yes			C16H13O4	269.081	C15H10O4	254.057	C15H9O4	253.05																											C14H9O3
1416	FL3F1ANI0002	CAS:155233-20-8	Kanzonol D;7-Hydroxy-2-[4-hydroxy-3-(3-methyl-2-butenyl)phenyl]-4H-1-benzopyran-4-one	C20H19O4	323.128	A1094	Kanzonol D	C038	Flavone	10.5	S0840	[Flavone]-A(1OH)-B(1OH, 1(C-Prenyl))		yes			C20H19O4	323.128					C20H17O3	305.117	C19H19O3	295.133	C19H18O3	294.125													C18H17O3	281.117	C17H13O4	281.081
1417	FL3F1ANI0004	CAS:61153-77-3	Licoflavone A;7-Hydroxy-2-(4-hydroxyphenyl)-6-(3-methyl-2-butenyl)-4H-1-benzopyran-4-one	C20H19O4	323.128	A1095	Licoflavone A	C038	Flavone	10.5	S0840	[Flavone]-A(1OH)-B(1OH, 1(C-Prenyl))		yes			C20H19O4	323.128					C20H17O3	305.117	C19H19O3	295.133	C19H18O3	294.125													C18H17O3	281.117	C17H13O4	281.081
1418	FL3F1ANI0005	CAS:76690-67-0	7,4'-Dihydroxy-8-prenylflavone;7-Hydroxy-2-(4-hydroxyphenyl)-8-(3-methyl-2-butenyl)-4H-1-benzopyran-4-one	C20H19O4	323.128	A1096	7,4'-Dihydroxy-8-prenylflavone	C038	Flavone	10.5	S0841	[Flavone]-A(1OH, 1(C-Prenyl))-B(1OH)		yes			C20H19O4	323.128					C20H17O3	305.117	C19H19O3	295.133	C19H18O3	294.125													C18H17O3	281.117	C17H13O4	281.081
1419	FL3F1ANI0001	CAS:91433-17-9	Licoflavone B;Prenyllicoflavone A;7-Hydroxy-2-[4-hydroxy-3-(3-methyl-2-butenyl)phenyl]-6-(3-methyl-2-butenyl)-4H-1-benzopyran-4-one	C25H27O4	391.19	A1097	Kanzonol E	C038	Flavone	10.5	S0842	[Flavone]-A(1OH, 1(C-Prenyl))-B(1OH, 1(C-Prenyl))		yes			C25H27O4	391.19					C25H25O3	373.18	C24H27O3	363.195	C24H26O3	362.188													C23H25O3	349.18	C22H21O4	349.143
1420	FL3F1ANI0003	CAS:350221-42-0	Brosimacutin F;8-(2,3-Dihydroxy-3-methylbutyl)-7-hydroxy-2-(4-hydroxyphenyl)-4H-1-benzopyran-4-one	C20H21O6	357.133	A1098	Brosimacutin F	C038	Flavone	10.5	S0843	[Flavone]-A(1OH, 1(2,3-Dihydroxy-3-methylbutyl))-B(1OH)		yes			C20H21O6	357.133
1421	FL3F1ACS0001	CAS:3681-96-7	Bayin;8-beta-D-Glucopyranosyl-4',7-dihydroxyflavone	C21H21O9	417.118	A1099	Bayin	C038	Flavone	10.5	S0844	[Flavone]-A(1OH, 1(C-Glc))-B(1OH)		yes			C21H21O9	417.118					C21H19O8	399.107															C21H17O7	381.097
1422	FL3F1ACS0002	CAS:105594-08-9	Sophoraflavone A	C27H31O13	563.176	A1099	Bayin	C038	Flavone	10.5	S0844	[Flavone]-A(1OH, 1(C-Glc))-B(1OH)	Rhamnosyl	no			C21H21O9	417.118
1423	FL3F1ANF0001	CAS:113807-95-7	Glabone	C18H13O4	293.081	A1100	Glabone	C038	Flavone	10.5	S0828	[Flavone]-A(1([2,3:@@]-Furano))-B(1OMe)		yes			C18H13O4	293.081
1424	FL3F1ANF0002	CAS:70894-15-4	2-(4-Methoxyphenyl)-4H-furo[2,3-h]-1-benzopyran-4-one	C18H13O4	293.081	A1101	2-(4-Methoxyphenyl)-4H-furo[2,3-h]-1-benzopyran-4-one	C038	Flavone	10.5	S0828	[Flavone]-A(1([2,3:@@]-Furano))-B(1OMe)		yes			C18H13O4	293.081
1425	FL3F1ANP0001	CAS:155233-21-9	Kanzonol E;2-(2,2-Dimethyl-2H-1-benzopyran-6-yl)-7-hydroxy-6-(3-methyl-2-butenyl)-4H-1-benzopyran-4-one	C25H25O4	389.175	A1097	Kanzonol E	C038	Flavone	10.5	S0845	[Flavone]-A(1OH, 1(C-Prenyl))-B(1([2,3:@@]-(6,6-Dimethylpyrano)))		yes			C25H25O4	389.175
1426	FL3F1CNS0001	CAS:2150-11-0	7,3',4'-Trihydroxyflavone	C15H11O5	271.06	A1102	7,3',4'-Trihydroxyflavone	C038	Flavone	10.5	S0846	[Flavone]-A(1OH)-B(2OH)		yes			C15H11O5	271.06					C15H9O4	253.05	C14H11O4	243.065	C14H10O4	242.057													C13H9O4	229.05
1427	FL3F1CGS0001	CAS:24502-03-2	7,3',4'-Trihydroxyflavone 7-glucoside	C21H21O10	433.113	A1102	7,3',4'-Trihydroxyflavone	C038	Flavone	10.5	S0846	[Flavone]-A(1OH)-B(2OH)	Glucosyl	no			C15H11O5	271.06					C15H9O4	253.05	C14H11O4	243.065	C14H10O4	242.057													C13H9O4	229.05
1428	FL3F1CGS0002	CAS:-	7,3',4'-Trihydroxyflavone 7-galactoside	C21H21O10	433.113	A1102	7,3',4'-Trihydroxyflavone	C038	Flavone	10.5	S0846	[Flavone]-A(1OH)-B(2OH)	Galactosyl	no			C15H11O5	271.06					C15H9O4	253.05	C14H11O4	243.065	C14H10O4	242.057													C13H9O4	229.05
1429	FL3F1CGS0003	CAS:27576-42-7	7,3',4'-Trihydroxyflavone 7-rutinoside	C27H31O14	579.171	A1102	7,3',4'-Trihydroxyflavone	C038	Flavone	10.5	S0846	[Flavone]-A(1OH)-B(2OH)	(Rhamnosyl)-Glucosyl	no			C15H11O5	271.06					C15H9O4	253.05	C14H11O4	243.065	C14H10O4	242.057													C13H9O4	229.05
1430	FL3F1CNS0002	CAS:21583-32-4	Geraldone	C16H13O5	285.076	A1103	Geraldone	C038	Flavone	10.5	S0847	[Flavone]-A(1OH)-B(1OH, 1OMe)		yes			C16H13O5	285.076	C15H10O5	270.052	C15H9O5	269.044																											C14H9O4
1431	FL3F1CGS0004	CAS:33275-43-3	7,4'-Dihydroxy-3'-methoxyflavone 7-glucoside	C22H23O10	447.129	A1103	Geraldone	C038	Flavone	10.5	S0847	[Flavone]-A(1OH)-B(1OH, 1OMe)	Glucosyl	no			C16H13O5	285.076	C15H10O5	270.052	C15H9O5	269.044																											C14H9O4
1432	FL3F1CNS0007	CAS:33513-36-9	7-Hydroxy-3',4'-dimethoxyflavone;2-(3,4-Dimethoxyphenyl)-7-hydroxy-4H-1-benzopyran-4-one	C17H15O5	299.091	A1104	7-Hydroxy-3',4'-dimethoxyflavone	C038	Flavone	10.5	S0848	[Flavone]-A(1OH)-B(2OMe)		yes			C17H15O5	299.091	C16H12O5	284.068	C16H11O5	283.06															C16H10O4	266.057											C15H11O4
1433	FL3F1CNS0004	CAS:22395-24-0	7,3',4'-Trimethoxyflavone	C18H17O5	313.107	A1105	7,3',4'-Trimethoxyflavone	C038	Flavone	10.5	S0849	[Flavone]-A(1OMe)-B(2OMe)		yes			C18H17O5	313.107	C17H14O5	298.084	C17H13O5	297.076									C16H11O5	283.06					C17H12O4	280.073											C16H13O4
1434	FL3F1CNS0006	CAS:54867-60-6	Farnisin;3',7-Dihydroxy-4'-methoxyflavone;7-Hydroxy-2-(3-hydroxy-4-methoxyphenyl)-4H-1-benzopyran-4-one	C16H13O5	285.076	A1106	Farnisin	C038	Flavone	10.5	S0847	[Flavone]-A(1OH)-B(1OH, 1OMe)		yes			C16H13O5	285.076	C15H10O5	270.052	C15H9O5	269.044																											C14H9O4
1435	FL3F1CNS0003	CAS:30867-08-4	Tithonine	C17H15O5	299.091	A1107	Tithonine	C038	Flavone	10.5	S0850	[Flavone]-A(1OMe)-B(1OH, 1OMe)		yes			C17H15O5	299.091	C16H12O5	284.068	C16H11O5	283.06															C16H10O4	266.057											C15H11O4
1436	FL3F1CNS0005	CAS:58996-65-9	7-Methoxy-3',4'-methylenedioxyflavone;Milleyanaflavone;2-(1,3-Benzodioxol-5-yl)-7-methoxy-4H-1-benzopyran-4-one	C17H13O5	297.076	A1108	Milleyanaflavone	C038	Flavone	10.5	S0851	[Flavone]-A(1OMe)-B(1([@@]-Methylenedioxy))		yes			C17H13O5	297.076
1437	FL3F1CNP0001	CAS:64316-98-9	6'',6''-Dimethyl-3',4'-methylenedioxypyrano[2'',3'':7,8]flavone	C21H17O5	349.107	A1109	6'',6''-Dimethyl-3',4'-methylenedioxypyrano[2'',3'':7,8]flavone	C038	Flavone	10.5	S0852	[Flavone]-A(1([@@]-Methylenedioxy))-B(1([2,3:@@]-(6,6-Dimethylpyrano)))		yes			C21H17O5	349.107
1438	FL3F1GNS0001	CAS:67858-31-5	7,3',4',5'-Tetrahydroxyflavone	C15H11O6	287.055	A1110	7,3',4',5'-Tetrahydroxyflavone	C038	Flavone	10.5	S0853	[Flavone]-A(1OH)-B(3OH)		yes			C15H11O6	287.055					C15H9O5	269.044	C14H11O5	259.06	C14H10O5	258.052													C13H9O5	245.044
1439	FL3F1GGS0001	CAS:98411-71-3	7,3',4',5'-Tetrahydroxyflavone 7-rhamnoside	C21H21O10	433.113	A1110	7,3',4',5'-Tetrahydroxyflavone	C038	Flavone	10.5	S0853	[Flavone]-A(1OH)-B(3OH)	Rhamnosyl	no			C15H11O6	287.055					C15H9O5	269.044	C14H11O5	259.06	C14H10O5	258.052													C13H9O5	245.044
1440	FL3F1GGS0002	CAS:98411-70-2	7,3',4',5'-Tetrahydroxyflavone 7-glucoside;evolvuside B	C21H21O11	449.108	A1110	7,3',4',5'-Tetrahydroxyflavone	C038	Flavone	10.5	S0853	[Flavone]-A(1OH)-B(3OH)	Glucosyl	no			C15H11O6	287.055					C15H9O5	269.044	C14H11O5	259.06	C14H10O5	258.052													C13H9O5	245.044
1441	FL3F1LNS0003	CAS:422308-55-2	Millettocalyxin A;7-Methoxy-2-(6-methoxy-1,3-benzodioxol-5-yl)-4H-1-benzopyran-4-one	C18H15O6	327.086	A1111	Millettocalyxin A	C038	Flavone	10.5	S0854	[Flavone]-A(1OMe)-B(1OMe, 1([@@]-Methylenedioxy))		yes			C18H15O6	327.086
1442	FL3F1LNS0002	CAS:7578-51-0	7,2',4'-Trimethoxyflavone;2-(2,4-Dimethoxyphenyl)-7-methoxy-4H-1-benzopyran-4-one	C18H17O5	313.107	A1112	7,2',4'-Trimethoxyflavone	C038	Flavone	10.5	S0849	[Flavone]-A(1OMe)-B(2OMe)		yes			C18H17O5	313.107	C17H14O5	298.084	C17H13O5	297.076									C16H11O5	283.06					C17H12O4	280.073											C16H13O4
1443	FL3F1LNI0001	CAS:54510-13-3	Rubraflavone A	C25H27O5	407.185	A1113	Rubraflavone A	C039	3-substituted Flavone	10.5	S0855	[3-substituted Flavone (3-Geranyl)]-A(1OH)-B(2OH)		yes			C25H27O5	407.185
1444	FL3F1LNI0002	CAS:54835-68-6	Rubraflavone B	C30H35O5	475.248	A1114	Rubraflavone B	C039	3-substituted Flavone	10.5	S0856	[3-substituted Flavone (3-Geranyl)]-A(1OH, 1(C-Prenyl))-B(2OH)		yes			C30H35O5	475.248
1445	FL3F1LNS0001	CAS:159119-06-9	7,2',4',5'-Tetramethoxyflavone	C19H19O6	343.118	A1115	7,2',4',5'-Tetrahydroxyflavone	C038	Flavone	10.5	S0853	[Flavone]-A(1OH)-B(3OH)		yes			C19H19O6	343.118					C19H17O5	325.107	C18H19O5	315.123	C18H18O5	314.115													C17H17O5	301.107
1446	FL3F29NS0002	CAS:38070-97-2	7-Hydroxy-6-methoxyflavone;Trigraecum	C16H13O4	269.081	A1116	Trigraecum	C038	Flavone	10.5	S0857	[Flavone]-A(1OH, 1OMe)-B(none)		yes			C16H13O4	269.081	C15H10O4	254.057	C15H9O4	253.05																											C14H9O3
1447	FL3F29NF0002	CAS:1094-12-8	Kanjone;6-Methoxy-2-phenyl-4H-furo[2,3-h]-1-benzopyran-4-one	C18H13O4	293.081	A1117	Kanjone	C038	Flavone	10.5	S0858	[Flavone]-A(1OMe, 1([2,3:@@]-Furano))-B(none)		yes			C18H13O4	293.081
1448	FL3F29NF0001	CAS:55303-88-3	Ovalifolin;6-[(3-Methyl-2-butenyl)oxy]-2-phenyl-4H-furo[2,3-h]-1-benzopyran-4-one	C22H19O4	347.128	A1118	6-Hydroxyfurano[2'',3'':7,8]flavone	C038	Flavone	10.5	S0859	[Flavone]-A(1OH, 1([2,3:@@]-Furano))-B(none)	Prenyl	no			C17H11O4	279.065
1449	FL3F29NS0001	CAS:135729-31-6	Grantionin;2-(3,5-Dimethoxyphenyl)-7-hydroxy-6-methoxy-4H-1-benzopyran-4-one	C18H17O6	329.102	A1119	Grantionin	C038	Flavone	10.5	S0860	[Flavone]-A(1OH, 1OMe)-B(2OMe)		yes			C18H17O6	329.102	C17H14O6	314.078	C17H13O6	313.071									C16H11O6	299.055					C17H12O5	296.068											C16H13O5
1450	FL3F29ND0001	CAS:169790-22-1	Sanaganone;10,10-Dimethyl-5-phenyl-furo[2',3':5,6]benzo[1,2-b:4,3-b']dipyran-7(10H)-one	C22H17O4	345.112	A1120	Sanaganone	C038	Flavone	10.5	S0861	[Flavone]-A(1([2,3:@@]-(6,6-Dimethylpyrano)), 1([2,3:@@]-Furano))-B(none)		yes			C22H17O4	345.112
1451	FL3F29GF0001	CAS:713524-64-2	Pongamoside B	C24H23O10	471.129	A1121	3'-Hydroxy-6-methoxyfurano[2'',3'':7,8]flavone	C038	Flavone	10.5	S0862	[Flavone]-A(1OMe, 1([2,3:@@]-Furano))-B(1OH)	Glucosyl	no			C18H13O5	309.076
1452	FL3F2CNS0003	CAS:70927-54-7	Prosogerin A	C17H13O6	313.071	A1122	Prosogerin A	C038	Flavone	10.5	S0863	[Flavone]-A(1OH, 1OMe)-B(1([@@]-Methylenedioxy))		yes			C17H13O6	313.071
1453	FL3F2CNS0002	CAS:55303-89-4	6,7-Dimethoxy-3',4'-methylenedioxyflavone;Milletenin C;2-(1,3-Benzodioxol-5-yl)-6,7-dimethoxy-4H-1-benzopyran-4-one	C18H15O6	327.086	A1123	Milletenin C	C038	Flavone	10.5	S0864	[Flavone]-A(2OMe)-B(1([@@]-Methylenedioxy))		yes			C18H15O6	327.086
1454	FL3F2CNI0001	CAS:422308-56-3	Millettocalyxin B;2-(1,3-Benzodioxol-5-yl)-7-methoxy-6-[(3-methyl-2-butenyl)oxy]-4H-1-benzopyran-4-one	C22H21O6	381.133	A1124	6-Hydroxy-7-methoxy-3',4'-methylenedioxyflavone	C038	Flavone	10.5	S0863	[Flavone]-A(1OH, 1OMe)-B(1([@@]-Methylenedioxy))	Prenyl	no			C17H13O6	313.071
1455	FL3F2CNS0001	CAS:76575-03-6	Abrectorin	C17H15O6	315.086	A1125	Abrectorin	C038	Flavone	10.5	S0865	[Flavone]-A(1OH, 1OMe)-B(1OH, 1OMe)		yes			C17H15O6	315.086	C16H12O6	300.063	C16H11O6	299.055															C16H10O5	282.052											C15H11O5
1456	FL3F2CGS0001	CAS:147526-77-0	7,3',4'-Trihydroxy-6-methoxyflavone 7-rhamnoside-3'-xyloside	C27H31O14	579.171	A1126	7,3',4'-Trihydroxy-6-methoxyflavone	C038	Flavone	10.5	S0866	[Flavone]-A(1OH, 1OMe)-B(2OH)	Rhamnosyl, Xylosyl	no			C16H13O6	301.071	C15H10O6	286.047	C15H9O6	285.039																											C14H9O5
1457	FL3F2CNP0001	CAS:86894-36-2	Isopongachromene	C22H19O6	379.118	A1127	Isopongachromene	C038	Flavone	10.5	S0867	[Flavone]-A(1OMe, 1([@@]-Methylenedioxy))-B(1([2,3:@@]-(6,6-Dimethylpyrano)))		yes			C22H19O6	379.118
1458	FL3F2GNS0004	CAS:177602-71-0	6,7,4'-Trihydroxy-3',5'-dimethoxyflavone;6,7-Dihydroxy-2-(4-hydroxy-3,5-dimethoxyphenyl)-4H-1-benzopyran-4-one	C17H15O7	331.081	A1128	6,7,4'-Trihydroxy-3',5'-dimethoxyflavone	C038	Flavone	10.5	S0868	[Flavone]-A(2OH)-B(1OH, 2OMe)		yes			C17H15O7	331.081	C16H12O7	316.058	C16H11O7	315.05															C16H10O6	298.047											C15H11O6
1459	FL3F2GNS0001	CAS:79492-73-2	Prosogerin E	C18H17O7	345.097	A1129	Prosogerin E	C038	Flavone	10.5	S0869	[Flavone]-A(2OH)-B(3OMe)		yes			C18H17O7	345.097	C17H14O7	330.073	C17H13O7	329.066									C16H11O7	315.05					C17H12O6	312.063											C16H13O6
1460	FL3F2GNS0002	CAS:75656-30-3	Prosogerin D	C19H19O7	359.113	A1130	Prosogerin D	C038	Flavone	10.5	S0870	[Flavone]-A(1OH, 1OMe)-B(3OMe)		yes			C19H19O7	359.113	C18H16O7	344.089	C18H15O7	343.081									C17H13O7	329.066					C18H14O6	326.078											C17H15O6
1461	FL3F2GNS0003	CAS:70793-62-3	Prosogerin C	C20H21O7	373.128	A1131	Prosogerin C	C038	Flavone	10.5	S0871	[Flavone]-A(2OMe)-B(3OMe)		yes			C20H21O7	373.128	C19H18O7	358.105	C19H17O7	357.097									C18H15O7	343.081					C19H16O6	340.094											C18H17O6
1462	FL3F39NS0001	CAS:65548-54-1	7,8-Dimethoxyflavone	C17H15O4	283.096	A1132	7,8-Dimethoxyflavone	C038	Flavone	10.5	S0872	[Flavone]-A(2OMe)-B(none)		yes	The CAS No. was added.		C17H15O4	283.096	C16H12O4	268.073	C16H11O4	267.065															C16H10O3	250.062											C15H11O3
1463	FL3F39NF0001	CAS:64803-88-9	9-Methoxy-7-phenyl-5H-furo[3,2-g][1]benzopyran-5-one	C18H13O4	293.081	A1133	9-Methoxy-7-phenyl-5H-furo[3,2-g][1]benzopyran-5-one	C038	Flavone	10.5	S0858	[Flavone]-A(1OMe, 1([2,3:@@]-Furano))-B(none)		yes			C18H13O4	293.081
1464	FL3F3CNS0001	CAS:486430-44-8	7,8-Dimethoxy-3',4'-methylenedioxyflavone;2-(1,3-Benzodioxol-5-yl)-7,8-dimethoxy-4H-1-benzopyran-4-one	C18H15O6	327.086	A1134	7,8-Dimethoxy-3',4'-methylenedioxyflavone	C038	Flavone	10.5	S0864	[Flavone]-A(2OMe)-B(1([@@]-Methylenedioxy))		yes			C18H15O6	327.086
1465	FL3F3GNS0001	CAS:133343-00-7	8,3'-Dihydroxy-7,4',5'-trimethoxyflavone	C18H17O7	345.097	A1135	8,3'-Dihydroxy-7,4',5'-trimethoxyflavone	C038	Flavone	10.5	S0873	[Flavone]-A(1OH, 1OMe)-B(1OH, 2OMe)		yes			C18H17O7	345.097	C17H14O7	330.073	C17H13O7	329.066									C16H11O7	315.05					C17H12O6	312.063											C16H13O6
1466	FL3F3GNS0002	CAS:133342-98-0	3'-Hydroxy-7,8,4',5'-tetramethoxyflavone	C19H19O7	359.113	A1136	3'-Hydroxy-7,8,4',5'-tetramethoxyflavone	C038	Flavone	10.5	S0874	[Flavone]-A(2OMe)-B(1OH, 2OMe)		yes			C19H19O7	359.113	C18H16O7	344.089	C18H15O7	343.081									C17H13O7	329.066					C18H14O6	326.078											C17H15O6
1467	FL3F3GNS0003	CAS:133342-97-9	7,8,3',4',5'-Pentamethoxyflavone	C20H21O7	373.128	A1137	7,8,3',4',5'-Pentamethoxyflavone	C038	Flavone	10.5	S0871	[Flavone]-A(2OMe)-B(3OMe)		yes			C20H21O7	373.128	C19H18O7	358.105	C19H17O7	357.097									C18H15O7	343.081					C19H16O6	340.094											C18H17O6
1468	FL3F4AGS0001	CAS:491613-67-3	6,8-Dihydroxy-7,4'-dimethoxyflavone 6-rutinoside;Dicliripariside C;6-[[6-O-(6-deoxy-alpha-L-mannopyranosyl)-beta-D-glucopyranosyl]oxy]-8-hydroxy-7-methoxy-2-(4-methoxyphenyl)-4H-1-benzopyran-4-one	C29H35O15	623.197	A1138	6,8-Dihydroxy-7,4'-dimethoxyflavone	C038	Flavone	10.5	S0875	[Flavone]-A(2OH, 1OMe)-B(1OMe)	(Rhamnosyl)-Glucosyl	no			C17H15O6	315.086	C16H12O6	300.063	C16H11O6	299.055															C16H10O5	282.052											C15H11O5
1469	FL3F98NS0001	CAS:35244-11-2	2'-Hydroxyflavone	C15H11O3	239.07	A1139	2'-Hydroxyflavone	C038	Flavone	10.5	S0876	[Flavone]-A(none)-B(1OH)		yes			C15H11O3	239.07					C15H9O2	221.06	C14H11O2	211.075	C14H10O2	210.068													C13H9O2	197.06
1470	FL3F98NS0005	CAS:92439-19-5	2',5'-Dihydroxyflavone	C15H11O4	255.065	A1140	2',5'-Dihydroxyflavone	C038	Flavone	10.5	S0877	[Flavone]-A(none)-B(2OH)		yes			C15H11O4	255.065					C15H9O3	237.055	C14H11O3	227.07	C14H10O3	226.062													C13H9O3	213.055
1471	FL3F98NS0013	CAS:115219-85-7	2',5'-Dihydroxyflavone 5'-acetate	C17H13O5	297.076	A1140	2',5'-Dihydroxyflavone	C038	Flavone	10.5	S0877	[Flavone]-A(none)-B(2OH)	Acetyl	no			C15H11O4	255.065					C15H9O3	237.055	C14H11O3	227.07	C14H10O3	226.062													C13H9O3	213.055
1472	FL3F98NS0009	CAS:120552-44-5	5,2',5'-Trihydroxyflavone	C15H11O5	271.06	A1141	5,2',5'-Trihydroxyflavone	C038	Flavone	10.5	S0846	[Flavone]-A(1OH)-B(2OH)		yes			C15H11O5	271.06					C15H9O4	253.05	C14H11O4	243.065	C14H10O4	242.057													C13H9O4	229.05
1473	FL3F98NS0002	CAS:6674-39-1	5,2'-Dihydroxyflavone	C15H11O4	255.065	A1142	5,2'-Dihydroxyflavone	C038	Flavone	10.5	S0830	[Flavone]-A(1OH)-B(1OH)		yes			C15H11O4	255.065					C15H9O3	237.055	C14H11O3	227.07	C14H10O3	226.062													C13H9O3	213.055
1474	FL3F98NS0003	CAS:6665-71-0	5-Hydroxy-2'-methoxyflavone	C16H13O4	269.081	A1143	5-Hydroxy-2'-methoxyflavone	C038	Flavone	10.5	S0878	[Flavone]-A(1OH)-B(1OMe)		yes			C16H13O4	269.081	C15H10O4	254.057	C15H9O4	253.05																											C14H9O3
[truncated: 5,393 more rows]
[truncated: 150 more columns]

## Sheet: Readme
Detailed description of the table column contents.
Column header	Description
No.	Compound number
[truncated: 35 more rows]
