# Supplementary material for: FlavonoidSearch: A system for comprehensive flavonoid annotation by mass spectrometry
Source: Sci Rep. 2017 Apr 28;7:1243. doi: 10.1038/s41598-017-01390-3 (PMC5430893; doi:10.1038/s41598-017-01390-3)
Supplement: Supplementary file 8 — Supplementary Table S8 [file 41598_2017_1390_MOESM8_ESM.xls]

## Sheet: Supplementary Table S8
Supplementary Table S8. The O-type substituents.
Substituent name (X) a	Substituent type b	Number of substituent units c	Neutral loss as [XOH]			Neutral loss as [XOH - H2O]
			Formula	m/z		Formula	m/z
Ethyl	hydroxyl	1	C2H6O	46.0419		C2H4	28.0313
Allyl	hydroxyl	1	C3H6O	58.0419		C3H4	40.0313
Acetyl	carboxyl	1	C2H4O2	60.0211		C2H2O	42.0106
<2-Hydroxyethyl>	hydroxyl	1	C2H6O2	62.0368		C2H4O	44.0262
Propionyl	carboxyl	1	C3H6O2	74.0368		C3H4O	56.0262
n-Butyl	hydroxyl	1	C4H10O	74.0732		C4H8	56.0626
Crotonyl	carboxyl	1	C4H6O2	86.0368		C4H4O	68.0262
<1,1-Dimethylallyl>	hydroxyl	1	C5H10O	86.0732		C5H8	68.0626
Prenyl	hydroxyl	1	C5H10O	86.0732		C5H8	68.0626
Butyroyl	carboxyl	1	C4H8O2	88.0524		C4H6O	70.0419
Isobutyroyl	carboxyl	1	C4H8O2	88.0524		C4H6O	70.0419
Oxalyl	carboxyl	1	C2H2O4	89.9953		C2O3	71.9847
Lactoyl	carboxyl	1	C3H6O3	90.0317		C3H4O2	72.0211
Sulfo	Sulfo	1	H2O4S	97.9674		O3S	79.9568
Angeloyl	carboxyl	1	C5H8O2	100.052		C5H6O	82.0419
Tiglyl	carboxyl	1	C5H8O2	100.052		C5H6O	82.0419
<2-Methylbutyroyl>	carboxyl	1	C5H10O2	102.068		C5H8O	84.0575
Isovaleryl	carboxyl	1	C5H10O2	102.068		C5H8O	84.0575
<3-Methyl-2,3-epoxybutyl>	hydroxyl	1	C5H10O2	102.068		C5H8O	84.0575
Malonyl	carboxyl	1	C3H4O4	104.011		C3H2O3	86.0004
<4-Hydroxy-2-methylenebutanoyl>	carboxyl	1	C5H8O3	116.047		C5H6O2	98.0368
<1-Methoxy-3-malonyl>	carboxyl	1	C4H6O4	118.027		C4H4O3	100.016
Succinoyl	carboxyl	1	C4H6O4	118.027		C4H4O3	100.016
Benzoyl	carboxyl	1	C7H6O2	122.037		C7H4O	104.026
Methoxysuccinoyl	carboxyl	1	C5H8O4	132.042		C5H6O3	114.032
<1-Malyl>	carboxyl	1	C4H6O5	134.022		C4H4O4	116.011
<4-Malyl>	carboxyl	1	C4H6O5	134.022		C4H4O4	116.011
Phenylacetyl	carboxyl	1	C8H8O2	136.052		C8H6O	118.042
p-Hydroxybenzoyl	carboxyl	1	C7H6O3	138.032		C7H4O2	120.021
<4-(1-Hydroxyethyl)phenyl>	hydroxyl	1	C8H10O2	138.068		C8H8O	120.058
Cinnamoyl	carboxyl	1	C9H8O2	148.052		C9H6O	130.042
Tartaryl	carboxyl	1	C4H6O6	150.016		C4H4O5	132.006
Apiofuranosyl	sugar	1	C5H10O5	150.053		C5H8O4	132.042
Arabinofuranosyl	sugar	1	C5H10O5	150.053		C5H8O4	132.042
Arabinosyl	sugar	1	C5H10O5	150.053		C5H8O4	132.042
Xylosyl	sugar	1	C5H10O5	150.053		C5H8O4	132.042
p-Methoxybenzoyl	carboxyl	1	C8H8O3	152.047		C8H6O2	134.037
<1-Isopropyl-4-methyl-cyclohex-2-enyl>	hydroxyl	1	C10H18O	154.136		C10H16	136.125
Geranyl	hydroxyl	1	C10H18O	154.136		C10H16	136.125
Neryl	hydroxyl	1	C10H18O	154.136		C10H16	136.125
<1-Hydroxy-6-oxo-2-cyclohexene-1-carbonyl>	carboxyl	1	C7H8O4	156.042		C7H6O3	138.032
<1,6-Dihydroxy-2-cyclohexene-1-carbonyl>	carboxyl	1	C7H10O4	158.058		C7H8O3	140.047
<1H-Indole-3-carbonyl>	carboxyl	1	C9H7NO2	161.048		C9H5O1N	143.037
Dioxalyl	carboxyl	2	C4H2O7	161.98		C4O6	143.969
<3-Hydroxy-3-methylglutaryl>	carboxyl	1	C6H10O5	162.053		C6H8O4	144.042
Coumaroyl	carboxyl	1	C9H8O3	164.047		C9H6O2	146.037
Rhamnosyl	sugar	1	C6H12O5	164.068		C6H10O4	146.058
Vanilloyl	carboxyl	1	C8H8O4	168.042		C8H6O3	150.032
Galloyl	carboxyl	1	C7H6O5	170.022		C7H4O4	152.011
<7-hydroxy-3,7-dimethyl-2-octenyl>	hydroxyl	1	C10H20O2	172.146		C10H18O	154.136
<7-hydroxy-3,7-dimethyloctyl>	hydroxyl	1	C10H22O2	174.162		C10H20O	156.151
p-Methoxycinnamoyl	carboxyl	1	C10H10O3	178.063		C10H8O2	160.052
Glucosaminyl	sugar	1	C6H13NO5	179.079		C6H11NO4	161.069
<3,5-Dihydroxycinnamoyl>	carboxyl	1	C9H8O4	180.042		C9H6O3	162.032
Caffeoyl	carboxyl	1	C9H8O4	180.042		C9H6O3	162.032
Allosyl	sugar	1	C6H12O6	180.063		C6H10O5	162.053
Galactosyl	sugar	1	C6H12O6	180.063		C6H10O5	162.053
Glucofuranosyl	sugar	1	C6H12O6	180.063		C6H10O5	162.053
Glucosyl	sugar	1	C6H12O6	180.063		C6H10O5	162.053
Mannosyl	sugar	1	C6H12O6	180.063		C6H10O5	162.053
(OMe)-Galloyl	(OMe)-carboxyl	2	C8H8O5	184.037		C8H6O4	166.027
Quinyl	carboxyl	1	C7H12O6	192.063		C7H10O5	174.053
(Acetyl)-Apiofuranosyl	(carboxyl)-sugar	2	C7H12O6	192.063		C7H10O5	174.053
(Acetyl)-Arabinofuranosyl	(carboxyl)-sugar	2	C7H12O6	192.063		C7H10O5	174.053
(Acetyl)-Arabinosyl	(carboxyl)-sugar	2	C7H12O6	192.063		C7H10O5	174.053
(Acetyl)-Xylosyl	(carboxyl)-sugar	2	C7H12O6	192.063		C7H10O5	174.053
Galacturonosyl	sugar	1	C6H10O7	194.043		C6H8O6	176.032
Glucuronosyl	sugar	1	C6H10O7	194.043		C6H8O6	176.032
Feruloyl	carboxyl	1	C10H10O4	194.058		C10H8O3	176.047
(OMe)-Glucosyl	(OMe)-sugar	2	C7H14O6	194.079		C7H12O5	176.068
<2,4,5-Trihydroxycinnamoyl>	carboxyl	1	C9H8O5	196.037		C9H6O4	178.027
(OMe)-(OMe)-Galloyl	(OMe)-(OMe)-carboxyl	3	C9H10O5	198.053		C9H8O4	180.042
(Acetyl)-Rhamnosyl	(carboxyl)-sugar	2	C8H14O6	206.079		C8H12O5	188.068
(OMe)-Galacturonosyl	(OMe)-sugar	2	C7H12O7	208.058		C7H10O6	190.048
(OMe)-Glucuronosyl	(OMe)-sugar	2	C7H12O7	208.058		C7H10O6	190.048
(Acetyl)-Allosyl	(carboxyl)-sugar	2	C8H14O7	222.074		C8H12O6	204.063
(Acetyl)-Galactosyl	(carboxyl)-sugar	2	C8H14O7	222.074		C8H12O6	204.063
(Acetyl)-Glucosyl	(carboxyl)-sugar	2	C8H14O7	222.074		C8H12O6	204.063
(Ethyl)-Glucuronosyl	(hydroxyl)-sugar	2	C8H14O7	222.074		C8H12O6	204.063
Cadinyl	hydroxyl	1	C15H26O	222.198		C15H24	204.188
Sinapoyl	carboxyl	1	C11H12O5	224.068		C11H10O4	206.058
<5-(3,4-Dihydroxyphenyl)-3-hydroxypentanoyl>	carboxyl	1	C11H14O5	226.084		C11H12O4	208.074
(Acetyl)-(Acetyl)-Xylosyl	(carboxyl)-(carboxyl)-sugar	3	C9H14O7	234.074		C9H12O6	216.063
(Acetyl)-Glucuronosyl	(carboxyl)-sugar	2	C8H12O8	236.053		C8H10O7	218.043
(Crotonyl)-Glucosyl	(carboxyl)-sugar	2	C10H16O7	248.09		C10H14O6	230.079
(Acetyl)-(Acetyl)-Rhamnosyl	(carboxyl)-(carboxyl)-sugar	3	C10H16O7	248.09		C10H14O6	230.079
(Malonyl)-Rhamnosyl	(carboxyl)-sugar	2	C9H14O8	250.069		C9H12O7	232.058
(Acetyl)-(OMe)-Glucuronosyl	(carboxyl)-(OMe)-sugar	3	C9H14O8	250.069		C9H12O7	232.058
(Isobutyroyl)-Glucosyl	(carboxyl)-sugar	2	C10H18O7	250.105		C10H16O6	232.095
(n-Butyl)-Glucuronosyl	(hydroxyl)-sugar	2	C10H18O7	250.105		C10H16O6	232.095
(Oxalyl)-Glucosyl	(carboxyl)-sugar	2	C8H12O9	252.048		C8H10O8	234.038
(Lactoyl)-Glucosyl	(carboxyl)-sugar	2	C9H16O8	252.085		C9H14O7	234.074
(Glucosyl)-Lactoyl	(sugar)-carboxyl	2	C9H16O8	252.085		C9H14O7	234.074
(Sulfo)-Glucosyl	(Sulfo)-sugar	2	C6H12O9S	260.02		C6H10O8S	242.01
(Tiglyl)-Glucosyl	(carboxyl)-sugar	2	C11H18O7	262.105		C11H16O6	244.095
(Acetyl)-(Acetyl)-Allosyl	(carboxyl)-(carboxyl)-sugar	3	C10H16O8	264.085		C10H14O7	246.074
(Acetyl)-(Acetyl)-Galactosyl	(carboxyl)-(carboxyl)-sugar	3	C10H16O8	264.085		C10H14O7	246.074
(Acetyl)-(Acetyl)-Glucosyl	(carboxyl)-(carboxyl)-sugar	3	C10H16O8	264.085		C10H14O7	246.074
(<2-Methylbutyroyl>)-Glucosyl	(carboxyl)-sugar	2	C11H20O7	264.121		C11H18O6	246.11
(Malonyl)-Galactosyl	(carboxyl)-sugar	2	C9H14O9	266.064		C9H12O8	248.053
(Malonyl)-Glucosyl	(carboxyl)-sugar	2	C9H14O9	266.064		C9H12O8	248.053
(Glucuronosyl)-Lactoyl	(sugar)-carboxyl	2	C9H14O9	266.064		C9H12O8	248.053
(p-Hydroxybenzoyl)-Xylosyl	(carboxyl)-sugar	2	C12H14O7	270.074		C12H12O6	252.063
(Sulfo)-Glucuronosyl	(Sulfo)-sugar	2	C6H10O10S	273.999		C6H8O9S	255.989
(Acetyl)-(Acetyl)-(Acetyl)-Xylosyl	(carboxyl)-(carboxyl)-(carboxyl)-sugar	4	C11H16O8	276.085		C11H14O7	258.074
(<4-Hydroxy-2-methylenebutanoyl>)-Glucosyl	(carboxyl)-sugar	2	C11H18O8	278.1		C11H16O7	260.09
(Succinoyl)-Glucosyl	(carboxyl)-sugar	2	C10H16O9	280.079		C10H14O8	262.069
(Apiofuranosyl)-Apiofuranosyl	(sugar)-sugar	2	C10H18O9	282.095		C10H16O8	264.085
(Apiofuranosyl)-Arabinofuranosyl	(sugar)-sugar	2	C10H18O9	282.095		C10H16O8	264.085
(Apiofuranosyl)-Arabinosyl	(sugar)-sugar	2	C10H18O9	282.095		C10H16O8	264.085
(Apiofuranosyl)-Xylosyl	(sugar)-sugar	2	C10H18O9	282.095		C10H16O8	264.085
(Xylosyl)-Arabinofuranosyl	(sugar)-sugar	2	C10H18O9	282.095		C10H16O8	264.085
(Xylosyl)-Arabinosyl	(sugar)-sugar	2	C10H18O9	282.095		C10H16O8	264.085
(Xylosyl)-Xylosyl	(sugar)-sugar	2	C10H18O9	282.095		C10H16O8	264.085
Dihydrophaseoyl	hydroxyl	1	C15H22O5	282.147		C15H20O4	264.136
(Benzoyl)-Glucosyl	(carboxyl)-sugar	2	C13H16O7	284.09		C13H14O6	266.079
(p-Hydroxybenzoyl)-Rhamnosyl	(carboxyl)-sugar	2	C13H16O7	284.09		C13H14O6	266.079
<1,8,14-Trimethylhexadecanyl>	hydroxyl	1	C19H40O	284.308		C19H38	266.297
(Cinnamoyl)-Rhamnosyl	(carboxyl)-sugar	2	C15H18O6	294.11		C15H16O5	276.1
(<1-Malyl>)-Glucosyl	(carboxyl)-sugar	2	C10H16O10	296.074		C10H14O9	278.064
(<4-Malyl>)-Glucosyl	(carboxyl)-sugar	2	C10H16O10	296.074		C10H14O9	278.064
(Coumaroyl)-Arabinofuranosyl	(carboxyl)-sugar	2	C14H16O7	296.09		C14H14O6	278.079
(Coumaroyl)-Arabinosyl	(carboxyl)-sugar	2	C14H16O7	296.09		C14H14O6	278.079
(Apiofuranosyl)-Rhamnosyl	(sugar)-sugar	2	C11H20O9	296.111		C11H18O8	278.1
(Arabinosyl)-Rhamnosyl	(sugar)-sugar	2	C11H20O9	296.111		C11H18O8	278.1
(Rhamnosyl)-Arabinofuranosyl	(sugar)-sugar	2	C11H20O9	296.111		C11H18O8	278.1
(Rhamnosyl)-Arabinosyl	(sugar)-sugar	2	C11H20O9	296.111		C11H18O8	278.1
(Rhamnosyl)-Xylosyl	(sugar)-sugar	2	C11H20O9	296.111		C11H18O8	278.1
(Xylosyl)-Rhamnosyl	(sugar)-sugar	2	C11H20O9	296.111		C11H18O8	278.1
(Phenylacetyl)-Glucosyl	(carboxyl)-sugar	2	C14H18O7	298.105		C14H16O6	280.095
(p-Hydroxybenzoyl)-Galactosyl	(carboxyl)-sugar	2	C13H16O8	300.085		C13H14O7	282.074
(p-Hydroxybenzoyl)-Glucosyl	(carboxyl)-sugar	2	C13H16O8	300.085		C13H14O7	282.074
(Galloyl)-Arabinosyl	(carboxyl)-sugar	2	C12H14O9	302.064		C12H12O8	284.053
(Acetyl)-(Acetyl)-(Acetyl)-Galactosyl	(carboxyl)-(carboxyl)-(carboxyl)-sugar	4	C12H18O9	306.095		C12H16O8	288.085
(Acetyl)-(Acetyl)-(Acetyl)-Glucosyl	(carboxyl)-(carboxyl)-(carboxyl)-sugar	4	C12H18O9	306.095		C12H16O8	288.085
(Acetyl)-(Malonyl)-Glucosyl	(carboxyl)-(carboxyl)-sugar	3	C11H16O10	308.074		C11H14O9	290.064
(Methoxysuccinoyl)-(OMe)-Glucosyl	(carboxyl)-(OMe)-sugar	3	C12H20O9	308.111		C12H18O8	290.1
(Cinnamoyl)-Allosyl	(carboxyl)-sugar	2	C15H18O7	310.105		C15H16O6	292.095
(Cinnamoyl)-Glucosyl	(carboxyl)-sugar	2	C15H18O7	310.105		C15H16O6	292.095
(Coumaroyl)-Rhamnosyl	(carboxyl)-sugar	2	C15H18O7	310.105		C15H16O6	292.095
(Rhamnosyl)-Rhamnosyl	(sugar)-sugar	2	C12H22O9	310.126		C12H20O8	292.116
(Caffeoyl)-Arabinosyl	(carboxyl)-sugar	2	C14H16O8	312.085		C14H14O7	294.074
(Caffeoyl)-Xylosyl	(carboxyl)-sugar	2	C14H16O8	312.085		C14H14O7	294.074
(Apiofuranosyl)-Galactosyl	(sugar)-sugar	2	C11H20O10	312.106		C11H18O9	294.095
(Apiofuranosyl)-Glucosyl	(sugar)-sugar	2	C11H20O10	312.106		C11H18O9	294.095
(Arabinofuranosyl)-Glucosyl	(sugar)-sugar	2	C11H20O10	312.106		C11H18O9	294.095
(Arabinosyl)-Galactosyl	(sugar)-sugar	2	C11H20O10	312.106		C11H18O9	294.095
(Arabinosyl)-Glucosyl	(sugar)-sugar	2	C11H20O10	312.106		C11H18O9	294.095
(Galactosyl)-Xylosyl	(sugar)-sugar	2	C11H20O10	312.106		C11H18O9	294.095
(Glucosyl)-Apiofuranosyl	(sugar)-sugar	2	C11H20O10	312.106		C11H18O9	294.095
(Glucosyl)-Arabinofuranosyl	(sugar)-sugar	2	C11H20O10	312.106		C11H18O9	294.095
(Glucosyl)-Arabinosyl	(sugar)-sugar	2	C11H20O10	312.106		C11H18O9	294.095
(Glucosyl)-Xylosyl	(sugar)-sugar	2	C11H20O10	312.106		C11H18O9	294.095
(Xylosyl)-Galactosyl	(sugar)-sugar	2	C11H20O10	312.106		C11H18O9	294.095
(Xylosyl)-Glucosyl	(sugar)-sugar	2	C11H20O10	312.106		C11H18O9	294.095
(Galloyl)-Rhamnosyl	(carboxyl)-sugar	2	C13H16O9	316.079		C13H14O8	298.069
(Dioxalyl)-Glucosyl	(carboxyl)-sugar	3	C10H12O12	324.033		C10H10O11	306.022
(<3-Hydroxy-3-methylglutaryl>)-Galactosyl	(carboxyl)-sugar	2	C12H20O10	324.106		C12H18O9	306.095
(<3-Hydroxy-3-methylglutaryl>)-Glucosyl	(carboxyl)-sugar	2	C12H20O10	324.106		C12H18O9	306.095
((Acetyl)-Apiofuranosyl)-Xylosyl	((carboxyl)-sugar)-sugar	3	C12H20O10	324.106		C12H18O9	306.095
(Coumaroyl)-Galactosyl	(carboxyl)-sugar	2	C15H18O8	326.1		C15H16O7	308.09
(Coumaroyl)-Glucosyl	(carboxyl)-sugar	2	C15H18O8	326.1		C15H16O7	308.09
(Feruloyl)-Apiofuranosyl	(carboxyl)-sugar	2	C15H18O8	326.1		C15H16O7	308.09
(Galactosyl)-Rhamnosyl	(sugar)-sugar	2	C12H22O10	326.121		C12H20O9	308.111
(Glucosyl)-Rhamnosyl	(sugar)-sugar	2	C12H22O10	326.121		C12H20O9	308.111
(Rhamnosyl)-Galactosyl	(sugar)-sugar	2	C12H22O10	326.121		C12H20O9	308.111
(Rhamnosyl)-Glucosyl	(sugar)-sugar	2	C12H22O10	326.121		C12H20O9	308.111
(Galloyl)-Galactosyl	(carboxyl)-sugar	2	C13H16O10	332.074		C13H14O9	314.064
(Galloyl)-Glucosyl	(carboxyl)-sugar	2	C13H16O10	332.074		C13H14O9	314.064
(Acetyl)-(Xylosyl)-Rhamnosyl	(carboxyl)-(sugar)-sugar	3	C13H22O10	338.121		C13H20O9	320.111
(Rhamnosyl)-Galacturonosyl	(sugar)-sugar	2	C12H20O11	340.101		C12H18O10	322.09
((OMe)-Rhamnosyl)-Glucosyl	((OMe)-sugar)-sugar	3	C13H24O10	340.137		C13H22O9	322.126
(Caffeoyl)-Galactosyl	(carboxyl)-sugar	2	C15H18O9	342.095		C15H16O8	324.085
(Caffeoyl)-Glucosyl	(carboxyl)-sugar	2	C15H18O9	342.095		C15H16O8	324.085
(Glucosyl)-Caffeoyl	(sugar)-carboxyl	2	C15H18O9	342.095		C15H16O8	324.085
(Allosyl)-Glucosyl	(sugar)-sugar	2	C12H22O11	342.116		C12H20O10	324.106
(Galactosyl)-Galactosyl	(sugar)-sugar	2	C12H22O11	342.116		C12H20O10	324.106
(Galactosyl)-Glucosyl	(sugar)-sugar	2	C12H22O11	342.116		C12H20O10	324.106
(Glucosyl)-Galactosyl	(sugar)-sugar	2	C12H22O11	342.116		C12H20O10	324.106
(Glucosyl)-Glucosyl	(sugar)-sugar	2	C12H22O11	342.116		C12H20O10	324.106
(Glucosyl)-Mannosyl	(sugar)-sugar	2	C12H22O11	342.116		C12H20O10	324.106
(Mannosyl)-Allosyl	(sugar)-sugar	2	C12H22O11	342.116		C12H20O10	324.106
(Malonyl)-(Sulfo)-Glucosyl	(carboxyl)-(Sulfo)-sugar	3	C9H14O12S	346.021		C9H12O11S	328.01
(Acetyl)-(Acetyl)-(Acetyl)-(Acetyl)-Glucosyl	(carboxyl)-(carboxyl)-(carboxyl)-(carboxyl)-sugar	5	C14H20O10	348.106		C14H18O9	330.095
(Malonyl)-(Malonyl)-Glucosyl	(carboxyl)-(carboxyl)-sugar	3	C12H16O12	352.064		C12H14O11	334.054
(Acetyl)-(Cinnamoyl)-Glucosyl	(carboxyl)-(carboxyl)-sugar	3	C17H20O8	352.116		C17H18O7	334.105
(Sulfo)-(Sulfo)-Glucuronosyl	(Sulfo)-(Sulfo)-sugar	3	C6H10O13S2	353.956		C6H8O12S2	335.946
(Quinyl)-Glucosyl	(carboxyl)-sugar	2	C13H22O11	354.116		C13H20O10	336.106
((Acetyl)-Apiofuranosyl)-Glucosyl	((carboxyl)-sugar)-sugar	3	C13H22O11	354.116		C13H20O10	336.106
((Acetyl)-Arabinosyl)-Galactosyl	((carboxyl)-sugar)-sugar	3	C13H22O11	354.116		C13H20O10	336.106
((Acetyl)-Arabinosyl)-Glucosyl	((carboxyl)-sugar)-sugar	3	C13H22O11	354.116		C13H20O10	336.106
(Acetyl)-(Apiofuranosyl)-Glucosyl	(carboxyl)-(sugar)-sugar	3	C13H22O11	354.116		C13H20O10	336.106
(Caffeoyl)-Glucuronosyl	(carboxyl)-sugar	2	C15H16O10	356.074		C15H14O9	338.064
(Glucosyl)-Glucuronosyl	(sugar)-sugar	2	C12H20O12	356.095		C12H18O11	338.085
(Glucuronosyl)-Glucosyl	(sugar)-sugar	2	C12H20O12	356.095		C12H18O11	338.085
(Feruloyl)-Galactosyl	(carboxyl)-sugar	2	C15H20O9	344.111		C16H18O8	338.1
(Feruloyl)-Glucosyl	(carboxyl)-sugar	2	C16H20O9	356.111		C16H18O8	338.1
(Glucosyl)-<2,4,5-Trihydroxycinnamoyl>	(sugar)-carboxyl	2	C15H18O10	358.09		C15H16O9	340.079
(Acetyl)-(Galloyl)-Rhamnosyl	(carboxyl)-(carboxyl)-sugar	3	C15H18O10	358.09		C15H16O9	340.079
(Acetyl)-(Coumaroyl)-Glucosyl	(carboxyl)-(carboxyl)-sugar	3	C17H20O9	368.111		C17H18O8	350.1
((Acetyl)-Galactosyl)-Rhamnosyl	((carboxyl)-sugar)-sugar	3	C14H24O11	368.132		C14H22O10	350.121
((Acetyl)-Glucosyl)-Rhamnosyl	((carboxyl)-sugar)-sugar	3	C14H24O11	368.132		C14H22O10	350.121
((Acetyl)-Rhamnosyl)-Glucosyl	((carboxyl)-sugar)-sugar	3	C14H24O11	368.132		C14H22O10	350.121
(Acetyl)-(Glucosyl)-Rhamnosyl	(carboxyl)-(sugar)-sugar	3	C14H24O11	368.132		C14H22O10	350.121
(Acetyl)-(Rhamnosyl)-Galactosyl	(carboxyl)-(sugar)-sugar	3	C14H24O11	368.132		C14H22O10	350.121
(Acetyl)-(Rhamnosyl)-Glucosyl	(carboxyl)-(sugar)-sugar	3	C14H24O11	368.132		C14H22O10	350.121
(Glucuronosyl)-Glucuronosyl	(sugar)-sugar	2	C12H18O13	370.075		C12H16O12	352.064
(Acetyl)-(Galloyl)-Galactosyl	(carboxyl)-(carboxyl)-sugar	3	C15H18O11	374.085		C15H16O10	356.074
((Acetyl)-Xylosyl)-(Acetyl)-Rhamnosyl	((carboxyl)-sugar)-(carboxyl)-sugar	4	C15H24O11	380.132		C15H22O10	362.121
(Acetyl)-(Caffeoyl)-Glucosyl	(carboxyl)-(carboxyl)-sugar	3	C17H20O10	384.106		C17H18O9	366.095
((Acetyl)-Allosyl)-Glucosyl	((carboxyl)-sugar)-sugar	3	C14H24O12	384.127		C14H22O11	366.116
((Acetyl)-Glucosyl)-Galactosyl	((carboxyl)-sugar)-sugar	3	C14H24O12	384.127		C14H22O11	366.116
((Acetyl)-Glucosyl)-Glucosyl	((carboxyl)-sugar)-sugar	3	C14H24O12	384.127		C14H22O11	366.116
(Acetyl)-(Glucosyl)-Galactosyl	(carboxyl)-(sugar)-sugar	3	C14H24O12	384.127		C14H22O11	366.116
(Acetyl)-(Glucosyl)-Glucosyl	(carboxyl)-(sugar)-sugar	3	C14H24O12	384.127		C14H22O11	366.116
(Sinapoyl)-Glucosyl	(carboxyl)-sugar	2	C17H22O10	386.121		C17H20O9	368.111
(Acetyl)-(Acetyl)-(Coumaroyl)-Rhamnosyl	(carboxyl)-(carboxyl)-(carboxyl)-sugar	4	C19H22O9	394.126		C19H20O8	376.116
(Malonyl)-(Xylosyl)-Galactosyl	(carboxyl)-(sugar)-sugar	3	C14H22O13	398.106		C14H20O12	380.095
(Malonyl)-(Xylosyl)-Glucosyl	(carboxyl)-(sugar)-sugar	3	C14H22O13	398.106		C14H20O12	380.095
(Rhamnosyl)-(Sulfo)-Glucosyl	(sugar)-(Sulfo)-sugar	3	C12H22O13S	406.078		C12H20O12S	388.068
(Acetyl)-(Acetyl)-(Coumaroyl)-Glucosyl	(carboxyl)-(carboxyl)-(carboxyl)-sugar	4	C19H22O10	410.121		C19H20O9	392.111
((Acetyl)-(Acetyl)-Rhamnosyl)-Glucosyl	((carboxyl)-(carboxyl)-sugar)-sugar	4	C16H26O12	410.142		C16H24O11	392.132
((Acetyl)-Glucosyl)-(Acetyl)-Rhamnosyl	((carboxyl)-sugar)-(carboxyl)-sugar	4	C16H26O12	410.142		C16H24O11	392.132
((<2-Methylbutyroyl>)-Rhamnosyl)-Glucosyl	((carboxyl)-sugar)-sugar	3	C17H30O11	410.179		C17H28O10	392.168
((Malonyl)-Rhamnosyl)-Glucosyl	((carboxyl)-sugar)-sugar	3	C15H24O13	412.122		C15H22O12	394.111
(<1-Methoxy-3-malonyl>)-(Xylosyl)-Galactosyl	(carboxyl)-(sugar)-sugar	3	C15H24O13	412.122		C15H22O12	394.111
(Malonyl)-(Rhamnosyl)-Glucosyl	(carboxyl)-(sugar)-sugar	3	C15H24O13	412.122		C15H22O12	394.111
((Sulfo)-Glucosyl))-Glucosyl	((Sulfo)-sugar)-sugar	3	C12H22O14S	422.073		C12H20O13S	404.062
((Acetyl)-(Acetyl)-Glucosyl)-Galactosyl	((carboxyl)-(carboxyl)-sugar)-sugar	4	C16H26O13	426.137		C16H24O12	408.127
((Acetyl)-Allosyl)-(Acetyl)-Glucosyl	((carboxyl)-sugar)-(carboxyl)-sugar	4	C16H26O13	426.137		C16H24O12	408.127
(Malonyl)-(Glucosyl)-Glucosyl	(carboxyl)-(sugar)-sugar	3	C15H24O14	428.117		C15H22O13	410.106
(Coumaroyl)-(p-Hydroxybenzoyl)-Rhamnosyl	(carboxyl)-(carboxyl)-sugar	3	C22H22O9	430.126		C22H20O8	412.116
((Acetyl)-(Acetyl)-(Acetyl)-Arabinofuranosyl)-Glucosyl	((carboxyl)-(carboxyl)-(carboxyl)-sugar)-sugar	5	C17H26O13	438.137		C17H24O12	420.127
((Acetyl)-(Acetyl)-(Acetyl)-Arabinosyl)-Galactosyl	((carboxyl)-(carboxyl)-(carboxyl)-sugar)-sugar	5	C17H26O13	438.137		C17H24O12	420.127
((Acetyl)-(Acetyl)-(Acetyl)-Arabinosyl)-Glucosyl	((carboxyl)-(carboxyl)-(carboxyl)-sugar)-sugar	5	C17H26O13	438.137		C17H24O12	420.127
(Malonyl)-(Glucuronosyl)-Glucosyl	(carboxyl)-(sugar)-sugar	3	C15H22O15	442.096		C15H20O14	424.085
((Cinnamoyl)-Apiofuranosyl)-Glucosyl	((carboxyl)-sugar)-sugar	3	C20H26O11	442.148		C20H24O10	424.137
((Apiofuranosyl)-Apiofuranosyl)-Glucosyl	((sugar)-sugar)-sugar	3	C16H28O14	444.148		C16H26O13	426.137
((Arabinosyl)-Arabinofuranosyl)-Glucosyl	((sugar)-sugar)-sugar	3	C16H28O14	444.148		C16H26O13	426.137
(Apiofuranosyl)-(Glucosyl)-Arabinofuranosyl	(sugar)-(sugar)-sugar	3	C16H28O14	444.148		C16H26O13	426.137
(Dihydrophaseoyl)-Glucosyl	(hydroxyl)-sugar	2	C21H32O10	444.2		C21H30O9	426.189
((Benzoyl)-Glucosyl)-Glucosyl	((carboxyl)-sugar)-sugar	3	C19H26O12	446.142		C19H24O11	428.132
((Acetyl)-(Acetyl)-Glucosyl)-(Acetyl)-Rhamnosyl	((carboxyl)-(carboxyl)-sugar)-(carboxyl)-sugar	5	C18H28O13	452.153		C18H26O12	434.142
((<1H-Indole-3-carbonyl>)-Apiofuranosyl)-Glucosyl	((carboxyl)-sugar)-sugar	3	C20H25O11N	455.143		C20H23O10N	437.132
(Coumaroyl)-(Coumaroyl)-Rhamnosyl	(carboxyl)-(carboxyl)-sugar	3	C24H24O9	456.142		C24H22O8	438.131
(<3-Hydroxy-3-methylglutaryl>)-(Apiofuranosyl)-Galactosyl	(carboxyl)-(sugar)-sugar	3	C17H28O14	456.148		C17H26O13	438.137
((Caffeoyl)-Rhamnosyl)-Arabinosyl	((carboxyl)-sugar)-sugar	3	C20H26O12	458.142		C20H24O11	440.132
((Coumaroyl)-Apiofuranosyl)-Glucosyl	((carboxyl)-sugar)-sugar	3	C20H26O12	458.142		C20H24O11	440.132
((Coumaroyl)-Xylosyl)-Glucosyl	((carboxyl)-sugar)-sugar	3	C20H26O12	458.142		C20H24O11	440.132
(Coumaroyl)-(Arabinosyl)-Glucosyl	(carboxyl)-(sugar)-sugar	3	C20H26O12	458.142		C20H24O11	440.132
(Coumaroyl)-(Xylosyl)-Glucosyl	(carboxyl)-(sugar)-sugar	3	C20H26O12	458.142		C20H24O11	440.132
((Apiofuranosyl)-Rhamnosyl)-Glucosyl	((sugar)-sugar)-sugar	3	C17H30O14	458.164		C17H28O13	440.153
((Glucosyl)-Xylosyl)-Rhamnosyl	((sugar)-sugar)-sugar	3	C17H30O14	458.164		C17H28O13	440.153
((Xylosyl)-Glucosyl)-Rhamnosyl	((sugar)-sugar)-sugar	3	C17H30O14	458.164		C17H28O13	440.153
((Xylosyl)-Rhamnosyl)-Galactosyl	((sugar)-sugar)-sugar	3	C17H30O14	458.164		C17H28O13	440.153
((Xylosyl)-Rhamnosyl)-Glucosyl	((sugar)-sugar)-sugar	3	C17H30O14	458.164		C17H28O13	440.153
(Apiofuranosyl)-(Rhamnosyl)-Galactosyl	(sugar)-(sugar)-sugar	3	C17H30O14	458.164		C17H28O13	440.153
(Apiofuranosyl)-(Rhamnosyl)-Glucosyl	(sugar)-(sugar)-sugar	3	C17H30O14	458.164		C17H28O13	440.153
(Rhamnosyl)-(Xylosyl)-Glucosyl	(sugar)-(sugar)-sugar	3	C17H30O14	458.164		C17H28O13	440.153
((Glucosyl)-p-Hydroxybenzoyl)-Glucosyl	((sugar)-carboxyl)-sugar	3	C19H26O13	462.137		C19H24O12	444.127
((Galloyl)-Glucosyl)-Arabinofuranosyl	((carboxyl)-sugar)-sugar	3	C18H24O14	464.117		C18H22O13	446.106
(Galloyl)-(Galloyl)-Rhamnosyl	(carboxyl)-(carboxyl)-sugar	3	C20H20O13	468.09		C20H18O12	450.08
(Coumaroyl)-(Coumaroyl)-Galactosyl	(carboxyl)-(carboxyl)-sugar	3	C24H24O10	472.137		C24H22O9	454.126
(Coumaroyl)-(Coumaroyl)-Glucosyl	(carboxyl)-(carboxyl)-sugar	3	C24H24O10	472.137		C24H22O9	454.126
((Coumaroyl)-Glucosyl)-Rhamnosyl	((carboxyl)-sugar)-sugar	3	C21H28O12	472.158		C21H26O11	454.148
((Coumaroyl)-Rhamnosyl)-Galactosyl	((carboxyl)-sugar)-sugar	3	C21H28O12	472.158		C21H26O11	454.148
((Coumaroyl)-Rhamnosyl)-Glucosyl	((carboxyl)-sugar)-sugar	3	C21H28O12	472.158		C21H26O11	454.148
((Glucosyl)-Cinnamoyl)-Glucosyl	((sugar)-carboxyl)-sugar	3	C21H28O12	472.158		C21H26O11	454.148
(Coumaroyl)-(Rhamnosyl)-Galactosyl	(carboxyl)-(sugar)-sugar	3	C21H28O12	472.158		C21H26O11	454.148
(Coumaroyl)-(Rhamnosyl)-Glucosyl	(carboxyl)-(sugar)-sugar	3	C21H28O12	472.158		C21H26O11	454.148
((Rhamnosyl)-Rhamnosyl)-Glucosyl	((sugar)-sugar)-sugar	3	C18H32O14	472.179		C18H30O13	454.169
((Rhamnosyl)-Rhamnosyl)-Galactosyl	((sugar)-sugar)-sugar	3	C18H32O14	472.179		C18H30O13	454.169
((Rhamnosyl)-Rhamnosyl)-Glucosyl	((sugar)-sugar)-sugar	3	C18H32O14	472.179		C18H30O13	454.169
(Rhamnosyl)-(Rhamnosyl)-Galactosyl	(sugar)-(sugar)-sugar	3	C18H32O14	472.179		C18H30O13	454.169
(Rhamnosyl)-(Rhamnosyl)-Glucosyl	(sugar)-(sugar)-sugar	3	C18H32O14	472.179		C18H30O13	454.169
((Caffeoyl)-Arabinosyl)-Glucosyl	((carboxyl)-sugar)-sugar	3	C20H26O13	474.137		C20H24O12	456.127
((Caffeoyl)-Xylosyl)-Glucosyl	((carboxyl)-sugar)-sugar	3	C20H26O13	474.137		C20H24O12	456.127
(Caffeoyl)-(Xylosyl)-Glucosyl	(carboxyl)-(sugar)-sugar	3	C20H26O13	474.137		C20H24O12	456.127
(Apiofuranosyl)-(Glucosyl)-Glucosyl	(sugar)-(sugar)-sugar	3	C17H30O15	474.158		C17H28O14	456.148
(Arabinosyl)-(Galactosyl)-Galactosyl	(sugar)-(sugar)-sugar	3	C17H30O15	474.158		C17H28O14	456.148
(Glucosyl)-(Xylosyl)-Galactosyl	(sugar)-(sugar)-sugar	3	C17H30O15	474.158		C17H28O14	456.148
(Galloyl)-(Rhamnosyl)-Galactosyl	(carboxyl)-(sugar)-sugar	3	C19H26O14	478.132		C19H24O13	460.122
(Galloyl)-(Rhamnosyl)-Glucosyl	(carboxyl)-(sugar)-sugar	3	C19H26O14	478.132		C19H24O13	460.122
(Galloyl)-(Galloyl)-Galactosyl	(carboxyl)-(carboxyl)-sugar	3	C20H20O14	484.085		C20H18O13	466.075
(Galloyl)-(Galloyl)-Glucosyl	(carboxyl)-(carboxyl)-sugar	3	C20H20O14	484.085		C20H18O13	466.075
(p-Methoxycinnamoyl)-(Rhamnosyl)-Glucosyl	(carboxyl)-(sugar)-sugar	3	C22H30O12	486.174		C22H28O11	468.163
(Caffeoyl)-(Coumaroyl)-Glucosyl	(carboxyl)-(carboxyl)-sugar	3	C24H24O11	488.132		C24H22O10	470.121
((Caffeoyl)-Glucosyl)-Rhamnosyl	((carboxyl)-sugar)-sugar	3	C21H28O13	488.153		C21H26O12	470.142
((Caffeoyl)-Rhamnosyl)-Glucosyl	((carboxyl)-sugar)-sugar	3	C21H28O13	488.153		C21H26O12	470.142
((Coumaroyl)-Glucosyl)-Glucosyl	((carboxyl)-sugar)-sugar	3	C21H28O13	488.153		C21H26O12	470.142
((Feruloyl)-Apiofuranosyl)-Glucosyl	((carboxyl)-sugar)-sugar	3	C21H28O13	488.153		C21H26O12	470.142
((Feruloyl)-Glucosyl)-Arabinosyl	((carboxyl)-sugar)-sugar	3	C21H28O13	488.153		C21H26O12	470.142
((Feruloyl)-Xylosyl)-Glucosyl	((carboxyl)-sugar)-sugar	3	C21H28O13	488.153		C21H26O12	470.142
((Glucosyl)-Coumaroyl)-Glucosyl	((sugar)-carboxyl)-sugar	3	C21H28O13	488.153		C21H26O12	470.142
(Caffeoyl)-(Rhamnosyl)-Galactosyl	(carboxyl)-(sugar)-sugar	3	C21H28O13	488.153		C21H26O12	470.142
(Coumaroyl)-(Glucosyl)-Glucosyl	(carboxyl)-(sugar)-sugar	3	C21H28O13	488.153		C21H26O12	470.142
(Feruloyl)-(Xylosyl)-Glucosyl	(carboxyl)-(sugar)-sugar	3	C21H28O13	488.153		C21H26O12	470.142
((Galactosyl)-Rhamnosyl)-Galactosyl	((sugar)-sugar)-sugar	3	C18H32O15	488.174		C18H30O14	470.164
((Glucosyl)-Glucosyl)-Rhamnosyl	((sugar)-sugar)-sugar	3	C18H32O15	488.174		C18H30O14	470.164
((Glucosyl)-Rhamnosyl)-Galactosyl	((sugar)-sugar)-sugar	3	C18H32O15	488.174		C18H30O14	470.164
((Glucosyl)-Rhamnosyl)-Glucosyl	((sugar)-sugar)-sugar	3	C18H32O15	488.174		C18H30O14	470.164
((Rhamnosyl)-Glucosyl)-Galactosyl	((sugar)-sugar)-sugar	3	C18H32O15	488.174		C18H30O14	470.164
((Rhamnosyl)-Glucosyl)-Glucosyl	((sugar)-sugar)-sugar	3	C18H32O15	488.174		C18H30O14	470.164
(Galactosyl)-(Glucosyl)-Rhamnosyl	(sugar)-(sugar)-sugar	3	C18H32O15	488.174		C18H30O14	470.164
(Galactosyl)-(Rhamnosyl)-Glucosyl	(sugar)-(sugar)-sugar	3	C18H32O15	488.174		C18H30O14	470.164
(Glucosyl)-(Glucosyl)-Rhamnosyl	(sugar)-(sugar)-sugar	3	C18H32O15	488.174		C18H30O14	470.164
(Glucosyl)-(Rhamnosyl)-Galactosyl	(sugar)-(sugar)-sugar	3	C18H32O15	488.174		C18H30O14	470.164
(Glucosyl)-(Rhamnosyl)-Glucosyl	(sugar)-(sugar)-sugar	3	C18H32O15	488.174		C18H30O14	470.164
((Acetyl)-(Acetyl)-Glucosyl)-(Acetyl)-(Acetyl)-Rhamnosyl	((carboxyl)-(carboxyl)-sugar)-(carboxyl)-(carboxyl)-sugar	6	C20H30O14	494.164		C20H28O13	476.153
(Coumaroyl)-(Feruloyl)-Glucosyl	(carboxyl)-(carboxyl)-sugar	3	C25H26O11	502.148		C25H24O10	484.137
((Feruloyl)-Glucosyl)-Rhamnosyl	((carboxyl)-sugar)-sugar	3	C22H30O13	502.169		C22H28O12	484.158
((Feruloyl)-Rhamnosyl)-Galactosyl	((carboxyl)-sugar)-sugar	3	C22H30O13	502.169		C22H28O12	484.158
((Feruloyl)-Rhamnosyl)-Glucosyl	((carboxyl)-sugar)-sugar	3	C22H30O13	502.169		C22H28O12	484.158
(Feruloyl)-(Rhamnosyl)-Galactosyl	(carboxyl)-(sugar)-sugar	3	C22H30O13	502.169		C22H28O12	484.158
((Caffeoyl)-Glucosyl)-Galactosyl	((carboxyl)-sugar)-sugar	3	C21H28O14	504.148		C21H26O13	486.137
((Caffeoyl)-Glucosyl)-Glucosyl	((carboxyl)-sugar)-sugar	3	C21H28O14	504.148		C21H26O13	486.137
((Glucosyl)-Caffeoyl)-Glucosyl	((sugar)-carboxyl)-sugar	3	C21H28O14	504.148		C21H26O13	486.137
(Caffeoyl)-(Glucosyl)-Glucosyl	(carboxyl)-(sugar)-sugar	3	C21H28O14	504.148		C21H26O13	486.137
((Glucosyl)-Glucosyl)-Glucosyl	((sugar)-sugar)-sugar	3	C18H32O16	504.169		C18H30O15	486.158
((Glucosyl)-Galactosyl)-Glucosyl	((sugar)-sugar)-sugar	3	C18H32O16	504.169		C18H30O15	486.158
(Glucosyl)-(Glucosyl)-Glucosyl	(sugar)-(sugar)-sugar	3	C18H32O16	504.169		C18H30O15	486.158
((Acetyl)-Rhamnosyl)-(Rhamnosyl)-Galactosyl	((carboxyl)-sugar)-(sugar)-sugar	4	C20H34O15	514.19		C20H32O14	496.179
((Acetyl)-(Rhamnosyl)-Rhamnosyl)-Galactosyl	((carboxyl)-(sugar)-sugar)-sugar	4	C20H34O15	514.19		C20H32O14	496.179
((Acetyl)-(Rhamnosyl)-Rhamnosyl)-Glucosyl	((carboxyl)-(sugar)-sugar)-sugar	4	C20H34O15	514.19		C20H32O14	496.179
((Coumaroyl)-Glucuronosyl)-Glucuronosyl	((carboxyl)-sugar)-sugar	3	C21H24O15	516.112		C21H22O14	498.101
((Caffeoyl)-Glucosyl)-Glucuronosyl	((carboxyl)-sugar)-sugar	3	C21H26O15	518.127		C21H24O14	500.117
((Feruloyl)-Galactosyl)-Glucosyl	((carboxyl)-sugar)-sugar	3	C22H30O14	518.164		C22H28O13	500.153
((Feruloyl)-Glucosyl)-Galactosyl	((carboxyl)-sugar)-sugar	3	C22H30O14	518.164		C22H28O13	500.153
((Feruloyl)-Glucosyl)-Glucosyl	((carboxyl)-sugar)-sugar	3	C22H30O14	518.164		C22H28O13	500.153
((Sinapoyl)-Xylosyl)-Glucosyl	((carboxyl)-sugar)-sugar	3	C22H30O14	518.164		C22H28O13	500.153
(Feruloyl)-(Glucosyl)-Glucosyl	(carboxyl)-(sugar)-sugar	3	C22H30O14	518.164		C22H28O13	500.153
((Acetyl)-Glucosyl)-(Rhamnosyl)-Glucosyl	((carboxyl)-sugar)-(sugar)-sugar	4	C20H34O16	530.185		C20H32O15	512.174
((Acetyl)-Rhamnosyl)-(Glucosyl)-Glucosyl	((carboxyl)-sugar)-(sugar)-sugar	4	C20H34O16	530.185		C20H32O15	512.174
((Acetyl)-(Glucosyl)-Rhamnosyl)-Galactosyl	((carboxyl)-(sugar)-sugar)-sugar	4	C20H34O16	530.185		C20H32O15	512.174
((Feruloyl)-Glucuronosyl)-Glucuronosyl	((carboxyl)-sugar)-sugar	3	C22H26O16	546.122		C22H24O15	528.112
(((Acetyl)-Allosyl)-Glucosyl)-Glucosyl	(((carboxyl)-sugar)-sugar)-sugar	4	C20H34O17	546.18		C20H32O16	528.169
((Sinapoyl)-Glucosyl)-Galactosyl	((carboxyl)-sugar)-sugar	3	C23H32O15	548.174		C23H30O14	530.164
((Sinapoyl)-Glucosyl)-Glucosyl	((carboxyl)-sugar)-sugar	3	C23H32O15	548.174		C23H30O14	530.164
(Sinapoyl)-(Glucosyl)-Glucosyl	(carboxyl)-(sugar)-sugar	3	C23H32O15	548.174		C23H30O14	530.164
(Acetyl)-(Acetyl)-(Coumaroyl)-(Coumaroyl)-Glucosyl	(carboxyl)-(carboxyl)-(carboxyl)-(carboxyl)-sugar	5	C28H28O12	556.158		C28H26O11	538.148
(Malonyl)-(Apiofuranosyl)-(Glucosyl)-Glucosyl	(carboxyl)-(sugar)-(sugar)-sugar	4	C20H32O18	560.159		C20H30O17	542.148
(((Acetyl)-Rhamnosyl)-Glucosyl)-(Acetyl)-Glucosyl	(((carboxyl)-sugar)-sugar)-(carboxyl)-sugar	5	C22H36O17	572.195		C22H34O16	554.185
(((p-Hydroxybenzoyl)-Glucosyl)-p-Hydroxybenzoyl)-Glucosyl	(((carboxyl)-sugar)-carboxyl)-sugar	4	C26H30O15	582.158		C26H28O14	564.148
((Caffeoyl)-Glucosyl)-(Malonyl)-Galactosyl	((carboxyl)-sugar)-(carboxyl)-sugar	4	C24H30O17	590.148		C24H28O16	572.138
((Caffeoyl)-Glucosyl)-(Malonyl)-Glucosyl	((carboxyl)-sugar)-(carboxyl)-sugar	4	C24H30O17	590.148		C24H28O16	572.138
((Apiofuranosyl)-Apiofuranosyl)-(Rhamnosyl)-Glucosyl	((sugar)-sugar)-(sugar)-sugar	4	C22H38O18	590.206		C22H36O17	572.195
((Xylosyl)-Glucosyl)-(Xylosyl)-Rhamnosyl	((sugar)-sugar)-(sugar)-sugar	4	C22H38O18	590.206		C22H36O17	572.195
((Xylosyl)-Rhamnosyl)-(Apiofuranosyl)-Galactosyl	((sugar)-sugar)-(sugar)-sugar	4	C22H38O18	590.206		C22H36O17	572.195
((p-Hydroxybenzoyl)-Glucosyl)-(Xylosyl)-Galactosyl	((carboxyl)-sugar)-(sugar)-sugar	4	C24H34O17	594.18		C24H32O16	576.169
((Rhamnosyl)-Rhamnosyl)-(Coumaroyl)-Rhamnosyl	((sugar)-sugar)-(carboxyl)-sugar	4	C27H38O15	602.221		C27H36O14	584.211
((Feruloyl)-Glucosyl)-(Malonyl)-Glucosyl	((carboxyl)-sugar)-(carboxyl)-sugar	4	C25H32O17	604.164		C25H30O16	586.153
((<4-Malyl>)-Glucosyl)-(Rhamnosyl)-Glucosyl	((carboxyl)-sugar)-(sugar)-sugar	4	C22H36O19	604.185		C22H34O18	586.175
(((Xylosyl)-Rhamnosyl)-Rhamnosyl)-Glucosyl	(((sugar)-sugar)-sugar)-sugar	4	C23H40O18	604.221		C23H38O17	586.211
((Xylosyl)-Rhamnosyl)-(Rhamnosyl)-Galactosyl	((sugar)-sugar)-(sugar)-sugar	4	C23H40O18	604.221		C23H38O17	586.211
(((Coumaroyl)-Rhamnosyl)-Rhamnosyl)-Galactosyl	(((carboxyl)-sugar)-sugar)-sugar	4	C27H38O16	618.216		C27H36O15	600.205
((Coumaroyl)-(Rhamnosyl)-Rhamnosyl)-Glucosyl	((carboxyl)-(sugar)-sugar)-sugar	4	C27H38O16	618.216		C27H36O15	600.205
(Coumaroyl)-(Rhamnosyl)-(Rhamnosyl)-Galactosyl	(carboxyl)-(sugar)-(sugar)-sugar	4	C27H38O16	618.216		C27H36O15	600.205
((Coumaroyl)-Glucosyl)-(Xylosyl)-Galactosyl	((carboxyl)-sugar)-(sugar)-sugar	4	C26H36O17	620.195		C26H34O16	602.185
((Glucosyl)-Coumaroyl)-(Xylosyl)-Glucosyl	((sugar)-carboxyl)-(sugar)-sugar	4	C26H36O17	620.195		C26H34O16	602.185
(((Coumaroyl)-Glucosyl)-Coumaroyl)-Glucosyl	(((carboxyl)-sugar)-carboxyl)-sugar	4	C30H34O15	634.19		C30H32O14	616.179
((Coumaroyl)-Glucosyl)-(Coumaroyl)-Glucosyl	((carboxyl)-sugar)-(carboxyl)-sugar	4	C30H34O15	634.19		C30H32O14	616.179
(((Glucosyl)-Coumaroyl)-Glucosyl)-Rhamnosyl	(((sugar)-carboxyl)-sugar)-sugar	4	C27H38O17	634.211		C27H36O16	616.2
(((Glucosyl)-Coumaroyl)-Rhamnosyl)-Glucosyl	(((sugar)-carboxyl)-sugar)-sugar	4	C27H38O17	634.211		C27H36O16	616.2
((Coumaroyl)-(Glucosyl)-Glucosyl)-Rhamnosyl	((carboxyl)-(sugar)-sugar)-sugar	4	C27H38O17	634.211		C27H36O16	616.2
(Coumaroyl)-(Glucosyl)-(Rhamnosyl)-Glucosyl	(carboxyl)-(sugar)-(sugar)-sugar	4	C27H38O17	634.211		C27H36O16	616.2
((Glucosyl)-Rhamnosyl)-(Rhamnosyl)-Galactosyl	((sugar)-sugar)-(sugar)-sugar	4	C24H42O19	634.232		C24H40O18	616.221
((Caffeoyl)-Glucosyl)-(Coumaroyl)-Glucosyl	((carboxyl)-sugar)-(carboxyl)-sugar	4	C30H34O16	650.185		C30H32O15	632.174
((Coumaroyl)-Glucosyl)-(Caffeoyl)-Glucosyl	((carboxyl)-sugar)-(carboxyl)-sugar	4	C30H34O16	650.185		C30H32O15	632.174
(((Coumaroyl)-Glucosyl)-Glucosyl)-Glucosyl	(((carboxyl)-sugar)-sugar)-sugar	4	C27H38O18	650.206		C27H36O17	632.195
((Feruloyl)-Glucosyl)-(Apiofuranosyl)-Glucosyl	((carboxyl)-sugar)-(sugar)-sugar	4	C27H38O18	650.206		C27H36O17	632.195
((Feruloyl)-Glucosyl)-(Xylosyl)-Galactosyl	((carboxyl)-sugar)-(sugar)-sugar	4	C27H38O18	650.206		C27H36O17	632.195
((Feruloyl)-Glucosyl)-(Xylosyl)-Glucosyl	((carboxyl)-sugar)-(sugar)-sugar	4	C27H38O18	650.206		C27H36O17	632.195
((Caffeoyl)-(Glucosyl)-Glucosyl)-Rhamnosyl	((carboxyl)-(sugar)-sugar)-sugar	4	C27H38O18	650.206		C27H36O17	632.195
((Glucosyl)-Coumaroyl)-(Glucosyl)-Glucosyl	((sugar)-carboxyl)-(sugar)-sugar	4	C27H38O18	650.206		C27H36O17	632.195
(((Rhamnosyl)-Glucosyl)-Glucosyl)-Glucosyl	(((sugar)-sugar)-sugar)-sugar	4	C24H42O20	650.227		C24H40O19	632.216
((Glucosyl)-(Rhamnosyl)-Glucosyl)-Glucosyl	((sugar)-(sugar)-sugar)-sugar	4	C24H42O20	650.227		C24H40O19	632.216
((Feruloyl)-Glucosyl)-(Coumaroyl)-Glucosyl	((carboxyl)-sugar)-(carboxyl)-sugar	4	C31H36O16	664.2		C31H34O15	646.19
((Feruloyl)-Xylosyl)-(Feruloyl)-Glucosyl	((carboxyl)-sugar)-(carboxyl)-sugar	4	C31H36O16	664.2		C31H34O15	646.19
((Sinapoyl)-Xylosyl)-(Coumaroyl)-Glucosyl	((carboxyl)-sugar)-(carboxyl)-sugar	4	C31H36O16	664.2		C31H34O15	646.19
((Feruloyl)-Glucosyl)-(Rhamnosyl)-Galactosyl	((carboxyl)-sugar)-(sugar)-sugar	4	C28H40O18	664.221		C28H38O17	646.211
(((Caffeoyl)-Glucosyl)-Caffeoyl)-Glucosyl	(((carboxyl)-sugar)-carboxyl)-sugar	4	C30H34O17	666.18		C30H32O16	648.169
((Caffeoyl)-Glucosyl)-(Caffeoyl)-Glucosyl	((carboxyl)-sugar)-(carboxyl)-sugar	4	C30H34O17	666.18		C30H32O16	648.169
(((Caffeoyl)-Glucosyl)-Glucosyl)-Glucosyl	(((carboxyl)-sugar)-sugar)-sugar	4	C27H38O19	666.201		C27H36O18	648.19
(((Glucosyl)-Caffeoyl)-Glucosyl)-Glucosyl	(((sugar)-carboxyl)-sugar)-sugar	4	C27H38O19	666.201		C27H36O18	648.19
((Glucosyl)-Caffeoyl)-(Glucosyl)-Glucosyl	((sugar)-carboxyl)-(sugar)-sugar	4	C27H38O19	666.201		C27H36O18	648.19
((Caffeoyl)-Glucosyl)-(Feruloyl)-Glucosyl	((carboxyl)-sugar)-(carboxyl)-sugar	4	C31H36O17	680.195		C31H34O16	662.185
((Feruloyl)-Glucosyl)-(Caffeoyl)-Glucosyl	((carboxyl)-sugar)-(carboxyl)-sugar	4	C31H36O17	680.195		C31H34O16	662.185
((Sinapoyl)-Xylosyl)-(Caffeoyl)-Glucosyl	((carboxyl)-sugar)-(carboxyl)-sugar	4	C31H36O17	680.195		C31H34O16	662.185
(((Feruloyl)-Glucosyl)-Galactosyl)-Glucosyl	(((carboxyl)-sugar)-sugar)-sugar	4	C28H40O19	680.216		C28H38O18	662.206
(((Feruloyl)-Glucosyl)-Glucosyl)-Glucosyl	(((carboxyl)-sugar)-sugar)-sugar	4	C28H40O19	680.216		C28H38O18	662.206
((Sinapoyl)-Glucosyl)-(Xylosyl)-Galactosyl	((carboxyl)-sugar)-(sugar)-sugar	4	C28H40O19	680.216		C28H38O18	662.206
((Glucosyl)-Feruloyl)-(Glucosyl)-Glucosyl	((sugar)-carboxyl)-(sugar)-sugar	4	C28H40O19	680.216		C28H38O18	662.206
((Coumaroyl)-Glucuronosyl)-(Glucuronosyl)-Glucuronosyl	((carboxyl)-sugar)-(sugar)-sugar	4	C27H32O21	692.144		C27H30O20	674.133
((Acetyl)-Glucosyl)-(Glucosyl)-(Rhamnosyl)-Glucosyl	((carboxyl)-sugar)-(sugar)-(sugar)-sugar	5	C26H44O21	692.238		C26H42O20	674.227
((Feruloyl)-Glucosyl)-(Feruloyl)-Glucosyl	((carboxyl)-sugar)-(carboxyl)-sugar	4	C32H38O17	694.211		C32H36O16	676.2
((Sinapoyl)-Glucosyl)-(Coumaroyl)-Glucosyl	((carboxyl)-sugar)-(carboxyl)-sugar	4	C32H38O17	694.211		C32H36O16	676.2
((Sinapoyl)-Xylosyl)-(Feruloyl)-Glucosyl	((carboxyl)-sugar)-(carboxyl)-sugar	4	C32H38O17	694.211		C32H36O16	676.2
((Sinapoyl)-Glucosyl)-(Rhamnosyl)-Glucosyl	((carboxyl)-sugar)-(sugar)-sugar	4	C29H42O19	694.232		C29H40O18	676.221
(((Sinapoyl)-Glucosyl)-Glucosyl)-Glucosyl	(((carboxyl)-sugar)-sugar)-sugar	4	C29H42O20	710.227		C29H40O19	692.216
((Sinapoyl)-(Glucosyl)-Glucosyl)-Galactosyl	((carboxyl)-(sugar)-sugar)-sugar	4	C29H42O20	710.227		C29H40O19	692.216
((Tartaryl)-Malonyl)-((Caffeoyl)-Glucosyl)-Galactosyl	((carboxyl)-carboxyl)-((carboxyl)-sugar)-sugar	5	C28H34O22	722.154		C28H32O21	704.144
((Sinapoyl)-Glucosyl)-(Feruloyl)-Glucosyl	((carboxyl)-sugar)-(carboxyl)-sugar	4	C33H40O18	724.221		C33H38O17	706.211
((Sinapoyl)-Glucosyl)-(Sinapoyl)-Glucosyl	((carboxyl)-sugar)-(carboxyl)-sugar	4	C34H42O19	754.232		C34H40O18	736.221
((((Coumaroyl)-Glucosyl)-Coumaroyl)-Rhamnosyl)-Glucosyl	((((carboxyl)-sugar)-carboxyl)-sugar)-sugar	5	C36H44O19	780.248		C36H42O18	762.237
((Coumaroyl)-(Glucosyl)-Rhamnosyl)-(Rhamnosyl)-Galactosyl	((carboxyl)-(sugar)-sugar)-(sugar)-sugar	5	C33H48O21	780.269		C33H46O20	762.258
(Galloyl)-(Galloyl)-((Galloyl)-Galloyl)-Glucosyl	(carboxyl)-(carboxyl)-((carboxyl)-carboxyl)-sugar	5	C34H28O22	788.107		C34H26O21	770.097
((((Caffeoyl)-Glucosyl)-Coumaroyl)-Rhamnosyl)-Glucosyl	((((carboxyl)-sugar)-carboxyl)-sugar)-sugar	5	C36H44O20	796.243		C36H42O19	778.232
((((Glucosyl)-Coumaroyl)-Glucosyl)-Coumaroyl)-Glucosyl	((((sugar)-carboxyl)-sugar)-carboxyl)-sugar	5	C36H44O20	796.243		C36H42O19	778.232
((((Feruloyl)-Glucosyl)-Coumaroyl)-Rhamnosyl)-Glucosyl	((((carboxyl)-sugar)-carboxyl)-sugar)-sugar	5	C37H46O20	810.258		C37H44O19	792.248
((((Caffeoyl)-Glucosyl)-Caffeoyl)-Rhamnosyl)-Glucosyl	((((carboxyl)-sugar)-carboxyl)-sugar)-sugar	5	C36H44O21	812.238		C36H42O20	794.227
((Sinapoyl)-Xylosyl)-((Glucosyl)-Coumaroyl)-Glucosyl	((carboxyl)-sugar)-((sugar)-carboxyl)-sugar	5	C37H46O21	826.253		C37H44O20	808.243
((((Glucosyl)-Caffeoyl)-Glucosyl)-Caffeoyl)-Glucosyl	((((sugar)-carboxyl)-sugar)-carboxyl)-sugar	5	C36H44O22	828.232		C36H42O21	810.222
(((Glucosyl)-Caffeoyl)-Glucosyl)-(Caffeoyl)-Glucosyl	(((sugar)-carboxyl)-sugar)-(carboxyl)-sugar	5	C36H44O22	828.232		C36H42O21	810.222
(((Sinapoyl)-Glucosyl)-(Sinapoyl)-Glucosyl)-Galactosyl	(((carboxyl)-sugar)-(carboxyl)-sugar)-sugar	5	C40H52O24	916.285		C40H50O23	898.274
(((Coumaroyl)-Glucosyl)-Caffeoyl)-((Coumaroyl)-Glucosyl)-Glucosyl	(((carboxyl)-sugar)-carboxyl)-((carboxyl)-sugar)-sugar	6	C45H50O23	958.274		C45H48O22	940.264
(((<3,5-Dihydroxycinnamoyl>)-Glucosyl)-Caffeoyl)-((Caffeoyl)-Glucosyl)-Glucosyl	(((carboxyl)-sugar)-carboxyl)-((carboxyl)-sugar)-sugar	6	C45H50O25	990.264		C45H48O24	972.254
((((Glucosyl)-Caffeoyl)-Glucosyl)-Caffeoyl)-(Glucosyl)-Glucosyl	((((sugar)-carboxyl)-sugar)-carboxyl)-(sugar)-sugar	6	C42H54O27	990.285		C42H52O26	972.275
(((Caffeoyl)-Glucosyl)-Caffeoyl)-(((Glucosyl)-Caffeoyl)-Glucosyl)-Glucosyl	(((carboxyl)-sugar)-carboxyl)-(((sugar)-carboxyl)-sugar)-sugar	7	C51H60O30	1152.32		C51H58O29	1134.31
((((Glucosyl)-Caffeoyl)-Glucosyl)-Caffeoyl)-(((Glucosyl)-Caffeoyl)-Glucosyl)-Glucosyl	((((sugar)-carboxyl)-sugar)-carboxyl)-(((sugar)-carboxyl)-sugar)-sugar	8	C57H70O35	1314.37		C57H68O34	1296.36
All O-type substituents found in the flavonoid structures in metabolomics.jp are listed. The formula and exact mass value are shown for both types of neutral loss, including that from dissociation of the whole structure [XOH] and from a dehydrated structure [XOH - H2O] of the substituent (X).
a A common name is used to represent each unit of the substituent. When a substituent consist of more than two units, concatenated substituent names are constructed using hyphens and parentheses. Names that are hyphenated are shown with angle brackets, '<' and '>', around each unit as necessary.
b The units types are given as 'carboxyl', 'hydroxyl', 'OMe', 'sugar' and 'sulfo'. The concatenated name is shown.
c The number of units in the substituent.
