# Supplementary material for: FlavonoidSearch: A system for comprehensive flavonoid annotation by mass spectrometry
Source: Sci Rep. 2017 Apr 28;7:1243. doi: 10.1038/s41598-017-01390-3 (PMC5430893; doi:10.1038/s41598-017-01390-3)
Supplement: Supplementary file 9 — Supplementary Table S9 [file 41598_2017_1390_MOESM9_ESM.xls]

## Sheet: Supplementary Table S9
Supplementary Table S9. Standard compounds analyzed using a linear ion trap combined with an Orbitrap (LTQ-Orbitrap) for evaluation of the FlavonoidSearch system.
Compound name	Formula	CAS No.	Chemical venders	MSMS-Categories	metabolomics.jp ID a	KNApSAcK ID b	Measured for database construction c
Luteolinidin chloride	C15H11O5Cl	CAS:1154-78-5	Funakoshi Co, Ltd.	3-DehydroxyAnthocyanidin	FL7DACNS0001	C00006611	no
Nordalbergin	C15H10O4	CAS:482-82-6	Funakoshi Co, Ltd.	4-Arylcoumarin	FLNA29NS0004	C00010195	yes
Delphinidin chloride	C15H11O7Cl	CAS:528-53-0	Funakoshi Co, Ltd.	Anthocyanidin	FL7AAGGO0001	C00020091	yes
Sulfuretin	C15H10O5	CAS:120-05-8	Funakoshi Co, Ltd.	Aurone	FL1A1CNS0001	C00008026	yes
4'-Hydroxychalcone	C15H12O2	CAS:2657-25-2	Funakoshi Co, Ltd.	Chalcone	FL1C99GS0001	-	yes
Isoliquiritigenin	C15H12O4	CAS:961-29-5	Funakoshi Co, Ltd.	Chalcone	FL1C1ANS0001	C00006925	yes
Butein	C15H12O5	CAS:487-52-5	Funakoshi Co, Ltd.	Chalcone	FL1C1CNS0001	C00006941	yes
2',4',6',3,4-Pentahydroxychalcone	C15H12O6	CAS:14917-41-0	Funakoshi Co, Ltd.	Chalcone	FL1CACNS0001	C00006973	no
2',6'-Dihydroxy-4'-methoxychalcone	C16H14O4	CAS:18956-15-5	Funakoshi Co, Ltd.	Chalcone	FL1CA9NS0002	C00006934	yes
Homobutein	C16H14O5	CAS:24000-39-0	Funakoshi Co, Ltd.	Chalcone	FL1C1CNS0002	C00006942	yes
Licochalcone A, synthetic	C21H22O4	CAS:58749-22-7	Funakoshi Co, Ltd.	Chalcone	FL1CRTNI0002	C00007057	no
Xanthohumol	C21H22O5	CAS:569-83-5	Funakoshi Co, Ltd.	Chalcone	FL1CBANI0001	C00007099	no
Phloretin	C15H14O5	CAS:60-82-2	Funakoshi Co, Ltd.	Dihydrochalcone	FL1DAANS0001	C00007936	yes
2',6'-Dihydroxy-4,4'-dimethoxy-dihydrochalcone	C17H18O5	CAS:35241-54-4	Funakoshi Co, Ltd.	Dihydrochalcone	FL1DCBNS0001	C00007939	yes
Fustin	C15H12O6	CAS:20725-03-5	Funakoshi Co, Ltd.	Dihydroflavonol	FL4D1CNS0001	C00000963	yes
Dihydrorobinetin	C15H12O7	CAS:4382-33-6	Funakoshi Co, Ltd.	Dihydroflavonol	FL4D1GNS0001	C00008586	yes
(+/-)-Taxifolin	C15H12O7	CAS:480-18-2	Funakoshi Co, Ltd.	Dihydroflavonol	FL4DACNS0001 (2R3R) d	C00000677 (2R3R) d	yes
Silybin	C25H22O10	CAS:22888-70-6	Funakoshi Co, Ltd.	Dihydroflavonol	FL4DACNN0001	C00001003	no
(+)-Catechin	C15H14O6	CAS:154-23-4	Funakoshi Co, Ltd.	Flavan 3-ol	FL63ACNS0001	C00000947	yes
(-)-Epicatechin	C15H14O6	CAS:490-46-0	Funakoshi Co, Ltd.	Flavan 3-ol	FL63ACNS0002	C00000956	yes
(-)-Epigallocatechin	C15H14O7	CAS:970-74-1	Funakoshi Co, Ltd.	Flavan 3-ol	FL63AGNS0003	C00008818	yes
(-)-Gallocatechin	C15H14O7	CAS:3371-27-5	Funakoshi Co, Ltd.	Flavan 3-ol	FL63AGNS0017	C00034981	yes
(-)-Epicatechin gallate	C22H18O10	CAS:1257-08-5	Funakoshi Co, Ltd.	Flavan 3-ol	FL63ACNS0006	C00008866	yes
(-)-Epigallocatechin gallate	C22H18O11	CAS:989-51-5	Funakoshi Co, Ltd.	Flavan 3-ol	FL63AGNS0001	C00000958	yes
(-)-Gallocatechin gallate	C22H18O11	CAS:4233-96-9	Funakoshi Co, Ltd.	Flavan 3-ol	FL63AGNS0018	-	yes
(-)-Epigallocatechin 3-(3''-O-methly) gallate	C23H20O11	CAS:83104-87-4	Funakoshi Co, Ltd.	Flavan 3-ol	FL63AGNS0005	C00008883	no
7-Hydroxyflavanone	C15H12O3	CAS:6515-36-2	Nacalai Tesque, Inc.	Flavanone	FL2F19NS0001	C00008126	yes
Liquiritigenin monohydrate	C15H12O4	CAS:578-86-9	Funakoshi Co, Ltd.	Flavanone	FL2F1ANS0001	C00000977	yes
Naringenin	C15H12O5	CAS:480-41-1	Funakoshi Co, Ltd.	Flavanone	FL2FAANS0001	C00000982	yes
Eriodictyol	C15H12O6	CAS:4049-38-1	Funakoshi Co, Ltd.	Flavanone	FL2FACNS0001	C00000960	yes
Pinocembrin-7-methylether	C16H14O4	CAS:480-37-5	Funakoshi Co, Ltd.	Flavanone	FL2FA9NS0003	C00008144	yes
Isosakuranetin	C16H14O5	CAS:480-43-3	Funakoshi Co, Ltd.	Flavanone	FL2FABNS0001	C00000973	yes
(-)-Homoeriodictyol	C16H14O6	CAS:446-71-9	Funakoshi Co, Ltd.	Flavanone	FL2FADNS0001	C00000969	yes
Hesperetin	C16H14O6	CAS:520-33-2	Funakoshi Co, Ltd.	Flavanone	FL2FAENS0001	C00000968	yes
5,7-Dimethoxyflavanone	C17H16O4	CAS:36052-66-1	Funakoshi Co, Ltd.	Flavanone	FL2FA9NS0004	C00008145	yes
Bavachinin A	C21H22O4	CAS:19879-30-2	Funakoshi Co, Ltd.	Flavanone	FL2F1ANI0007	C00008248	yes
5-Hydroxyflavone	C15H10O3	CAS:491-78-1	Funakoshi Co, Ltd.	Flavone	FL3F99NS0003	C00003788	yes
3',4'-Dihydroxyflavone	C15H10O4	CAS:4143-64-0	Funakoshi Co, Ltd.	Flavone	FL3F9CGS0001	-	yes
Chrysin	C15H10O4	CAS:480-40-0	Funakoshi Co, Ltd.	Flavone	FL3FA9NS0002	C00003794	no
Apigenin	C15H10O5	CAS:520-36-5	Funakoshi Co, Ltd.	Flavone	FL3FAANS0001	C00003817	no
5,7,8-Trihydroxyflavone	C15H10O5	CAS:4443-09-8	Funakoshi Co, Ltd.	Flavone	FL3FF9NS0001	C00001077	yes
Luteolin	C15H10O6	CAS:491-70-3	Funakoshi Co, Ltd.	Flavone	FL3FACNS0001	C00000674	yes
Tectochrysin	C16H12O4	CAS:520-28-5	Funakoshi Co, Ltd.	Flavone	FL3FA9NS0003	C00003795	no
Genkwanin	C16H12O5	CAS:437-64-9	Funakoshi Co, Ltd.	Flavone	FL3FCANS0001	C00001043	no
Chrysoeriol	C16H12O6	CAS:491-71-4	Funakoshi Co, Ltd.	Flavone	FL3FADNS0001	C00001029	no
Diosmetin	C16H12O6	CAS:520-34-3	Funakoshi Co, Ltd.	Flavone	FL3FAENS0001	C00001036	yes
6-Methoxyluteolin	C16H12O7	CAS:520-11-6	Funakoshi Co, Ltd.	Flavone	FL3FECNS0004	C00003885	yes
7,8-Dimethoxyflavone	C17H14O4	CAS:65548-54-1	Funakoshi Co, Ltd.	Flavone	FL3F39NS0001	C00013292	yes
3',4',7-Trimethoxyflavone	C18H16O5	CAS:22395-24-0	Funakoshi Co, Ltd.	Flavone	FL3F1CNS0004	C00003828	no
Baicalein-5,6,7-trimethylether	C18H16O5	CAS:973-67-1	Funakoshi Co, Ltd.	Flavone	FL3FE9NS0006	C00003808	yes
5,7-Dihydroxy-3',4',5'-trimethoxyflavone	C18H16O7	CAS:18103-42-9	Funakoshi Co, Ltd.	Flavone	FL3FAKNS0002	C00003916	no
Eupatorin	C18H16O7	CAS:855-96-9	Funakoshi Co, Ltd.	Flavone	FL3FECNS0013	C00003894	no
Luteolin tetramethylether	C19H18O6	CAS:855-97-0	Funakoshi Co, Ltd.	Flavone	FL3FDFNS0001	C00003871	no
3',4',5',5,7-Pentamethoxyflavone	C20H20O7	CAS:53350-26-8	Funakoshi Co, Ltd.	Flavone	FL3FDKNS0001	C00003918	yes
Vitexin	C21H20O10	CAS:3681-93-4	Funakoshi Co, Ltd.	Flavone	FL3FAACS0001	C00001110	no
Isovitexin	C21H20O10	CAS:38953-85-4	Funakoshi Co, Ltd.	Flavone	FL3FAAGS0003	C00001059	yes
3',4',5,5',6,7-Hexamethoxyflavone	C21H22O8	CAS:29043-07-0	Funakoshi Co, Ltd.	Flavone	FL3FEGNS0012	C00004082	yes
Gardenin A	C21H22O9	CAS:21187-73-5	Funakoshi Co, Ltd.	Flavone	FL3FGGNS0007	C00003976	no
5-Deoxykaempferol	C15H10O5	CAS:2034-65-3	Funakoshi Co, Ltd.	Flavonol	FL5F1ANS0001	C00004540	yes
Galangin	C15H10O5	CAS:548-83-4	Funakoshi Co, Ltd.	Flavonol	FL5FA9NS0002	C00004533	yes
Fisetin	C15H10O6	CAS:528-48-3	Funakoshi Co, Ltd.	Flavonol	FL5F1CNS0001	C00004579	yes
Datiscetin	C15H10O6	CAS:480-15-9	Funakoshi Co, Ltd.	Flavonol	FL5FA8NS0001	C00004562	no
Kaempferol	C15H10O6	CAS:520-18-3	Funakoshi Co, Ltd.	Flavonol	FL5FAANS0001	C00004565	yes
Morin dihydrate	C15H10O7	CAS:480-16-0	Funakoshi Co, Ltd.	Flavonol	FL5FALNS0002	C00004624	yes
Herbacetin	C15H10O7	CAS:527-95-7	Funakoshi Co, Ltd.	Flavonol	FL5FFANS0001	C00001048	no
Myricetin	C15H10O8	CAS:529-44-2	Funakoshi Co, Ltd.	Flavonol	FL5FAGNS0001	C00001071	yes
Quercetagetin	C15H10O8	CAS:90-18-6	Funakoshi Co, Ltd.	Flavonol	FL5FECNS0002	C00004677	yes
Gossypetin	C15H10O8	CAS:489-35-0	Plantech UK	Flavonol	FL5FFCNS0001	C00004721	no
Geraldol	C16H12O6	CAS:21511-25-1	Funakoshi Co, Ltd.	Flavonol	FL5F1CNS0003	C00004581	no
Kaempferide	C16H12O6	CAS:491-54-3	Funakoshi Co, Ltd.	Flavonol	FL5FABNS0001	C00001060	yes
Isorhamnetin	C16H12O7	CAS:480-19-3	Funakoshi Co, Ltd.	Flavonol	FL5FADNS0001	C00004635	no
Tamarixetin	C16H12O7	CAS:603-61-2	Funakoshi Co, Ltd.	Flavonol	FL5FAENS0001	C00004636	yes
Rhamnetin	C16H12O7	CAS:90-19-7	Funakoshi Co, Ltd.	Flavonol	FL5FCCNS0001	C00004634	no
3',5,7-Trihydroxy-3,4'-dimethoxyflavone	C17H14O7	CAS:33429-83-3	Funakoshi Co, Ltd.	Flavonol	FL5FDENS0001	C00004640	yes
Syringetin	C17H14O8	CAS:4423-37-4	Funakoshi Co, Ltd.	Flavonol	FL5FAINS0001	C00004767	yes
Kaempferol-3,7,4'-trimethylether	C18H16O6	CAS:15486-34-7	Funakoshi Co, Ltd.	Flavonol	FL5FDBNS0002	C00004573	no
Gossypetin-3,3',4,7-tetramethylether	C19H18O8	CAS:7380-44-1	Funakoshi Co, Ltd.	Flavonol	FL5FFCNS0019	C00004739	no
(+/-)-Equol	C15H14O3	CAS:66036-38-2	Funakoshi Co, Ltd.	Isoflavan	FLIC1ANS0001	C00009707	yes
Dihydrodaidzein	C15H12O4	CAS:17238-05-0	Funakoshi Co, Ltd.	Isoflavanone	FLIB1ANS0001	C00009533	yes
Daidzein	C15H10O4	CAS:486-66-8	Funakoshi Co, Ltd.	Isoflavone	FLIA1ANS0002	C00009380	yes
3',4',7-Trihydroxyisoflavone	C15H10O5	CAS:485-63-2	Funakoshi Co, Ltd.	Isoflavone	FLIA1CNS0003	C00009384	yes
Genistein	C15H10O5	CAS:446-72-0	Funakoshi Co, Ltd.	Isoflavone	FLIAAANS0001	C00002526	yes
Formononetin	C16H12O4	CAS:485-72-3	Funakoshi Co, Ltd.	Isoflavone	FLIA1ANS0001	C00002525	yes
Glycitein	C16H12O5	CAS:40957-83-3	Funakoshi Co, Ltd.	Isoflavone	FLIA2ANS0005	C00009392	yes
Biochanin A	C16H12O5	CAS:491-80-5	Funakoshi Co, Ltd.	Isoflavone	FLIAABNS0001	C00002510	yes
Tectorigenin	C16H12O6	CAS:548-77-6	Funakoshi Co, Ltd.	Isoflavone	FLIAEANS0003	C00002577	no
4',7-Dimethoxyisoflavone	C17H14O4	CAS:1157-39-7	Funakoshi Co, Ltd.	Isoflavone	FLIA1ANS0004	C00009387	yes
a ID in the flavonoid database in metabolomics.jp (http://metabolomics.jp/wiki/Category:FL)
b ID in the KNApSAcK database (http://kanaya.naist.jp/KNApSAcK_Family/)
c Compounds that were used in the measurements for construction of the probable mass fragment database (FsDatabase, Supplementary Table S1) are marked as 'yes'.
d ID for one optical isomer of the racemic compound is provided. The details in parentheses show the absolute configuration of the isomer.
