# Supplementary material for: FlavonoidSearch: A system for comprehensive flavonoid annotation by mass spectrometry
Source: Sci Rep. 2017 Apr 28;7:1243. doi: 10.1038/s41598-017-01390-3 (PMC5430893; doi:10.1038/s41598-017-01390-3)
Supplement: Supplementary file 10 — Supplementary Table S16 [file 41598_2017_1390_MOESM10_ESM.xls]

## Sheet: Supplementary Table S16
	Supplementary Table S16. Instruments used in the evaluation
	Instrument name a	Number of spectra b	Is unique c
	In-house measured
	IT of LTQ-FT	98	1
	FT-ICR of LTQ-FT	98	1
	IT of LTQ-Orbitrap XL	87	1
	MassBank ITFT
	LTQ Orbitrap XL Thermo Scientific	4640
	LTQ Orbitrap XL, Thermo Scientfic; HP-1100 HPLC, Agilent	320
	MassBank QTOF
	Agilent 1200 RRLC; Agilent 6520 QTOF	649	1
	API QSTAR Pulsar i	220	1
	Bruker maXis ESI-QTOF	4	1
	maXis (Bruker Daltonics)	439
	Micromass Q-TOF II	448	1
	micrOTOF-Q	160
	UPLC Q-Tof Premier, Waters	419	1
	Xevo QTOF (Waters)	1	1
	NIST ITFT
	Agilent	1
	Agilent 1100 Series LC/MSD	7	1
	Agilent 1100 Series LC/MSD Trap XCT	4	1
	Agilent LC/MSD Trap SL	8	1
	Bruker Esquire 3000	5	1
	Bruker Esquire 3000 Plus	5	1
	Bruker Esquire LC-MS	144	1
	Bruker HCT ESI	1	1
	Finnigan LCQ	43	1
	Finnigan LCQ Deca	4	1
	Finnigan LCQ DUO	1	1
	Finnigan MAT LCQ	27	1
	Finnigan MAT LCQ Deca	10	1
	Finnigan MAT LCQ DECA	1
	Thermo Finnigan	4
	Thermo Finnigan Elite Orbitrap	3109	1
	Thermo Finnigan LCQ	9
	Thermo Finnigan LCQ Deca	903
	Thermo Finnigan LCQ Deca XP	2	1
	Thermo Finnigan LTQ	2848	1
	Thermo Finnigan MAT LCQ	1
	Thermo Finnigan Velos Orbitrap	814	1
	ThermoQuest Finnigan LCQ	3
	ThermoQuest Finnigan LCQ Deca	2
	ThermoQuest Finnigan MAT LCQ	7
	ThermoQuest LCQ	1
	NIST QTOF
	Agilent QTOF 6530	24147	1
	Applied Biosystems API QSTAR Pulsar	2
	home-made, prototype PE Sciex API 365	5	1
	Micromass Q-TOF	5	1
	Micromass Q-TOF 2	1
	Micromass Q-TOF micro	4	1
	Micromass Q-TOF2	4
	Waters Q-TOF Micro	1	1
	Waters/Micromass Q-TOF Ultima	10	1
	NIST QqQ
	Applied Biosystems API 2000	19	1
	Applied Biosystems PE Sciex API III Plus	2	1
	Applied Biosystems Sciex API 2000	2	1
	Applied Biosystems Sciex API 3000	4	1
	Applied Biosystems/MDS Sciex API 3000	1	1
	Applied Biosystems/MDS Sciex API 365	4	1
	Applied Biosystems/MDS Sciex API 4000	1	1
	Finnigan MAT TSQ 700	5	1
	Finnigan MAT TSQ 7000	40	1
	Finnigan TSQ	2	1
	Finnigan TSQ 700	2	1
	Finnigan TSQ 7000	7	1
	Fisons VG Quattro II	4	1
	MDS Sciex API 3000	2
	MDS Sciex API 4000	1
	Micromass	54
	Micromass Quattro	8	1
	Micromass quattro	2001
	Micromass Quattro II	26	1
	Micromass Quattro LC	26	1
	Micromass Quattro Micro	15466	1
	Micromass Quattro Ultima	8	1
	Micromass Ultima	1	1
	Micromass VG Quattro II	9	1
	PE API 2000	1
	PE Biosystems Sciex API 365	2
	PE Sciex API 2000	9
	PE Sciex API 300	50	1
	PE Sciex API 3000	21
	PE Sciex API 365	20
	PE Sciex API III Plus	8
	Sciex API 2000	8
	Sciex API 365	12
	Thermo Finnigan TSQ 7000	6
	ThermoQuest TSQ	1
	NIST HCD
	Thermo Finnigan Velos Orbitrap	7017	1
	Thermo Finnigan Elite Orbitrap	20786	1
	a For MassBank and NIST data, the instrument names given in the database entry are shown.
	b Number of spectra that have more than two fragments excluding the precursor ion used for the evaluation.
	c The instrument name was used to evaluate how unique an entry was, and entries that are probably unique in this list are marked as '1'.
