# Supplementary material for: FlavonoidSearch: A system for comprehensive flavonoid annotation by mass spectrometry
Source: Sci Rep. 2017 Apr 28;7:1243. doi: 10.1038/s41598-017-01390-3 (PMC5430893; doi:10.1038/s41598-017-01390-3)
Supplement: Supplementary file 11 — Supplementary Table S17 [file 41598_2017_1390_MOESM11_ESM.xls]

## Sheet: Supplementary Table S17
Supplementary Table S17. Annotated flavonoids in parsley
No	Detection				Annotation by FlavonoidSearch					Checking by metbolomics.jp				Checking by SciFinder e				Novelty (known / unknown)
	R.T. (min)	m/z detected	Predicted precursor formula		Jaccard index a		MSMS-aglycone	O-substituents b		Known flavonoid candidates		Possible unknown combination of known O-substituents d		Number of compounds hit by the annotated precursor formula	Compounds that have the annotated MSMS-aglycone and the annotated precursor formula			Whole structure	Subunits
					Maximum	Annotated				metabolomics.jp IDs	Variety of O-substituents c				Number of hits	Compound information			MSMS-aglycone	O-substituents
1	38.6395	771.214	C37H39O18+		0.351	0.348	Apigenin	(1) Hex+Hex+Feruloyl, (2) Hex+Pen+Sinapoyl		(1) not found, (2) not found	-	(1) (Feruloyl)-Hex, Hex / ((Feruloyl)-Hex)-Hex, (2) none		38	(1) 1 (2) 0	(1) CAS: 1426149-56-5(((Feruloyl)-Glc)-Glc)) (2) not found		known	-	-
2	42.6363	609.146	C27H29O16+		0.75	0.292	Apigenin	Hex+Glucuronosyl		not found	-	Hex, Glucuronosyl / (Hex)-Glucuronosyl / (Glucuronosyl)-Hex		46	8	CAS: 53476-73-6(Glc,Glucronosyl), CAS: 199870-08-1(Glc,Galacturonosyl), CAS: 1316307-68-2((Glucronosyl)-Glc), CAS: 1351532-58-5((Galacturonosyl)-Glc), and 4 of 'Incompletely Defined Substance'		known	-	-
3	45.3178	695.147	C30H31O19+		0.304	0.304	Apigenin	Hex+Malonyl+Glucuronosyl		FL3FAAGS0055	(Malonyl)-Glc, Glccuronosyl	-		-	-			known	-	-
4	45.9018	565.155	C26H29O14+		0.75	0.348	Apigenin	Hex+Pen		FL3FAAGS0002, FL3FAAGS0016, FL3FAAGS0017, FL3FAAGS0018, FL3FAAGS0019, FL3FAAGS0057	(Apiofuranosyl)-Glc / (Arabinofuranosyl)-Glc / (Arabinosyl)-Glc / (Xylosyl)-Glc	-		-	-			known	-	-
5	47.7805	433.114	C21H21O10+		0.348	0.348	Apigenin	Hex		FL3FAAGS0001, FL3FAAGS0004, FL3FAAGS0014, FL3FAAGS0005, FL3FAAGS0008	Glc / Galactosyl / Galactosyl	-		-	-			known	-	-
6	48.2544	651.155	C29H31O17+		0.625	0.409	Apigenin	Hex+Pen+Malonyl		not found	-	(Malonyl)-(Pen)-Hex		9	1	CAS: 151677-02-0 ((Malonyl)-(Pen)-Hex)		known	-	-
7	49.7636	737.154	C32H33O20+		0.348	0.348	Apigenin	Hex+Pen+Malonyl+Malonyl		not found	-	none		0	-			unknown	known	known
8	49.9162	665.209	C31H37O16+		0.667	0.292	Apigenin	Hex+Hex+(Butyroyl or Isobutyroyl)		not found	-	none		31	0			unknown	known	known
9	52.154	751.208	C34H39O19+		0.318	0.318	Apigenin	Hex+Hex+Malonyl+(Butyroyl or Isobutyroyl)		not found	-	none		5	0			unknown	known	known
10	52.4031	721.234	C34H41O17+		0.667	0.292	Apigenin	Hex+C13H20O7		not found	-	none		13	0			unknown	known	unknown
11	54.4184	635.198	C30H35O15+		0.4	0.24	Apigenin	Hex+Pen+(Butyroyl or Isobutyroyl)		not found	-	none		21	0			unknown	known	known
12	57.4001	833.251	C39H45O20+		0.348	0.348	Apigenin	Hex+Hex+Malonyl+C9H12O2		not found	-	none		13	0			unknown	known	unknown
13	57.8688	857.249	C41H45O20+		0.338	0.313	Apigenin	Hex+Malonyl+C17H22O7		not found	-	none		13	0			unknown	known	unknown
14	58.7627	859.266	C41H47O20+		0.333	0.333	Apigenin	Hex+Malonyl+C17H24O7		not found	-	none		18	0			unknown	known	unknown
15	58.625	735.213	C34H39O18+		0.333	0.333	Apigenin	Hex+Malonyl+C10H16O5		not found	-	none		8	0			unknown	known	unknown
16	32.9763	611.16	C27H31O16+		0.481	0.348	Luteolin	Hex+Hex		FL3FACGS0027, FL3FACGS0064, FL3FACGS0077, FL3FACGS0026, FL3FACGS0025, FL3FACGS0035, FL3FACGS0040, FL3FACGS0030, FL3FACGS0034	(Allosyl)-Glc / (Galactosyl)-Galactosyl / (Glc)-Glc / Galactosyl, Glc / Glc, Glc	-		-	-			known	-	-
17	37.3876	787.209	C37H39O19+		0.481	0.409	Luteolin	Hex+Hex+Feruloyl		not found	-	(Feruloyl)-Hex, Hex / ((Feruloyl)-Hex)-Hex		40	2	CAS: 1150237-79-8 (((Feruloyl)-Hex)-Hex), CAS: 1362147-15-6 (((Feruloyl)-Hex)-Hex)		known	-	-
24	46.7555	667.152	C29H31O18+		0.381	0.261	Luteolin	Hex+Pen+Malonyl		not found	-	(Malonyl)-(Pen)-Hex		4	2	CAS: 930087-39-1 ((Malonyl)-(Pen)-Hex), CAS: 724701-23-9 ((Malonyl)-(Pen)-Hex)		known	-	-
18	36.6725	611.161	C27H31O16+		0.513	0.513	Kaempferol	Hex+Hex		FL5FAAGA0005, FL5FAAGA0006, FL5FAAGA0009, FL5FAAGA0010, FL5FAAGA0012, FL5FAAGL0006, FL5FAAGL0007, FL5FAAGL0008, FL5FAAGL0014, FL5FAAGL0015, FL5FAAGL0019, FL5FAAGS0073, FL5FAAGS0074, FL5FAAGS0076	(Galactosyl)-Glc / (Glc)-Galactosyl / (Glc)-Glc / Galactosyl, Galactosyl / Galactosyl, Glc / Glc, Glc	-		-	-			known	-	-
19	39.4231	697.161	C30H33O19+		0.62	0.62	Kaempferol	Hex+Hex+Malonyl		FL5FAAGL0084	(Malonyl)-Glc, Glc	-		-	-			known	-	-
20	38.1898	697.162	C30H33O19+		0.62	0.62	Kaempferol	Hex+Hex+Malonyl		FL5FAAGL0084	(Malonyl)-Glc, Glc	-		-	-			known	-	-
21	41.9838	611.161	C27H31O16+		0.564	0.564	Kaempferol	Hex+Hex		FL5FAAGA0005, FL5FAAGA0006, FL5FAAGA0009, FL5FAAGA0010, FL5FAAGA0012, FL5FAAGL0006, FL5FAAGL0007, FL5FAAGL0008, FL5FAAGL0014, FL5FAAGL0015, FL5FAAGL0019, FL5FAAGS0073, FL5FAAGS0074, FL5FAAGS0076	(Galactosyl)-Glc / (Glc)-Galactosyl / (Glc)-Glc / Galactosyl, Galactosyl / Galactosyl, Glc / Glc, Glc	-		-	-			known	-	-
22	40.7318	783.162	C33H35O22+		0.564	0.564	Kaempferol	Hex+Hex+Malonyl+Malonyl		not found	-	(Malonyl)-Hex, (Malonyl)-Hex		1	0			known	-	-
23	44.8186	787.209	C37H39O19+		0.513	0.513	Kaempferol	(1) Hex+Hex+Feruloyl, (2) Hex+Pen+Sinapoyl		(1) FL5FAAGL0081, FL5FAAGS0114, FL5FAAGS0117, (2) not found	(1) ((Feruloyl)-Glc)-Glc / ((Feruloyl)-Galactosyl)-Glc / ((Feruloyl)-Glc)-Galactosyl	-		40	(1) 14 (2) 0	(1) CAS: 4752-09-4 (((Feruloyl)-Hex)-Hex), CAS: 352284-18-5 (((Feruloyl)-Hex)-Hex), CAS: 902120-20-1 (((Feruloyl)-Hex)-Hex), CAS: 284677-05-0 (((Feruloyl)-Hex)-Hex), CAS: 879999-50-5 (((Feruloyl)-Hex)-Hex), CAS: 352284-19-6 (((Feruloyl)-Hex)-Hex), CAS: 87863-93-2 ((Feruloyl)-Hex, Hex), CAS: 1416547-42-6 ((Feruloyl)-Hex, Hex), CAS: 1416547-49-3 ((Feruloyl)-Hex, Hex), CAS: 108887-51-0((Feruloyl)-He…		known	-	-
25	54.1753	655.166	C32H31O15+		0.513	0.513	Kaempferol	Hex+Sinapoyl		not found	-	(Sinapoyl)-Hex		30	1	CAS: 511270-57-8 ((Sinapoyl)-Hex)		known	-	-
26	54.8227	625.155	C31H29O14+		0.564	0.564	Kaempferol	Hex+Feruloyl		FL5FAAGL0070	(Feruloyl)-Glc	-		-	-			known	-	-
27	34.8294	625.177	C28H33O16+		0.336	0.095	Diosmetin	Hex+Hex		FL3FAEGS0007	(Glc)-Glc	-		-	-			known	-	-
28	39.2213	771.213	C37H39O18+		0.351	0.348	Diosmetin	Hex+Hex+Coumaroyl		not found	-	(Coumaroyl)-Hex, Hex / ((Coumaroyl)-Hex)-Hex / (Coumaroyl)-(Hex)-Hex		38	0			unknown	known	known
29	38.1848	831.235	C39H43O20+		0.336	0.095	Diosmetin	Hex+Hex+Sinapoyl		not found	-	((Sinapoyl)-Hex)-Hex / ((Sinapoyl)-Hex)-Hex		13	0			unknown	known	known
30	46.9542	595.166	C27H31O15+		0.667	0.045	Diosmetin	Hex+Pen		FL3FAEGS0003, FL3FAEGS0004, FL3FAEGS0005	(Arabinofuranosyl)-Glc / (Xylosyl)-Glc	-		-	-			known
31	59.5315	765.224	C35H41O19+		0.321	0.105	Diosmetin	Hex+Malonyl+C10H16O5		not found	-	none		22	0			unknown	known	unknown
32	37.1032	641.171	C28H33O17+		0.556	0.523	Isorhamnetin	Hex+Hex		FL5FADGA0003, FL5FADGA0004, FL5FADGA0005, FL5FADGA0008, FL5FADGA0010, FL5FADGL0005, FL5FADGL0006, FL5FADGL0007, FL5FADGL0008, FL5FADGL0009, FL5FADGL0014, FL5FADGL0016, FL5FADGS0016	(Glc)-Galactosyl / Galactosyl, Glc / (Galactosyl)-Glc / (Glc)-Glc / Glc, Glc	-		-	-			known	-	-
33	38.6395	727.171	C31H35O20+		0.523	0.523	Isorhamnetin	Hex+Hex+Malonyl		not found	-	(Malonyl)-Hex, Hex / (Malonyl)-(Hex)-Hex		5	1	Incompletely Defined Substance'		unknown	known	known
34	41.1083	813.174	C34H37O23+		0.523	0.523	Isorhamnetin	Hex+Hex+Malonyl+Malonyl		not found	-	(Malonyl)-Hex, (Malonyl)-Hex		0	-			unknown	known	known
35	46.7969	697.163	C30H33O19+		0.305		unknown (C16H13O7+) f	Hex+Pen+Malonyl		not found	-	(Malonyl)-(Pen)-Hex		20	0 h			unknown	unknown	known
36	52.4679	695.182	C31H35O18+		0.394		unknown (C17H15O6+) g	Hex+Pen+Malonyl		not found	-	(Malonyl)-(Pen)-Hex		14	0 h			unknown	unknown	known
MS3 spectra of the peaks detected in LC-MS analysis of parsley were applied to FlavonoidSearch, and the results show annotation of the peaks with Jaccard indices greater than 0.3.
Each MSMS-aglycone was annotated manually in consideration of spectral similarity to the standard compounds, the presence of the candidate aglycones in parsley, reproducibility of spectra among those measured that resulted in the same candidates, and similarity to MS2 spectra that suggests incompleteness of MSMS-aglycone generation in MS2 analysis.
a The Jaccard index from the FsTool for the top candidate (maximum) and for the manually annotated MSMS-aglycone (annotated).
b The O-substituents were annotated manually in consideration of MS2 spectra and exact masses, if available. Because connectivity of the substituents were not determined, a symbol (+) was used to enumerate them. Multiple sets of annotated substituents are numbered. An unknown substituent is represented in the formula of its neutral loss. 'Hex' represents hexisosyl, and 'Pen' represents pentosyl.
c The pattern of O-substituents and their connectivity. Multiple patterns are separated by '/'.
d Combinations of known O-substituents (listed in Supplementary Table S8) that matched to the annotated O-substituents. Multiple combinations are separated by '/'. '-' indicates the search was not performed because some known flavonoid candidates were found in metabolomics.jp. 'none' indicates that no possible combination was found.
e '–' indicated that the search was not performed because some known flavonoid candidates were found in metabolomics.jp.
f The MSMS-aglycone was not annotated because the MS3 spectra was slightly different from that annotated as isorhamnetin. The formula of the positively charged unknown aglycone is shown in the parentheses.
g The MSMS-aglycone was not annotated because aglycones known in parsley were not identified by the FsTool. The formula of the positively charged unknown aglycone is shown in the parentheses.
h No candidate that had structural units equivalent to the formula of the unknown MSMS-aglycone was found.
