# Supplementary material for: FlavonoidSearch: A system for comprehensive flavonoid annotation by mass spectrometry
Source: Sci Rep. 2017 Apr 28;7:1243. doi: 10.1038/s41598-017-01390-3 (PMC5430893; doi:10.1038/s41598-017-01390-3)
Supplement: Supplementary file 12 — Supplementary Table S19 [file 41598_2017_1390_MOESM12_ESM.xls]

## Sheet: Supplementary Table S19
	Supplementary Table S19. Peak frequencies for the flavonoids in various vegetables and fruits.
	Onion (edible part)	Broccoli (edible part)	Apple (fruit)	Purple carrot (root)	Grape (flesh)	Straw-berry (fruit)	Chinese cabbage (shoot)	Squash (fruit)	Paprika (fruit)	Green pepper (fruit)	Parsley (shoot)	Orange (peeled fruit)	Mandarin orange (peeled fruit)	Carrot (root)	Eggplant (fruit)	Spinach (shoot)		Symbolized name	MSMS-aglycones belonging to the symbolized name a
					1													[2'-Hydroxychalcone]-A(1OH)-B(1OH)	2,2'-Dihydroxychalcone | 4,2'-Dihydroxychalcone
										1.5								[2'-Hydroxychalcone]-A(1OH)-B(2OH)	3,4,2'-Trihydroxychalcone
											1							[2'-Hydroxychalcone]-A(1OH, 1([2,3:@@]-(6,6-Dimethylpyrano)))-B(2OH)	3,4,2'-Trihydroxy-6'',6''-dimethylpyrano[2'',3'':4',3']chalcone
												0.2						[2'-Hydroxychalcone]-A(1OH, 1OMe)-B(2OH)	Calythropsin
										0.5								[2'-Hydroxychalcone]-A(2OH)-B(1OH)	4,2',3'-Trihydroxychalcone | 4,2',5'-Trihydroxychalcone | Isoliquiritigenin
											1							[2'-Hydroxychalcone]-A(2OH)-B(1OH, 1(C-Prenyl))	Licoagrochalcone A
												0.2						[2'-Hydroxychalcone]-A(2OH)-B(1OH, 1OMe)	3,2',4'-Trihydroxy-4-methoxychalcone | Homobutein
												0.5						[2'-Hydroxychalcone]-A(2OH)-B(3OH)	Robtein
													0.5					[2'-Hydroxychalcone]-A(2OH, 1(C-Prenyl))-B(1OH, 1(C-Prenyl))	Kanzonol C | Stipulin
	0.5																	[2'-Hydroxychalcone]-A(2OH, 1(C-Prenyl))-B(none)	Isocordoin
												0.2						[2'-Hydroxychalcone]-A(2OH, 1OMe)-B(1OH)	2,2',4'-Trihydroxy-6'-methoxychalcone | 2,2',6'-Trihydroxy-4'-methoxychalcone | Helichrysetin | Kukulkanin B | Neosakuranetin
					1	1	1					3	4.5					[2'-Hydroxychalcone]-A(3OH)-B(1OH)	4,2',3',4'-Tetrahydroxychalcone | Naringenin chalcone
												0.5						[2'-Hydroxychalcone]-A(3OH)-B(1OH, 1OMe)	4,2',4',6'-Tetrahydroxy-3-methoxychalcone | Okanin 4-methyl ether
											0.333333	0.2						[2'-Hydroxychalcone]-A(3OH)-B(1OMe)	2',4',6'-Trihydroxy-4-methoxychalcone
												1.5	2					[2'-Hydroxychalcone]-A(3OH)-B(2OH)	3,4,2',4',6'-Pentahydroxychalcone | Neoplathymenin | Okanin
						3						1	1					[2'-Hydroxychalcone]-A(3OH)-B(none)	2',4',6'-Trihydroxychalcone
				0.5														[2'-Hydroxychalcone]-A(3OH, 1([2,3:@@]-(6,6-Dimethylpyrano)))-B(none)	Mallotus A
												0.2						[2'-Hydroxychalcone]-A(3OH, 1OMe)-B(none)	2',3',4'-dihydroxy-6'-methoxychalcone
						3.83333					1				1			[Anthocyanidin]-A(2OH)-B(1OH)	Pelargonidin
					2													[Anthocyanidin]-A(2OH)-B(1OH, 2OMe)	Malvidin
				5.2	0.45	0.2					0.25							[Anthocyanidin]-A(2OH)-B(2OH)	Cyanidin
															3.5			[Anthocyanidin]-A(2OH)-B(3OH)	Delphinidin
								0.2		0.2	0.2	0.2	0.2		0.2			[Anthocyanidin]-A(2OH, 1(C-Glu))-B(2OH)	8-C-Glucosylcyanidin
				5.2	0.45	0.2					0.25							[Anthocyanidin]-A(3OH)-B(1OH)	Aurantinidin
															3.5			[Anthocyanidin]-A(3OH)-B(2OH)	6-Hydroxycyanidin
						1		1	1	1		1	1	1	1			[Anthocyanidin]-A(3OH)-B(3OH)	6-Hydroxydelphinidin
	1																	[Chalcone]-A(1OH)-B(1OH)	3,3'-Dihydroxychalcone | 4,4'-Dihydroxychalcone
	2																	[Chalcone]-A(1OH)-B(1OMe, 1([2,3@@]-(6,6-Dimethylpyrano)))	Licoagrochalcone B
															1			[Chalcone]-A(1OH, 1([2,3:@@]-(6,6-Dimethylpyrano)))-B(none)	Flemiculosin
						1												[Chalcone]-A(1OH, 1OMe)-B(2OH)	Sappanchalcone
					0.5													[Chalcone]-A(1OH, 4OMe)-B(1OH)	4,3'-Hydroxy-2',4',5',6'-methoxychalcone
								1										[Chalcone]-A(1OH, 4OMe)-B(none)	Isodidymocarpin
												1						[Chalcone]-A(3OMe)-B(3OMe)	2,3,4,2',4',6'-Hexamethoxychalcone
					1			1	1									[Coumestan]-A(1OH)-B(1OH)	Coumestrol
																1		[Coumestan]-A(1OH)-B(1OMe)	9-O-Methylcoumestrol
	0.5	0.5	0.5															[Coumestan]-A(1OH)-B(2OH)	7,10,12-Trihydroxycoumestan
								1										[Coumestan]-A(1OH, 1OMe)-B(2OH)	Wedelolactone
		1				1												[Coumestan]-A(1OMe)-B(1OMe)	Coumestrol dimethyl ether
	0.5	0.5	0.5															[Coumestan]-A(2OH)-B(1OH)	Aureol | Lucernol
				1										2				[Dihydrochalcone]-A(3OH)-B(1OMe)	2',4',6'-Trihydroxy-4-methoxydihydrochalcone
		1																[Dihydroflavonol (3-OMe)]-A(1OH)-B(2OH)	3-O-Methyl-2,3-trans-fustin
						1	1											[Dihydroflavonol (3-OMe)]-A(1OMe)-B(2OH)	Fustin 3,7-dimethyl ether
										1								[Dihydroflavonol (3-OMe)]-A(2OH)-B(none)	Pinobanksin 3-methyl ether
				1							0.5							[Dihydroflavonol]-A(1OH)-B(1OMe)	Garbanzol 4'-methyl ether
				0.5														[Dihydroflavonol]-A(1OH)-B(2OH)	Fustin
						0.833333		0.25										[Dihydroflavonol]-A(1OH, 1OMe)-B(1OH)	Aromadendrin 5-methyl ether | Aromadendrin 7-methyl ether
						1												[Dihydroflavonol]-A(1OH, 1OMe)-B(1OMe)	Aromadendrin 7,4'-dimethyl ether
											0.5							[Dihydroflavonol]-A(1OH, 1OMe)-B(none)	3,7-Dihydroxy-6-methoxyflavanone | Alpinone | Pinobanksin 5-methyl ether
					6.5													[Dihydroflavonol]-A(1OH, 2OMe)-B(2OH)	Dihydrogossypetin 7,8-dimethyl ether
				1														[Dihydroflavonol]-A(2OH)-B(1OH)	3,5,7,2'-Tetrahydroxyflavanone | Aromadendrin | Aromadendrin
	1																	[Dihydroflavonol]-A(2OH)-B(2OH)	3,5,7,2',5'-Pentahydroxyflavanone | 3,5,7,2',6'-Pentahydroxyflavanone | 3,5,7,3',5'-Pentahydroxyflavanone | 8-Hydroxyfustin | Dihydromorin | Taxifolin
						0.833333		0.25				1						[Dihydroflavonol]-A(2OH, 1OMe)-B(none)	3,5,8-Trihydroxy-7-methoxyflavanone | Alnustinol
				1														[Flavan 3-ol]-A(1OH, 1OMe)-B(1OH, 1OMe)	Catechin 5,3'-dimethyl ether | Catechin 7,4'-dimethyl ether
											1							[Flavan 3-ol]-A(2OH)-B(1OH, 1OMe)	Catechin 4'-methyl ether | Catechin-3'-methyl ether | Symplocosidin
			2		1	2												[Flavan 3-ol]-A(2OH)-B(2OH)	2-(2,5-Dihydroxyphenyl)-3,4-dihydro-2H-1-benzopyran-3,5,7-triol | 3,5,7,3',5'-Pentahydroxyflavan | Catechin | Mesquitol
													0.5					[Flavanone]-A(1OH, 1(C-Prenyl))-B(1OH, 1(C-Prenyl))	7,4'-Dihydroxy-8,3'-di-C-prenylflavanone
	0.5																	[Flavanone]-A(1OH, 1(C-Prenyl))-B(none)	Ovaliflavanone B
				0.5														[Flavanone]-A(1OH, 1([2,3:@@]-(6,6-Dimethylpyrano)))-B(1OH)	Citflavanone | Paratocarpin K
											0.333333							[Flavanone]-A(1OMe)-B(none)	7-Methoxyflavanone
				1		1							1					[Flavanone]-A(2OH)-B(1OH)	5,7,2'-Trihydroxyflavanone | 5,7,3'-Trihydroxyflavanone | 5,8,4'-Trihydroxyflavanone | 7,8,4'-Trihydroxyflavanone | Naringenin
							1											[Flavanone]-A(2OH)-B(1OH, 1([2,3:@@]-(6,6-Dimethylpyrano)))	Sanggenon F | Sanggenon H | Sigmoidin C
	1																	[Flavanone]-A(2OH)-B(1OH, 1([2,3@@]-(6,6-Dimethylpyrano)))	Sigmoidin C | Sanggenon F | Sanggenon H
					1													[Flavanone]-A(2OH)-B(1OH, 1OMe)	Alysifolinone | Hesperetin | Homoeriodictyol
									1	1	1	1	1					[Flavanone]-A(2OH)-B(1OMe)	5,6-Dihydroxy-4'-methoxyflavanone | Isosakuranetin
				0.5														[Flavanone]-A(2OH)-B(2OH)	5,7,2',5'-Tetrahydroxyflavanone | 5,7,2',6'-Tetrahydroxyflavanone | Eriodictyol | Isookanin | Plathymenin | Steppogenin
	1																	[Flavone]-A(1([2,3@@]-(6,6-Dimethylpyrano)))-B(none)	6'',6''-Dimethylpyrano[2'',3'':7,8]flavone
					0.333333													[Flavone]-A(1OH)-B(1OH)	5,2'-Dihydroxyflavone | 7,2'-Dihydroxyflavone | 7,4'-Dihydroxyflavone | 8,2'-Dihydroxyflavone
																0.25		[Flavone]-A(1OH)-B(1OH, 1OMe)	Farnisin | Geraldone
					0.333333													[Flavone]-A(1OH)-B(2OH)	5,2',5'-Trihydroxyflavone | 7,3',4'-Trihydroxyflavone
				2.2	0.45	0.2			0.333333		1.25				0.5			[Flavone]-A(1OH)-B(3OH)	7,2',4',5'-Tetrahydroxyflavone | 7,3',4',5'-Tetrahydroxyflavone
												0.666667	0.5					[Flavone]-A(1OH, 1(C-Glu))-B(1OH)	Bayin
						1												[Flavone]-A(1OH, 1(C-Prenyl))-B(1OH)	7,4'-Dihydroxy-8-prenylflavone
															2			[Flavone]-A(1OH, 1([2,3:@@]-(6,6-Dimethylpyrano)))-B(none)	5-Hydroxy-6'',6''-dimethylpyrano[2'',3'':7,8]flavone
																0.25		[Flavone]-A(1OH, 1OMe)-B(1OH)	7,2'-Dihydroxy-5-methoxyflavone | Echioidinin | Genkwanin | Thevetiaflavone
											0.2							[Flavone]-A(1OH, 1OMe)-B(1OH, 1OMe)	7,3'-Dihydroxy-5,4'-dimethoxyflavone | Abrectorin | Luteolin 5,3'-dimethyl ether | Pilloin | Velutin
												0.142857						[Flavone]-A(1OH, 1OMe)-B(1OH, 2OMe)	5,4'-dihydroxy-7,3',5'-trimethoxyflavone | 5,5'-Dihydroxy-8,3',4'-trimethoxyflavone | 8,3'-Dihydroxy-7,4',5'-trimethoxyflavone | Lethedocin
												0.333333	0.166667					[Flavone]-A(1OH, 1OMe)-B(1OH, 3OMe)	5,3'-Dihydroxy-7,2',4',5'-tetramethoxyflavone | 5,4'-Dihydroxy-7,2',3',5'-tetramethoxyflavone
				1	0.25				0.25	0.25	3	0.25						[Flavone]-A(1OH, 1OMe)-B(2OH)	5,2',6'-Trihydroxy-7-methoxyflavone | 7,3',4'-Trihydroxy-6-methoxyflavone | Artocarpetin | Luteolin 5-methyl ether | Luteolin 7-methyl ether
																0.428571		[Flavone]-A(1OH, 1OMe)-B(2OH, 1OMe)	5,4',5'-Trihydroxy-6,2'-dimethoxyflavone
																0.25		[Flavone]-A(1OH, 1OMe)-B(3OH)	Tricetin 7-methyl ether
												0.166667	0.166667					[Flavone]-A(1OH, 1OMe)-B(3OMe)	Corymbosin | Isoetin 7,2',4',5'-tetramethyl ether | Prosogerin D
												0.4	0.8					[Flavone]-A(1OH, 1OMe)-B(4OMe)	5-Hydroxy-7,2',3',4',5'-pentamethoxyflavone
						0.25						0.25	0.25					[Flavone]-A(1OH, 1OMe, 1(C-Glu))-B(1OH)	Isoswertisin | Swertisin
												0.25						[Flavone]-A(1OH, 1OMe, 1(C-Glu))-B(2OH)	Isoswertiajaponin | Parkinsonin A | Swertiajaponin
										0.5								[Flavone]-A(1OH, 1OMe, 1(C-Glu))-B(none)	Kaplanin
											0.2							[Flavone]-A(1OH, 2OMe)-B(1OH)	Cirsimaritin | Isoscutellarein 7,8-dimethyl ether | Skullcapflavone I
												0.142857						[Flavone]-A(1OH, 2OMe)-B(1OH, 1OMe)	8,3'-Dihydroxy-5,7,4'-trimethoxyflavone | Cirsilineol | Eupatorin | Rivularin (flavone) | Wightin
												0.333333	0.166667					[Flavone]-A(1OH, 2OMe)-B(1OH, 2OMe)	5,3'-Dihydroxy-6,7,4',5'-tetramethoxyflavone | 5,3'-Dihydroxy-7,8,4',5'-tetramethoxyflavone | 5,4'-Dihidroxy-6,7,3',5'-tetramethoxyflavone | 5,4'-Dihidroxy-7,8,2',3'-tetramethoxyflavone
													1					[Flavone]-A(1OH, 2OMe)-B(1OH, 3OMe)	Psiadiarabicin
																0.428571		[Flavone]-A(1OH, 2OMe)-B(2OH)	5,2',3'-Trihydroxy-7,8-dimethoxyflavone | 5,2',6'-Trihydroxy-6,7-dimethoxyflavone | 6-Hydroxyluteolin 5,6-dimethyl ether | Cirsiliol | Rehderianin I | Viscidulin II
													0.2			1		[Flavone]-A(1OH, 2OMe)-B(2OH, 1OMe)	5,3',4'-Trihydroxy-6,7,5'-trimethoxyflavone | 5,3',5'-Trihydroxy-6,7,4'-trimethoxyflavone | Arcapillin
												0.166667	0.166667					[Flavone]-A(1OH, 2OMe)-B(2OMe)	2-(2,4-dimethoxyphenyl)-5-hydroxy-7,8-dimethoxyflavone | 5-Hydroxy-2',3',7,8-tetramethoxyflavone | 5-hydroxy-7,8,2',5'-tetramethoxyflavone | 6-Hydroxyluteolin 5,6,3',4'-tetramethyl ether | 6-Hydroxyluteolin 6,7,3',4'-tetramethyl ethe | Altisin | Hypolaetin 7,8,3',4'-tetramethyl ether
																3		[Flavone]-A(1OH, 2OMe)-B(3OH)	5,3',4',5'-Tetrahydroxy-6,7-dimethoxyflavone
												0.4	0.8					[Flavone]-A(1OH, 2OMe)-B(3OMe)	Agehoustin G | Serpyllin | Umuhengerin
												0.5	1.25					[Flavone]-A(1OH, 2OMe)-B(4OMe)	Agecorynin F
												0.142857						[Flavone]-A(1OH, 3OMe)-B(1OH)	Tenaxin I | Xanthomicrol
												0.333333	0.166667					[Flavone]-A(1OH, 3OMe)-B(1OH, 1OMe)	7-Methylsudachitin | 8,3'-Dihydroxy-5,6,7,4'-tetramethoxyflavone | Gardenin D | Skullcapflavone II
													1					[Flavone]-A(1OH, 3OMe)-B(1OH, 2OMe)	5,4'-Dihydroxy-6,7,8,3',5'-pentamethoxyflavone | Agehoustin F | Gardenin C
												0.166667	0.166667					[Flavone]-A(1OH, 3OMe)-B(1OMe)	7-Hydroxy-5,6,8,4'-tetramethoxyflavone | Gardenin B
													0.2			1		[Flavone]-A(1OH, 3OMe)-B(2OH)	5,2',5'-Trihydroxy-6,7,8-trimethoxyflavone | 5,2',6'-Trihydroxy-6,7,8-trimethoxyflavone | Sideritiflavone | Tamadone
												0.4	0.8					[Flavone]-A(1OH, 3OMe)-B(2OMe)	Demethylnobiletin
												0.5	1.25					[Flavone]-A(1OH, 3OMe)-B(3OMe)	8-Hydroxy-5,6,7,3',4',5'-hexamethoxyflavone | Agehoustin E | Gardenin A
																1		[Flavone]-A(1OMe, 1([2,3:@@]-(6,6-Dimethylpyrano)))-B(none)	5-Methoxy-2,2-dimethyl-8-phenyl-2H,6H-benzo[1,2-b:5,4-b']dipyran-6-one | Isopongaflavone
					0.333333	0.333333					25							[Flavone]-A(2OH)-B(1OH)	5,7,2'-Trihydroxyflavone | 5,8,2'-Trihydroxyflavone | Apigenin
				1	0.25				0.25	0.25	3	0.25						[Flavone]-A(2OH)-B(1OH, 1OMe)	5,7,2'-Trihydroxy-6'-methoxyflavone | Chrysoeriol | Diosmetin
																0.428571		[Flavone]-A(2OH)-B(1OH, 2OMe)	6,7,4'-Trihydroxy-3',5'-dimethoxyflavone | Apometzgerin | Tricin
													0.2			1		[Flavone]-A(2OH)-B(1OH, 3OMe)	5,7,3'-Trihydroxy-2',4',5'-trimethoxyflavone | 5,7,4'-Trihydroxy-2',3',5'-trimethoxyflavone
																0.25		[Flavone]-A(2OH)-B(1OMe)	Acacetin
				2.2	0.45	0.2			0.333333		0.25				0.5			[Flavone]-A(2OH)-B(2OH)	5,7,2',3'-Tetrahydroxyflavone | 5,7,2',5'-Tetrahydroxyflavone | 5,7,2',6'-Tetrahydroxyflavone | Luteolin | Norartocarpetin
																0.25		[Flavone]-A(2OH)-B(2OH, 1OMe)	Tricetin 3'-methyl ether | Tricetin 4'-methyl ether
											0.2							[Flavone]-A(2OH)-B(2OMe)	Luteolin 3',4'-dimethyl ether
	1											1	1		4			[Flavone]-A(2OH)-B(3OH)	Isoetin | Tricetin
												0.142857						[Flavone]-A(2OH)-B(3OMe)	Prosogerin E | Tricetin 3',4',5'-trimethyl ether
												0.333333	0.166667					[Flavone]-A(2OH)-B(4OMe)	5,7-Dihydroxy-2',3',4',5'-tetramethoxyflavone
					0.333333						0.333333					1		[Flavone]-A(2OH)-B(none)	Chrysin | Primetin
												1						[Flavone]-A(2OH, 1(C-Glu))-B(1OH)	Isovitexin | Neovitexin | Vitexin
												0.25						[Flavone]-A(2OH, 1(C-Glu))-B(1OH, 1OMe)	6-C-beta-D-Glucopyranosyldiosmetin | 8-C-beta-D-Glucopyranosyldiosmetin | Isoscoparin | Scoparin
						0.25						0.25	0.25					[Flavone]-A(2OH, 1(C-Glu))-B(1OMe)	Cytisoside | Isocytisoside
								0.2		0.2	0.2	0.2	0.2		0.2			[Flavone]-A(2OH, 1(C-Glu))-B(2OH)	Isoorientin | Orientin
				0.5							1	1	0.5					[Flavone]-A(2OH, 1(C-Glu))-B(3OH)	6-C-beta-D-Glucopyranosylisoetin | Isoaffinetin | Tricetin 8-C-glucopyranoside
												0.666667	0.5					[Flavone]-A(2OH, 1(C-Glu))-B(none)	Chrysin 6-C-beta-D-glucopyranoside | Chrysin 8-C-beta-D-glucopyranoside
				1	0.25				0.25	0.25	3	0.25						[Flavone]-A(2OH, 1OMe)-B(1OH)	5,7,2'-Trihydroxy-6-methoxyflavone | 5,8,2'-Trihydroxy-7-methoxyflavone | Hispidulin | Isocutellarein 7-methyl ether | Isoscutellarein 8-methyl ether | Scutevulin | Sorbifolin
																0.428571		[Flavone]-A(2OH, 1OMe)-B(1OH, 1OMe)	5,7,2'-Trihydroxy-8,6'-dimethoxyflavone | 6-Hydroxyluteolin 7,3'-dimethyl ether | Desmethoxycentaureidin | Hypolaetin 7,3'-dimethyl ether | Hypolaetin 8,3'-dimethyl ether | Jaceosidin | Nuchensin | Tamaridone
													0.2			1		[Flavone]-A(2OH, 1OMe)-B(1OH, 2OMe)	5,7,3'-Trihydroxy-6,4',5'-trimethoxyflavone | 5,7,3'-Trihydroxy-8,4',5'-trimethoxyflavone | 5,7,4'-Trihydroxy-6,3',5'-trimethoxyflavone
											0.2							[Flavone]-A(2OH, 1OMe)-B(1OMe)	5,7-Dihydroxy-8,2'-dimethoxyflavone | 5,8-dihydroxy-7,4'-dimethoxyflavone | 6,8-Dihydroxy-7,4'-dimethoxyflavone | Bucegin | Ladanein | Pectolinarigenin | Scutellarein 5,4'-dimethyl ether
																0.25		[Flavone]-A(2OH, 1OMe)-B(2OH)	Carajuflavone | Nepetin | Onopordin | Pedalitin
																3		[Flavone]-A(2OH, 1OMe)-B(2OH, 1OMe)	5,7,2',3'-Tetrahydroxy-8,6'-dimethoxyflavone | 5,7,2',4'-Tetrahydroxy-6,5'-dimethoxyflavone | 5,7,2',4'-Tetrahydroxy-8,5'-dimethoxyflavone | 5,7,3',4'-Tetrahydroxy-6,5'-dimethoxyflavone | 5,7,3',5'-Tetrahydroxy-8,4'-dimethoxyflavone | Ganhuangenin
												0.142857						[Flavone]-A(2OH, 1OMe)-B(2OMe)	5,7-Dihydroxy-8,2',6'-trimethoxyflavone | 5,7-Dihydroxy-8,3',5'trimethoxyflavone | 6-Hydroxyluteolin 7,3',4'-trimethyl ether | Eupatilin | Hypolaetin 8,3',4'-trimethyl ether
		0.5														3.5		[Flavone]-A(2OH, 1OMe)-B(3OH)	3',4',5'-Trihydroxywogonin
												0.333333	0.166667					[Flavone]-A(2OH, 1OMe)-B(3OMe)	5,7-Dihydroxy-8,3',4',5'-tetramethoxyflavone | Arteanoflavone | Tabularin
																0.25		[Flavone]-A(2OH, 1OMe)-B(none)	5,8-Dihydroxy-7-methoxyflavone | Baicalein 5-methyl ether | Negletein | Oroxylin A | Wogonin
										1	1	3						[Flavone]-A(2OH, 2(C-Glu))-B(1OH)	Vicenin 2
										0.5								[Flavone]-A(2OH, 2(C-Glu))-B(2OH)	Lucenin 2
																0.428571		[Flavone]-A(2OH, 2OMe)-B(1OH)	5,7,2'-trihydroxy-6,8-dimethoxyflavone | 5,8,2'-Trihydroxy-6,7-dimethoxyflavone | Desmethoxysudachitin | Isothymusin | Thymusin
													0.2			1		[Flavone]-A(2OH, 2OMe)-B(1OH, 1OMe)	5,6,2'-Trihydroxy-7,8,6'-trimethoxyflavone | 5,7,3'-Trihydroxy-6,8,4'-trimethoxyflavone | 5,7,4'-Trihydroxy-6,8,3'-trimethoxyflavone | Acerosin | Isothymonin | Sudachitin | Thymonin
												0.142857						[Flavone]-A(2OH, 2OMe)-B(1OMe)	5,6-Dihydroxy-7,8,4'-trimethoxyflavone | Nevadensin | Pedunculin
																3		[Flavone]-A(2OH, 2OMe)-B(2OH)	5,6,2',6'-Tetrahydroxy-7,8-dimethoxyflavone | 5,6,3',4'-Tetrahydroxy-7,8-dimethoxyflavone | 5,7,3',4'-Tetrahydroxy-6,8-dimethoxyflavone | Leucanthogenin
												1						[Flavone]-A(2OH, 2OMe)-B(2OH, 1OMe)	5,7,2',4'-Tetrahydroxy-6,8,5'-trimethoxyflavone | 5,7,3',4'-Tetrahydroxy-6,8,5'-trimethoxyflavone | 5,7,3',6'-Tetrahydroxy-6,8,2'-trimethoxyflavone
												0.333333	0.166667					[Flavone]-A(2OH, 2OMe)-B(2OMe)	Hymenoxin | Pebrellin
											0.2							[Flavone]-A(2OH, 2OMe)-B(none)	5,7-Dihydroxy-6,8-dimethoxyflavone | 5,8-Dihydroxy-6,7-dimethoxyflavone
												0.166667	0.166667					[Flavone]-A(2OMe)-B(1OH, 2OMe)	3'-Hydroxy-7,8,4',5'-tetramethoxyflavone
												0.333333						[Flavone]-A(2OMe)-B(2OMe)	5,7,2',5'-tetramethoxyflavone | Cerrosillin | Luteolin 5,7,3',4'-tetramethyl ether | Norartocarpetin 5,7,2',4'-tetramethyl ether | Zapotin
																0.428571		[Flavone]-A(2OMe)-B(3OH)	Isoetin 5,7-dimethyl ether
				0.2	0.2	0.2			0.333333									[Flavone]-A(3OH)-B(1OH)	5,6,7,2'-Tetrahydroxyflavone | 5,7,8,2'-Tetrahydroxyflavone | Isoscutellarein | Scutellarein
																0.25		[Flavone]-A(3OH)-B(1OH, 1OMe)	6-Hydroxyluteolin 4'-methyl ether | Hypolaetin 3'-methyl ether | Hypolaetin 4'-methyl ether | Nodifloretin
				1	0.25				0.25	0.25	3	0.25						[Flavone]-A(3OH)-B(1OMe)	Scutellarein 4'-methyl ether | Takakin
															1			[Flavone]-A(3OH)-B(2OH)	6-Hydroxyluteolin | Hypolaetin | Nepetin
			1		0.333333	0.833333												[Flavone]-A(3OH)-B(none)	Baicalein | Norwogonin
																0.428571		[Flavone]-A(3OH, 1OMe)-B(1OMe)	5,6,7-Trihydroxy-8,4'-dimethoxyflavone | 5,6,8-Trihydroxy-7,4'-dimethoxyflavone
		0.5														3.5		[Flavone]-A(3OH, 1OMe)-B(2OH)	5,6,7,3',4'-Pentahydroxy-8-methoxyflavone | 5,7,8,3',4'-Pentahydroxy-6-methoxyflavone
												0.166667	0.166667					[Flavone]-A(3OMe)-B(1OH, 1OMe)	6-Hydroxyluteolin 5,6,7,4'-tetramethyl ether | Ageconyflavone B
												0.4	0.8					[Flavone]-A(3OMe)-B(1OH, 2OMe)	Ageconyflavone C
												0.5	1.25					[Flavone]-A(3OMe)-B(1OH, 3OMe)	Agecorynin G
												0.333333						[Flavone]-A(3OMe)-B(1OMe)	4',5,7,8-Tetramethoxyflavone | Scutellarein 5,6,7,4'-tetramethyl ether
												0.142857						[Flavone]-A(3OMe)-B(2OH)	3',4'-Dihydroxy-5,6,7-trimethoxyflavone
												0.166667	0.166667					[Flavone]-A(4OMe)-B(1OH)	4'-Hydroxy-5,6,7,8-tetramethoxyflavone
												0.4	0.8					[Flavone]-A(4OMe)-B(1OH, 1OMe)	3'-Hydroxy-5,6,7,8,4'-pentamethoxyflavone
												0.5	1.25					[Flavone]-A(4OMe)-B(1OH, 2OMe)	3'-Hydroxy-5,6,7,8,4',5'-hexamethoxyflavone | 4'-Hydroxy-5,6,7,8,3',5'-hexamethoxyflavone
												0.333333						[Flavone]-A(4OMe)-B(none)	5,6,7,8-Tetramethoxyflavone
					0.333333													[Flavone]-A(none)-B(2OH)	2',5'-Dihydroxyflavone | 3',4'-Dihydroxyflavone
				1														[Flavone]-A(none)-B(none)	Flavone
				2		8					1							[Flavonol]-A(1OH)-B(1OH)	Resokaempferol
				5	1	1					2							[Flavonol]-A(1OH)-B(2OH)	Fisetin
	3	1.5	0.5	0.5	1	2							1					[Flavonol]-A(1OH)-B(3OH)	3,7,2',3',4'-Pentahydroxyflavone | Robinetin
												1						[Flavonol]-A(1OH, 1(C-Glu))-B(1OH)	8-C-Glucosylresokaempferol
								0.2		0.2	0.2	0.2	0.2		0.2			[Flavonol]-A(1OH, 1(C-Glu))-B(2OH)	Fisetin 8-C-glucoside
								1										[Flavonol]-A(1OH, 1OMe)-B(1OH, 1OMe)	3,5,2'-Trihydroxy-7,5'-dimethoxyflavone | Ombuin | Quercetin 5,3'-dimethyl ether | Quercetin 5,4'-dimethyl ether | Rhamnazin
												0.25						[Flavonol]-A(1OH, 1OMe, 1(C-Glu))-B(1OH)	Keyakinin
		1		1				1										[Flavonol]-A(1OH, 1OMe, 1(C-Glu))-B(2OH)	Keyakinin B
	1	6	1			5				1	5	1						[Flavonol]-A(2OH)-B(1OH)	3,7,8,4'-Tetrahydroxyflavone | Datiscetin | Kaempferol
	4	4				3		3	1	1	3	3	7					[Flavonol]-A(2OH)-B(1OH, 1OMe)	3'-O-Methylmelanoxetin | Isorhamnetin | Milimorin | Tamarixetin
	11	4.5	2.5	3.5	4	3	2	1	2	4	1	3	2					[Flavonol]-A(2OH)-B(2OH)	3,5,7,2',5'-Pentahydroxyflavone | Melanoxetin | Morin | Quercetin | Rhynchosin | Viscidulin I
					1										1			[Flavonol]-A(2OH)-B(3OH)	3,5,7,2',3',4'-Hexahydroxyflavone | 3,5,8,3',4',5'-Hexahydroxyflavone | 5'-Hydroxymorin | Myricetin
						1												[Flavonol]-A(2OH)-B(none)	Galangin
								0.2		0.2	0.2	0.2	0.2		0.2			[Flavonol]-A(2OH, 1(C-Glu))-B(1OH)	6-C-Glucopyranosylkaempferol | 8-C-beta-D-Glucopyranosylkaempferol
				0.5							1	1	0.5					[Flavonol]-A(2OH, 1(C-Glu))-B(2OH)	6-C-Glucosylquercetin
																1		[Flavonol]-A(2OH, 1(C-Prenyl))-B(2OH, 1(C-Prenyl))	Broussonol D | Broussonol E
						1												[Isoflavan]-A(1OH)-B(1OH, 1OMe)	Isovestitol | Vestitol
						2												[Isoflavan]-A(1OMe)-B(1OH, 1OMe)	Arvensan | Isosativan
									2	1	1.33333		1					[Isoflavanone]-A(1OH)-B(1OH, 1OMe)	3'-Hydroxydihydroformononetin | Vestitone
															2			[Isoflavanone]-A(1OH)-B(1OMe)	Dihydroformononetin
			4															[Isoflavanone]-A(1OH)-B(2OMe)	3'-Methoxydihydroformononetin | Sativanone
								0.25										[Isoflavanone]-A(1OH)-B(3OMe)	3'-O-Methylviolanone
			1															[Isoflavanone]-A(1OMe)-B(1OH, 1OMe)	Isosativanone
						2		0.25										[Isoflavanone]-A(1OMe)-B(1OH, 2OMe)	3'-Methoxyisosativanone
		1	1	1								0.5	2					[Isoflavanone]-A(2OH)-B(1OH, 1OMe)	Ferreirin | Isoferreirin
											0.333333							[Isoflavanone]-A(2OH)-B(1OMe)	Dihydrobiochanin A
			1	1														[Isoflavanone]-A(2OH)-B(2OH)	Dalbergioidin
				1										1	3			[Isoflavone]-A(1OH)-B(1OH, 1(C-Prenyl))	Neobavaisoflavone
						1												[Isoflavone]-A(1OH)-B(1OH, 1OMe)	3'-Methoxydaidzein | Calycosin | Teralin | Xenognosin B
	0.333333										0.333333							[Isoflavone]-A(1OH)-B(1OMe)	Formononetin | Pallidiflorin
						0.25									0.25			[Isoflavone]-A(1OH)-B(2OH, 1OMe)	7,2',4'-Trihydroxy-3'-methoxyisoflavone | Gliricidin | Koparin
									1									[Isoflavone]-A(1OH)-B(3OH)	Baptigenin
												0.666667	0.5					[Isoflavone]-A(1OH, 1(C-Glu))-B(1OH)	8-Glucosyldaidzein
						0.25						0.25	0.25					[Isoflavone]-A(1OH, 1(C-Glu))-B(1OH, 1OMe)	Pueraria glycoside 3
										0.5								[Isoflavone]-A(1OH, 1(C-Glu))-B(1OMe)	Puerarin 4'-methyl ether
												1						[Isoflavone]-A(1OH, 1(C-Glu))-B(2OH)	8-Glucosyl 3'-hydroxydaidzein
							1											[Isoflavone]-A(1OH, 1([2,3:@@]-(6,6-Dimethylpyrano)))-B(3OMe)	Toxicarolisoflavone
															1	1		[Isoflavone]-A(1OH, 1OMe)-B(1OH)	5-O-Methylgenistein | 7,2'-Dihydroxy-6-methoxyisoflavone | 8-O-Methylretusin | Glycitein | Kakkatin | Prunetin
																0.25		[Isoflavone]-A(1OH, 1OMe)-B(1OH, 2OMe)	Derrugenin
						0.25									0.25			[Isoflavone]-A(1OH, 1OMe)-B(2OH)	Cajanin | Santal
	0.333333										0.333333							[Isoflavone]-A(1OH, 1OMe)-B(none)	5-Hydroxy-7-methoxyisoflavone
						0.25						0.25	0.25					[Isoflavone]-A(1OH, 1OMe, 1(C-Glu))-B(1OH)	Prunetin 8-C-glucoside
																0.25		[Isoflavone]-A(1OH, 2OMe)-B(1OH, 1OMe)	5,3'-Dihydroxy-7,8,2'-trimethoxyisoflavone
																0.333333		[Isoflavone]-A(1OH, 2OMe)-B(2OH)	6-Methoxyorobol 7-methyl ether
	0.333333										0.333333							[Isoflavone]-A(1OMe)-B(1OH)	Isoformononetin
									0.5									[Isoflavone]-A(1OMe)-B(1OMe)	7,4'-Di-O-methyldaidzein
											1							[Isoflavone]-A(2OH)-B(1OH)	5,7,2'-Trihydroxyisoflavone | 5,7,3'-Trihydroxyisoflavone | 8-Hydroxydaidzein | Demethyltexasin | Genistein
						0.25									0.25			[Isoflavone]-A(2OH)-B(1OH, 1OMe)	2'-Hydroxybiochanin A | 3'-O-Methylorobol | 7,8,3'-Trihydroxy-4'-methoxyisoflavone | Pratensein
																0.333333		[Isoflavone]-A(2OH)-B(1OH, 2OMe)	2'-Hydroxy-5'-methoxybiochanin A
										1								[Isoflavone]-A(2OH)-B(1OMe)	Biochanin A | Retusin(Dalbergia) | Texasin
													1					[Isoflavone]-A(2OH)-B(2OH, 1OMe)	Junipegenin A
																0.25		[Isoflavone]-A(2OH)-B(3OMe)	Panchovillin
											0.333333							[Isoflavone]-A(2OH)-B(none)	5,7-Dihydroxyisoflavone
												1						[Isoflavone]-A(2OH, 1(C-Glu))-B(1OH)	Genistein 8-C-glucoside
												0.25						[Isoflavone]-A(2OH, 1(C-Glu))-B(1OH, 1OMe)	Dalpanitin
								0.2		0.2	0.2	0.2	0.2		0.2			[Isoflavone]-A(2OH, 1(C-Glu))-B(2OH)	6-C-Glucosylorobol | 8-C-Glucosylorobol
						0.25									0.25			[Isoflavone]-A(2OH, 1OMe)-B(1OH)	7,8,4'-Trihydroxy-6-methoxyisoflavone | Isotectorigenin | Tectorigenin
																0.333333		[Isoflavone]-A(2OH, 1OMe)-B(1OH, 1OMe)	5,7,3'-Trihydroxy-8,4'-dimethoxyisoflavone | 5,7,4'-Trihydroxy-8,3'-dimethoxyisoflavone | Iristectorigenin A | Iristectorigenin B | Podospicatin
																0.25		[Isoflavone]-A(2OH, 1OMe)-B(2OMe)	5,7-Dihydroxy-8,3',4'-trimethoxyisoflavone | Junipegenin B
										1	1	3						[Isoflavone]-A(2OH, 2(C-Glu))-B(1OH)	Paniculatin
										0.5								[Isoflavone]-A(2OH, 2(C-Glu))-B(2OH)	Orobol 6,8-di-C-glucoside
												2						[Isoflavone]-A(2OMe)-B(3OMe)	6,7,2',3',4'-Pentamethoxyisoflavone | 6,7,2',4',5'-Pentamethoxyisoflavone | 6,7,3',4',5'-Pentamethoxyisoflavone | Robustigenin methyl ether
									0.5									[Isoflavone]-A(2OMe)-B(none)	5,7-Dimethoxyisoflavone
						2.33333												[Isoflavone]-A(3OH)-B(2OH)	5,7,8,2',4'-Pentahydroxyisoflavone
											1							[Pterocarpan]-A(1OH, 1OMe)-B(1OH, 1OMe)	2,8-Dihydroxy-3,9-dimethoxypterocarpan | Melilotocarpan D | Melilotocarpan E | Mucronucarpan | Nissolicarpin
	The peak frequency values for flavonoid peaks that were annotated by FlavonoidSearch (Jaccard index > 0.3) in semi-comprehensively acquired MS3 data are shown.
	When the same peak is assigned to multiple symbolized names, the peak frequency may be less than 1.0. See Supplementary Methods for calculation details.
	a The MSMS-aglycone names belonging to the symbolized name are shown. Multiple MSMS-aglycone names are separated by vertical lines (|).
	Only the MSMS-aglycone names of flavonoids that have predicted mass fragments in the FsDatabase are listed.
